# Supplementary material for: Early cephalopod evolution clarified through Bayesian phylogenetic inference
Source: BMC Biol. 2022 Apr 14;20:88. doi: 10.1186/s12915-022-01284-5 (PMC9008929; doi:10.1186/s12915-022-01284-5)
Supplement: Supplementary file 2 — Additional file 2: Data S1. Species list. This Excel file lists all species used in the analyses and includes a list of references. It furthermore lists corresponding stratigraphic horizons and their age ranges, and traditional views on the systematic assignment of each species (family and order level). [file 12915_2022_1284_MOESM2_ESM.xlsx]

## Sheet: Species List
Species	References	Included congeneric species	References congeneric species	Stratigraphy	Stage Slice	Age [Ma]	Previous systematic assignment (order)	Previous systematic assignment (family)	Remarks
Actinoceras tenuifilum (Hall, 1847)	51, 87, 95, 218	A. beloitense (Whitfield, 1882)	87, 218, 248	Black River Limestone	Sa2-Ka1	455.7–451.1	Actinocerida	Actinoceratidae
Adamsoceras oelandicum (Troedsson, 1926)	108, 214, 226	A. holmi (Troedsson, 1926)	159, 160, 162, 166, 226	Platyurus Limestone	Dw2	464.4–461.4	Actinocerida	Ormoceratidae
Cyrtonybyoceras haesitans (Billings, 1857)	72, 214, 218			Table Head Formation	Dw1-Dw2	467.3–461.4	Actinocerida	Armenoceratidae
Gonioceras anceps Hall, 1847	66, 95, 213, 214, 218	G. groenlandicum Troedsson, 1926	215, 218, 226	Black River Limestone	Sa2-Ka1	455.7–451.1	Actinocerida	Gonioceratidae
Hoeloceras muroni Kröger & Aubrechtová, 2018	135, 136	H. helgoeyense Sweet, 1958	208	Vasalemma Formation	Sa2	455.7–453.0	Actinocerida	Gonioceratidae
Lambeoceras lambii (Whiteaves, 1891)	12, 141, 214, 218, 226			Selkirk Member	Ka2-Ka3	451.1–447.2	Actinocerida	Gonioceratidae
Ordosoceras sphaeriforme Chang, 1959	21, 22, 26, 218			Zhuozishan Limestone	Dw1-Dw3	467.3–458.4	Actinocerida	Polydesmiidae
Orthonybyoceras dyeri (Miller, 1875)	87, 89, 135			Corryville Member	Ka2-Ka3	451.1–447.2	Actinocerida	Ormoceratidae
Polydesmia canaliculata Lorenz, 1906	52, 66, 117, 216, 218	P. zuezshanensis Chang, 1960	22	Maruyama Formation	Dw1-Dw3	467.3–458.4	Actinocerida	Polydesmiidae
Wadema taylori (Wade, 1977a)	30, 178, 240, 241	W. tattai Kröger & Gutiérrez-Marco, 2019	39	Coolibah Formation	Fl1-Fl3	477.7–470.0	Actinocerida	Wademiidae
Wutinoceras foerstei (Endo, 1930)	42, 66, 72, 214			Wuting Formation	Dw1-Dw3	467.3–458.4	Actinocerida	Wutinoceratidae
Hebetoceras mirandum Flower, 1941	53, 92			Valcour Limestone	Dw3-Sa2	461.4–453.0	Ascocerida	Hebetoceratidae
Montyoceras arcuatum Flower, 1941	53, 92	M. tuba Flower, 1963	69	Valcour Limestone	Dw3-Sa2	461.4–453.0	Ascocerida	Hebetoceratidae
Parvihebetoceras wahli Kröger, 2007	122, 126			Siuge Member	Hi1-Hi2	444.0 (fixed)	Ascocerida	Hebetoceratidae
Probillingsites scandinavicum Kröger, 2013	126	P. belli Miller, Youngquist & Collinson, 1954; P. epiphaniense Flower, 1963	53, 69, 92, 153	Boda Core Member	Ka4	447.2–445.2	Ascocerida	Probillingsitidae
Redpathoceras bullatum Kröger, 2013	126			Boda Core Member	Ka4	447.2–445.2	Ascocerida	Probillingsitidae
Schuchertoceras troedssoni (Foerste, 1929)	53, 58, 69, 83, 90, 92, 126, 151, 152			Boda Core Member	Ka4	447.2–445.2	Ascocerida	Ascoceratidae
Apsidoceras montrealense Flower, 1943	55, 210	A. magnificum (Billings, 1857)	230	Trenton Limestone	Ka1	453.0–451.1	Barrandeocerida	Apsidoceratidae
Barrandeoceras natator (Billings, 1959)	52, 105, 193, 210, 236, 247			Mingan Formation	Dw3	461.4–458.4	Barrandeocerida	Barrandeoceratidae
Centrocyrtoceras annulatum (Hall, 1847)	81, 95, 210			Trenton Limestone	Ka1	453.0–451.1	Barrandeocerida	Barrandeoceratidae
Charactoceras triangulum Frye, 1982	90	C. kallholnense Frye, 1982; C. baeri (Meek & Worthen, 1865)	80, 90, 149, 150, 210	Boda Core Member	Ka4	447.2–445.2	Barrandeocerida	Apsidoceratidae
Cycloplectoceras miseri Ulrich, Foerste, Miller & Furnish, 1942	94, 236			Smithville Formation	Fl1-Fl3	477.7–470.0	Barrandeocerida	Plectoceratidae
Plectoceras jason (Billings, 1859)	105, 193, 194, 210, 231, 247	P. (Leuroplectoceras?) foerstei Troedsson, 1926	76, 226	Mingan Formation	Dw3	461.4–458.4	Barrandeocerida	Plectoceratidae
Siljanoceras varians Kröger, 2013	126			Boda Core Member	Ka4	447.2–445.2	Barrandeocerida	Uranoceratidae
Vasalemmoceras tolerabile Stumbur, 1962	135, 207			Vasalemma Formation	Sa2	455.7–453.0	Barrandeocerida	Barrandeoceratidae
Warburgoceras longitudinale (Angelin in Angelin & Lindström, 1880)	1, 37, 158, 209, 126			Boda Core Member	Ka4	447.2–445.2	Barrandeocerida	Uranoceratidae
Allotrioceras bifurcatum Flower, 1955	47, 63, 75, 219			Chazy Limestone	Dw3-Sa2	461.4–453.0	Bisonocerida	Allotrioceratidae
Bisonoceras corniforme Flower, 1964	45, 47, 70			Victorio Formation	Tr2-Tr3	482.8–477.7	Bisonocerida	Bisonoceratidae
Cacheoceras unimodum Flower, 1976	47, 75	C. trifidum Flower, 1968	73	Juab Limestone	Dp1	470.0–469.1	Bisonocerida	Allotrioceratidae
Cassinoceras wortheni (Billings, 1865)	16, 45, 47, 234, 235			Fort Cassin Formation	Fl2	475.1–472.6	Bisonocerida	Piloceratidae
Emmonsoceras aristos (Flower, 1955)	47, 63, 67, 75, 219			Valcour Limestone	Dw3-Sa2	461.4–453.0	Bisonocerida	Emmonsoceratidae
Manchuroceras wolungense (Kobayashi, 1931)	104, 112, 114, 116, 119, 177, 219	M. steani Teichert, 1947	217, 219, 223	Wolungian	Fl1-Fl3	477.7–470.0	Bisonocerida	Manchuroceratidae
Najaceras triangulatum Flower, 1971	47, 74, 75	N. bilobatum Flower, 1971	74, 75	Oil Creek Limestone	Dw1-Dw2	467.3–461.4	Bisonocerida	Najaceratidae
Proterovaginoceras belemnitiforme (Schröder, 1882)	9, 100, 125, 159, 161, 192, 197, 219			Echinosphaerites Limestone	Sa1	458.4–455.7	Bisonocerida	Proterovaginoceratidae
Bathmoceras holmi Mutvei, 2015	165	B. complexum (Barrande, 1856)	229	Harku, Aluojan Substage	Dw2	464.4–461.4	Cyrtocerinida	Bathmoceratidae
Centrocyrtocerina frizonensis Stait, 1983	27, 201			Cashions Creek Limestone	Dw1-Dw3	467.3–458.4	Cyrtocerinida	Cyrtocerinidae
Cyrtocerina madisonensis (Miller, 1894)	27, 56, 58, 71, 93	C. patella Flower, 1943; C. carinifera Flower, 1946	56, 58, 71	Whitewater Formation	Ka2-Ka4	451.1–445.2	Cyrtocerinida	Cyrtocerinidae
Eothinoceras maitlandi Teichert & Glenister, 1954	224			Emanuel Limestone	Fl1	477.7–475.1	Cyrtocerinida	Eothinoceratidae
Mesothinoceras floweri Chen & Teichert 1987	27			Lowest Liangchashian Formation	Fl1	477.7–475.1	Cyrtocerinida	Eothinoceratidae
Protothinoceras yini Chen & Teichert 1987	27			Lowest Liangchashian Formation	Fl1	477.7–475.1	Cyrtocerinida	Eothinoceratidae
Rummoceras rummuensis Kröger & Aubrechtová 2018	135			Vasalemma Formation	Sa2	455.7–453.0	Cyrtocerinida	Cyrtocerinidae
Sacerdosoceras promus Evans, 2005	44			Weston Flags Formation	Dw2-Dw3	464.4–458.4	Cyrtocerinida	Eothinoceratidae
Saloceras chinianense (Thoral, 1935)	133	S. sericeum (Salter in Ramsay, 1866)	44	La Maurerie Formation	Fl1	477.7–475.1	Cyrtocerinida	Eothinoceratidae
Tangshanoceras endogastrum Chen, 1976	23, 27	T. primum Chen & Teichert, 1987	27	Lowest Liangchashian Formation	Fl1	477.7–475.1	Cyrtocerinida	Cyrtocerinidae
Apocrinoceras talboti Teichert & Glenister, 1954	77, 224			Emanuel Limestone	Fl1	477.7–475.1	Discosorida	Apocrinoceratidae
Clelandoceras (?) rarum Flower, 1964	71			Cassinian, El Paso Group	Fl2	475.1–472.6	Discosorida	Apocrinoceratidae	Genus unclear, but almost certainly not Clelandoceras.
Destombesiceras zagorense Kröger & Lefebvre, 2012	134			Upper Fezouata Formation	Fl2	475.1–472.6	Discosorida	Apocrinoceratidae
Glenisteroceras obscurum Flower in Flower & Teichert 1957	77			Fort Cassin Formation	Fl2	475.1–472.6	Discosorida	Apocrinoceratidae
Gouldoceras synchonena Stait, 1980	200, 202			Lower Benjamin Limestone	Sa1-Sa2	458.4–453.0	Discosorida	Gouldoceratidae
Paldoceras paldiskense Kröger, Zhang & Isakar, 2009	139			Paldiski, Aseri Stage	Dw2	464.4–461.4	Discosorida	Apocrinoceratidae
Pseudowutinoceras wuhaiense Chen in Chen & Zou, 1984	26			Sandaokan Formation	Dw1-Dw3	467.3–458.4	Discosorida	Pseudowutinoceratidae
Ruedemannoceras boycii (Whitfield, 1886)	77, 193, 220, 249			Chazy Limestone	Dw3-Sa2	461.4–453.0	Discosorida	Ruedemannoceratidae
Strandoceras tyriense (Strand, 1933)	58, 77, 205, 220	S. strandi Sweet, 1958; S. orvikui Kröger, 2007a	122, 208	Gastropod Limestone	Ka4	447.2–445.2	Discosorida	Cyrtogomphoceratidae
Teichertoceras sinclairi Flower in Flower & Teichert, 1957	77, 220	T. husseyi Foerste, 1933	77, 86	Simard Limestone	Ka1-Ka3	453.0–447.2	Discosorida	Westonoceratidae
Ulrichoceras beloitense Foerste, 1928	77, 82, 86, 220			Beloit Member	Sa2-Ka1	455.7–451.1	Discosorida	Cyrtogomphoceratidae
Westonoceras albertasaskatuanae Flower in Flower & Teichert, 1957	77, 220			Selkirk Member	Ka2-Ka3	451.1–447.2	Discosorida	Westonoceratidae
Buttsoceras novemexicanum Flower, 1962	44, 45, 68, 103, 104			Uppermost El Paso Group	Dp1	470.0–469.1	Dissidocerida	Troedssonellidae
Cochlioceras burchardi (Dewitz, 1879)	32, 37, 71, 93, 130, 158, 162, 163, 209			Upper Grey Orthoceras Limestone	Dw3	461.4–458.4	Dissidocerida	Baltoceratidae
Cyclorangeroceras blakei Evans, 2005	44			Hope Shale Formation	Dw2	464.4–461.4	Dissidocerida	Rangeroceratidae
Hedstroemoceras haelluddenense Foerste, 1930	84, 108, 121, 221			Lower Holen Limestone	Dw1	467.3–464.4	Dissidocerida	Baltoceratidae
Metabaltoceras fusiforme Flower, 1964	71			Fort Cassin Formation	Fl2	475.1–472.6	Dissidocerida	Baltoceratidae
Moridunoceras castelli Evans, 2005	44			Bolahaul Member	Fl1	477.7–475.1	Dissidocerida	Troedssonellidae
Polymeres demetarum Murchison, 1839	44, 134			Bolahaul Member	Fl1	477.7–475.1	Dissidocerida	Polymeridae
Protocycloceras lamarcki (Billings, 1859)	45, 93, 132, 237			Fort Cassin Formation	Fl2	475.1–472.6	Dissidocerida	Protocycloceratidae
Slemmestadoceras attavus (Brøgger, 1882)	124			Bjørkåsholmen Formation	Tr2	482.8–480.3	Dissidocerida	Baltoceratidae
Tajaroceras wardae Hook & Flower, 1976	44, 45, 103, 104			Basal Wah Wah Limestone	Fl3	472.6–470.0	Dissidocerida	Troedssonellidae
Troedssonella endoceroides (Troedsson, 1932)	115, 211, 228			Upper Grey Orthoceras Limestone	Dw3	461.4–458.4	Dissidocerida	Troedssonellidae
*Bassleroceras perseus (Billings, 1865)	see B. champlainense			St. Armand Limestone	Dp1-Dw2	470.0–461.4	Ellesmerocerida	Bassleroceratidae
*Ectenolites primus Flower, 1964	see E. clelandi			San Saba Limestone	Stage 10 (2)	489.5–485.4	Ellesmerocerida	Ellesmeroceratidae
Annoceras costatum Flower, 1964	71, 130	A. multicameratum (Flower, 1964)	71, 130	Tribes Hill Formation	Tr1	485.4–482.8	Ellesmerocerida	Ellesmeroceratidae
Bassleroceras champlainense Kröger & Landing, 2008	131, 132	B. perseus (Billings, 1865); B. annulatum Teichert & Glenister, 1954	37, 93, 224, 234, 237	Upper Rochdale Formation	Tr2	482.8–480.3	Ellesmerocerida	Bassleroceratidae
Caseoceras contractum Ulrich, Foerste & Miller, 1943	71, 93, 235			Oneota Dolomite	Tr1	485.4–482.8	Ellesmerocerida	Ellesmeroceratidae
Chabactoceras planum Chen & Teichert, 1983	25	C. balaschovi Malinovskaya, 1964	146	Upper Siyangshan Formation	Stage 10 (2)	488.1-486.8	Ellesmerocerida	Ellesmeroceratidae
Clarkoceras newtonwinchelli (Clarke, 1897)	47, 71, 93, 235, 238	C. calvini Ulrich, Foerste & Miller, 1943; C. luthei (Calvin 1892); C. ruedemanni Flower, 1964	71, 130, 235, 238	Oneota Dolomite	Tr1	485.4–482.8	Ellesmerocerida	Ellesmeroceratidae
Cyclostomiceras cassinense Whitfield, 1886	93, 71, 107, 132, 193, 235			Fort Cassin Formation	Fl2	475.1–472.6	Ellesmerocerida	Cyclostomiceratidae
Dwightoceras dactyloides (Dwight, 1884)	35, 131, 237			Upper Rochdale Formation	Tr2	482.8–480.3	Ellesmerocerida	Bassleroceratidae
Eburoceras jiagouense Zou & Chen in Chen et al. 1979	25, 28			Upper Jiagou Member	Stage 10 (2)	488.1-486.8	Ellesmerocerida	Ellesmeroceratidae
Ectenolites clelandi (Ulrich, Foerste, Miller & Unklesbay, 1944)	71, 93, 130, 237	E. subgracile Ulrich & Foerste, 1936; E. primus Flower, 1964; E. petilus Chen & Qi, 1982	24, 25, 71, 235	Tribes Hill Formation	Tr1	485.4–482.8	Ellesmerocerida	Ellesmeroceratidae
Ellesmeroceras bridgei Flower, 1941	54, 59, 71, 93, 130, 237	E. luthei Ulrich, Foerste, Miller & Unklesbay, 1944	237	Ozarkian	Tr1-Tr3	485.4–477.7	Ellesmerocerida	Ellesmeroceratidae
Eorudolfoceras antiquum (Flower, 1964)	71, 130			Tribes Hill Formation	Tr1	485.4–482.8	Ellesmerocerida	Ellesmeroceratidae
Huaihecerina elegans Chen & Teichert, 1983	25			Wanwankou Member	Stage 10 (2)	488.1-486.8	Ellesmerocerida	Huaiheceratidae
Lawrenceoceras confertissimum (Whitfield, 1886)	93, 132, 193, 237, 249			Blackhillsian	Fl1-Fl3	477.7–470.0	Ellesmerocerida	Bassleroceratidae
Lebetoceras oepiki Teichert & Glenister, 1954	93, 224			Emanuel Limestone	Fl1	477.7–475.1	Ellesmerocerida	Ellesmeroceratidae
Loxochoanella warburtoni Teichert & Glenister, 1954	71, 93, 224			Emanuel Limestone	Fl1	477.7–475.1	Ellesmerocerida	Ellesmeroceratidae
Microstomiceras holmi King, 1998	107			Lower Holen Limestone	Dw1	467.3–464.4	Ellesmerocerida	Cyclostomiceratidae
Novacaroceras endogastrum (Chen & Qi in Chen et al., 1979)	25, 28, 143, 179			Wanwankou Member	Stage 10 (2)	488.1-486.8	Ellesmerocerida	Novacaroceratidae
Oelandoceras haelluddenense Foerste, 1932	85, 93, 128			Lower Holen Limestone	Dw1	467.3–464.4	Ellesmerocerida	Ellesmeroceratidae
Oneotoceras loculosum (Hall, 1861)	71, 93, 235, 238			Oneota Dolomite	Tr1	485.4–482.8	Ellesmerocerida	Ellesmeroceratidae
Paradakeoceras minor Flower, 1964	71, 123	P. planiventrum Flower, 1964	71	Tribes Hill Formation	Tr1	485.4–482.8	Ellesmerocerida	Ellesmeroceratidae
Phthanoncoceras oelandense Evans & King, 1990	38, 46, 139			Lower Holen Limestone	Dw1	467.3–464.4	Ellesmerocerida	Phthanoncoceratidae
Pictetoceras oliviae King, 1998	107, 128	P. eichwaldi (de Verneuil, 1845)	168, 212	Lower Holen Limestone	Dw1	467.3–464.4	Ellesmerocerida	Cyclostomiceratidae
Qiushugouceras inclinatum Chen & Teichert, 1983	25			Wanwankou Member	Stage 10 (2)	488.1-486.8	Ellesmerocerida	Ellesmeroceratidae
Robsonoceras robsonense (Walcott, 1924)	71, 93, 233, 237			Leiostegium Zone	Tr1	485.4–482.8	Ellesmerocerida	Ellesmeroceratidae
Rudolfoceras cornuoryx (Whitfield, 1886)	71, 93, 132, 193, 237, 249			Fort Cassin Formation	Fl2	475.1–472.6	Ellesmerocerida	Rudolfoceratidae
Shideleroceras sinuatum Foerste in Flower, 1946	58, 71, 93			Whitewater Formation	Ka2-Ka4	451.1–445.2	Ellesmerocerida	Shideleroceratidae
Vassaroceras henrietta (Dwight, 1884)	35, 131, 237			Upper Rochdale Formation	Tr2	482.8–480.3	Ellesmerocerida	Ellesmeroceratidae
Ventroloboceras furcillatum Teichert & Glenister, 1954	93, 224			Emanuel Limestone	Fl1	477.7–475.1	Ellesmerocerida	Ellesmeroceratidae
Xiaoshanoceras jini Chen & Teichert, 1983	25			Upper Siyangshan Formation	Stage 10 (2)	488.1-486.8	Ellesmerocerida	Xiaoshanoceratidae
Anthoceras vaginatum (Schlotheim, 1820)	9, 37, 125, 161, 219			Raniceps Limestone	Dw2	464.4–461.4	Endocerida	Proterocameroceratidae
Cameroceras turrisoides Kröger, 2013	126			Boda Core Member	Ka4	447.2–445.2	Endocerida	Endoceratidae
Clitendoceras saylesi Ulrich & Foerste, 1936	45, 60, 63, 65, 131, 219, 234, 237			Upper Rochdale Formation	Tr2	482.8–480.3	Endocerida	Proterocameroceratidae
Cyrtendoceras hircus (Holm, 1892)	85, 99, 187			Upper Grey Orthoceras Limestone	Dw3	461.4–458.4	Endocerida	Cyrtendoceratidae
Dideroceras incognitum (Schröder, 1882)	9, 125, 159, 161, 197			Raniceps Limestone	Dw2	464.4–461.4	Endocerida	Endoceratidae
Exoclitendoceras rochdalense Kröger & Landing, 2008	131			Upper Rochdale Formation	Tr2	482.8–480.3	Endocerida	Proterocameroceratidae
Proterocameroceras brainerdi (Whitfield, 1886)	45, 52, 132, 192, 237			Fort Cassin Formation	Fl2	475.1–472.6	Endocerida	Proterocameroceratidae
Suecoceras barrandei Holm, 1896	9, 33, 37, 98, 100, 161, 217, 219			Echinosphaerites Limestone	Sa1	458.4–455.7	Endocerida	Suecoceratidae
Thylacoceras kimberleyense Teichert & Glenister, 1952	219, 222, 224			Emanuel Limestone	Fl1	477.7–475.1	Endocerida	Thylacoceratidae
Bajkaloceras angarense Balashov, 1962	8, 9, 37, 75, 219	B. central Balashov, 1962; B. rozhkovense Balashov, 1962	8	Vikhorevian Stage	Dw2	464.4–461.4	Intejocerida	Bajkaloceratidae
Cabaneroceras aznari Kröger & Gutiérrez-Marco, 2020	137			Navas de Estena Formation	Dw2	464.4–461.4	Intejocerida	Padunoceratidae
Intejoceras angarense Balashov, 1960	7, 8, 9, 37, 75, 219			Vikhorevian Stage	Dw2	464.4–461.4	Intejocerida	Intejoceratidae
Padunoceras rugosaeforme Balashov, 1960	7, 8, 9, 37, 75, 219			Krivolutskian	Dw2-Dw3	464.4–458.4	Intejocerida	Padunoceratidae
*Sinoceras fenxiangense Xu & Lai in Lai & Xu, 1987	see S. chinense			Upper Dawan Formation	Dp3	468.2–467.3	Lituitida	Sinoceratidae
Ancistroceras ristnensis Aubrechtová & Meidla, 2020	4, 37, 94, 130	A. undulatum Boll, 1857	18, 33, 50, 98, 175, 184, 185, 198, 208	Väo Formation	Dw3	461.4–458.4	Lituitida	Lituitidae
Cyclolituites lynnensis (Kjerulf, 1865)	49, 50, 94, 208			Cephalopod Shale	Dw3	461.4–458.4	Lituitida	Lituitidae
Lituites lituus de Montfort, 1808	1, 3, 4, 37, 50, 94, 98, 174, 183, 189, 197, 208			Segerstad Limestone	Dw2	464.4–461.4	Lituitida	Lituitidae
Rhynchorthoceras conicum (Hisinger, 1837)	37, 94, 97, 130, 191	R. beyrichi Remelé, 1882; R. minor Kröger, Beresi & Landing, 2007	37, 138, 186	Seby Limestone	Dw3	461.4–458.4	Lituitida	Sinoceratidae
Sinoceras chinense (Foord, 1888)	37, 48, 50			Pagoda Formation	Ka1	453.0–451.1	Lituitida	Sinoceratidae
Beloitoceras siljanense Frye, 1987	91, 126			Boda Core Member	Ka4	447.2–445.2	Oncocerida	Oncoceratidae
Botellusoceras torpense Kröger & Mutvei, 2005	128			Folkeslunda Limestone	Dw3	461.4–458.4	Oncocerida	Oncoceratidae
Diestoceras parallelum Frye, 1987	91	D. stormeri Strand, 1933	205	Boda Core Member	Ka4	447.2–445.2	Oncocerida	Diestoceratidae
Kundoceras evansi Kröger, Zhang & Isakar, 2009	139			Gillberga Formation	Dw1	467.3–464.4	Oncocerida	Graciloceratidae
Leonardoceras parvum Flower, 1968	37, 73			Antelope Valley Limestone	Dp3-Dw1	468.2–464.4	Oncocerida	Graciloceratidae
Neumatoceras borense Kröger, Zhang & Isakar, 2009	139			Gillberga Formation	Dw1	467.3–464.4	Oncocerida	Oncoceratidae
Pomerantsoceras tibia Kröger, 2007	122			Siuge Member	Hi1-Hi2	444.0 (fixed)	Oncocerida	Graciloceratidae
Richardsonoceras ellipticum (Lossen, 1860)	38, 128, 139			Folkeslunda Limestone	Dw3	461.4–458.4	Oncocerida	Graciloceratidae
Valcouroceras bovinum Flower, 1943	57, 58	V. cyclops Flower, 1943	57	Valcour Limestone	Dw3-Sa2	461.4–453.0	Oncocerida	Valcouroceratidae
Valhalloceras floweri Evans & King, 1990	46, 139			Olenidsletta Member	Fl3	472.6–470.0	Oncocerida	Graciloceratidae
Zitteloceras halleanum (d'Orbigny, 1850)	79, 95, 195, 212, 250	Z. hitzi (Foerste, 1910); Z. praecedens Flower, 1952	58, 61, 78	Trenton Limestone	Ka1	453.0–451.1	Oncocerida	Oncoceratidae
Archigeisonoceras repplingense Kröger, 2004	120			Lower Grey Orthoceras Limestone	Dp1-Dp3	470.0–467.3	Orthocerida	Geisonoceratidae
Arionoceras lotskirkense Kröger, 2004	120			Folkeslunda Limestone	Dw3	461.4–458.4	Orthocerida	Arionoceratidae	Probably does not belong to Arionoceras.
Ctenoceras sweeti Kröger & Isakar, 2006	129, 208, 211			Osmussaar, Lasnamägi Stage	Dw3	461.4–458.4	Orthocerida	Orthoceratidae
Dawsonoceras fenestratum Eichwald, 1860	122, 126, 129			Boda Core Member	Ka4	447.2–445.2	Orthocerida	Dawsonoceratidae
Malayorthoceras gracilentum Niko, Sone & Leman, 2020	173	M. longicameratum (Sweet, 1958)	173, 208	Lower Setul Limestone, Unit I	Dp3-Dw1	468.2–464.4	Orthocerida	Orthoceratidae
Nilssonoceras latisiphonatum Kröger, 2004	120	N. nilssoni (Boll, 1857)	120	Folkeslunda Limestone	Dw3	461.4–458.4	Orthocerida	Geisonoceratidae
Orthoceras regulare (Schlotheim, 1820)	17, 120, 162, 163, 209, 211, 227			Upper Grey Orthoceras Limestone	Dw3	461.4–458.4	Orthocerida	Orthoceratidae
Palaeodawsonocerina senckenbergi (Teichert, 1930)	126, 129, 213			Boda Core Member	Ka4	447.2–445.2	Orthocerida	Dawsonoceratidae
Plagiostomoceras fragile Kröger, 2004	120			Folkeslunda Limestone	Dw3	461.4–458.4	Orthocerida	Orthoceratidae	Probably does not belong to Plagiostomoceras.
Pleurorthoceras osmundsbergense Kröger, 2013	126			Boda Core Member	Ka4	447.2–445.2	Orthocerida	Orthoceratidae
Polygrammoceras lineatum (Hisinger, 1837)	208, 228			Upper Grey Orthoceras Limestone	Dw3	461.4–458.4	Orthocerida	Kionoceratidae
Striatocycloceras undulostriatum Kröger & Isakar 2006	129, 136			Vasalemma Formation	Sa2	455.7–453.0	Orthocerida	Orthoceratidae
Tafadnatoceras tiouririnense Kröger & Gutiérrez-Marco in Ebbestad et al., 2019	39			Upper Tiouririne Formation	Ka3-Ka4	449.1–445.2	Orthocerida	Stereoplasmoceratidae
Balkoceras gracile Flower, 1964	71			San Saba Limestone	Stage 10 (2)	489.5–485.4	Plectronocerida	Balkoceratidae
Palaeoceras mutabile Flower, 1954	62, 71			San Saba Limestone	Stage 10 (2)	489.5–485.4	Plectronocerida	Plectronoceratidae
Physalactinoceras bullatum Chen & Qi in Chen et al., 1979	25, 29	P. globosum Chen & Qi in Chen et al., 1979	167, 169	Wanwankou Member	Stage 10 (2)	488.1-486.8	Plectronocerida	Plectronoceratidae
Plectronoceras cambria (Walcott, 1905)	25, 29, 62, 71, 93, 233, 237, 242, 244, 251	P. liaotungense Kobayashi, 1935	115	Ptychaspis-Tsinania Zone	Jiangshanian	492.0–489.5	Plectronocerida	Plectronoceratidae
Sinoeremoceras sp.	242, 243	S. wanwanense (Kobayashi, 1931)	25, 29, 112, 113	Ninmaroo Formation	Stage 10 (3)	486.8-485.4	Plectronocerida	Plectronoceratidae	Referred to Protactinoceras in Wade (1988) and Wade & Stait (1993). Systematic description currently in preparation.
Centroonoceras tokunagai Kobayashi, 1927	170			Jigunsan Formation	Dw1-Dw3	467.3–458.4	Pseudorthocerida	Proteoceratidae
Clinoceras dens Mascke, 1876	37, 148, 211			Erratic Blocks, Lasnamägi Stage	Dw3	461.4–458.4	Pseudorthocerida	Clinoceratidae
Gorbyoceras textumaraneum (Roemer, 1861)	129, 190, 213			Erratic Blocks, Pirgu Stage	Ka4	447.2–445.2	Pseudorthocerida	Proteoceratidae
Isorthoceras wahlenbergi Niko, 2008	126, 135, 136, 140, 171			Boda Core Member	Ka4	447.2–445.2	Pseudorthocerida	Proteoceratidae
Langgunites mucronulatus Niko, Sone & Leman, 2020	173			Lower Setul Limestone, Unit G	Fl2-Fl3	475.1–470.0	Pseudorthocerida	Greenlandoceratidae
Mysterioceras australe Teichert & Glenister, 1953	203, 211, 223			Cashions Creek Formation	Dw1-Dw3	467.3–458.4	Pseudorthocerida	Mysterioceratidae
Proteoceras perkinsi (Ruedemann, 1906)	64, 89, 193, 211			Valcour Limestone	Dw3-Sa2	461.4–453.0	Pseudorthocerida	Proteoceratidae
Sibumasuoceras langkawiense (Kobayashi, 1959)	118, 172, 173, 204			Lower Setul Limestone, Unit I	Dp3-Dw1	468.2–464.4	Pseudorthocerida	Greenlandoceratidae
*Bactroceras mourguesi (Thoral, 1935)	see B. sandbergeri			St. Chinian Formation	Tr3	480.3–477.7	Riocerida	Bactroceratidae
Bactroceras sandbergeri (Barrande, 1867)	2, 5, 36, 37, 43, 44, 71, 93, 101, 133, 208	B. angustisiphonatum (Rüdiger, 1892); B. mourguesi (Thoral, 1935)	2, 5, 44, 133	Šárka Formation	Dw2-Dw3	464.4–458.4	Riocerida	Bactroceratidae
Pachendoceras huzzahense (Ulrich & Foerste, 1931)	71, 93, 234, 237			Gasconade Dolomite	Tr1-Tr2	485.4–480.3	Riocerida	Rioceratidae
Rioceras escandei (Thoral, 1935)	133	R. nondescriptum Flower, 1964	71	St. Chinian Formation	Tr3	480.3–477.7	Riocerida	Rioceratidae
Aphetoceras attenuatum Hyatt, 1894	94, 193, 236			Naylors Ledge Limestone	Tr2	482.8–480.3	Tarphycerida	Estonioceratidae
Bentoceras proteus (Holm, 1898b)	102, 109, 207			Raniceps Limestone	Dw2	464.4–461.4	Tarphycerida	Estonioceratidae
Campbelloceras virginianum (Hyatt, 1894)	94, 193, 234, 236	C. rotundum (Hyatt, 1894)	236	Fort Cassin Formation	Fl2	475.1–472.6	Tarphycerida	Tarphyceratidae
Centrotarphyceras seelyi (Whitfield, 1886)	94, 132, 193, 234, 236, 249			Fort Cassin Formation	Fl2	475.1–472.6	Tarphycerida	Tarphyceratidae
Clytoceras capax Ulrich, Foerste, Miller & Furnish, 1942	94, 236			Powell Formation	Dp1-Dp3	470.0–467.3	Tarphycerida	Estonioceratidae
Curtoceras eatoni (Whitfield, 1886)	94, 132, 193, 236, 249			Fort Cassin Formation	Fl2	475.1–472.6	Tarphycerida	Trocholitidae
Discoceras vasalemmense (Balashov, 1953)	6, 94, 135			Vasalemma Formation	Sa2	455.7–453.0	Tarphycerida	Discoceratidae
Estonioceras imperfectum (Quenstedt, 1845)	94, 109, 128, 158, 164			Folkeslunda Limestone	Dw3	461.4–458.4	Tarphycerida	Estonioceratidae
Falcilituites decheni (Remelé, 1880)	109, 183, 188			Raniceps Limestone	Dw2	464.4–461.4	Tarphycerida	Estonioceratidae
Shumardoceras complanatum (Shumard, 1863)	94, 234, 236			Jefferson City Formation	Tr2-Tr3	482.8–477.7	Tarphycerida	Estonioceratidae
Tarphyceras prematurum Hyatt, 1894	94, 106, 236			Cassinian (?), St. George Group	Fl2	475.1–472.6	Tarphycerida	Tarphyceratidae
Tragoceras falcatum (Schlotheim, 1820)	34, 37, 94, 109, 128, 159, 162, 180			Raniceps Limestone	Dw2	464.4–461.4	Tarphycerida	Estonioceratidae
Trocholites depressus (Eichwald, 1840)	94, 127, 147, 206, 208			Echinosphaerites Limestone	Sa1	458.4–455.7	Tarphycerida	Trocholitidae
Aetheloxoceras suxianense Chen in Chen et al. 1979	25, 29			Upper Jiagou Member	Stage 10 (2)	488.1-486.8	Yanhecerida	Yanheceratidae
Yanheceras endogastrum Chen in Chen et al. 1979	25, 29			Maotien Formation	Stage 10 (2)	488.1-486.8	Yanhecerida	Yanheceratidae

## Sheet: References
1	Angelin, N.P. and Lindström, G. 1880: Fragmenta Silurica. Samson and Wallin, Stockholm, .
2	Aubrechtová, M. 2015: A revision of the Ordovician cephalopod Bactrites sandbergeri Barrande: Systematic position and palaeobiogeography of Bactroceras. Geobios 48, 193–211.
3	Aubrechtová, M. and Turek, V. 2018: Lituitid cephalopods from the Middle Ordovician of Bohemia and their paleobiogeographic affinities. Bulletin of Geosciences 93, 401–417.
4	Aubrechtová, M. and Meidla, T. 2020: Lituitid cephalopods from the upper Darriwilian and basal Sandbian (Middle–Upper Ordovician) of Estonia. GFF, 1–30.
5	Aubrechtová, M., Turek, V. and Zicha, O. 2020: Early ontogenetic growth stages of Middle Ordovician orthoceratoid cephalopods from Bohemia. Acta Palaeontologica Polonica 65.
6	Balashov, Z.G. 1953: Stratigraficheskoe rasprostranenie nautiloidej v ordovike Pribaltiki [Stratigraphic distribution of Nautiloidea in the Ordovician of the Baltic Area]. Trudy Vsesoyuznogo Neftyanogo Nauchno-Issledovatel’skogo Geologo-Razvednoknogo Instituta 78, 197–216.
7	Balashov, Z.G. 1960: Novye ordovikskie nautiloidei SSSR [New Ordovician nautiloids of the USSR]. Novye Vidy Drevnikh Rastennyi i Besposvonochnykh SSSR 2, 123–137.
8	Balashov, Z.G. 1962: Nautiloidei ordovika Sibirskoi platformy [Ordovician nautiloids of the Siberian Platform]. Izdatelstvo Leningradskogo Universiteta, Leningrad, .
9	Balashov, Z.G. 1968: Endoceratoidei Ordovika SSSR [Ordovician Endoceratoidea of the USSR]. University of Leningrad, Leningrad, .
10	Barrande, J. 1856: Bemerkungen über einige neue Fossilien aus der Umgebung von Rokitzan im silurischen Becken von Mittel-Böhmen. Jahrbuch der kaiserlich-königlichen geologischen Reichsanstalt 7, 355–360.
11	Barrande, J. 1865: Système Silurien du centre de la Bohême, I.ère partir: Recherches Paléontologiques, Volume II, Classe de Mollusques, Ordre des Céphalopodes. Published privately, Prague, .
12	Barskov, I.S. and Marek, J. 2019: New Species of the Genus Lambeoceras Foerste (Actinocerida) from the Upper Ordovician of Central Siberia. Paleontological Journal 53, 346–353.
13	Billings, E. 1857: New species of fossils from Silurian rocks of Canada. In Canada Geological Survey, Report of Progress 1853-1856. Report for the Year 1856, 247–345. .
14	Billings, E. 1859a: Fossils of the Chazy Limestone, with descriptions of new species. Canadian Naturalist and Geologist, Proceedings of the Society of Natural History Montreal 4, 426–470.
15	Billings, E. 1859b: Fossils of the Calciferous Sandrock, Including those of a deposit of White Limestone at Mingan, Supposed to Belong to the Formation. Canadian Naturalist and Geologist, Proceedings of the Society of Natural History Montreal 4, 345–367.
16	Billings, E. 1865: Paleozoic fossils, vol. 1, containing descriptions and figures of new or little known species of organic remains from the Silurian rocks. Geological Survey of Canada, Montreal, .
17	Blind, W. 1977: Über die schalenstrukturelle Entwicklung des Muralteils der Septen von Orthoceras regulare (Schlotheim) [On the strucural shell development of the mural part of the septa of Orthoceras regulare (Schlotheim)]. Giessener Geologische Schriften 12, 57–76.
18	Boll, E. 1857: Beitrag zur Kenntnis der silurischen Cephalopoden im norddeutschen Diluvium und den anstehenden Lagern Schwedens. Archiv des Vereins der Freunde der Naturgeschichte in Mecklenburg 11, 58–95.
19	Brøgger, W.C. 1882: Die silurischen Etagen 2 und 3 im Kristianiagebiet und auf Eker, ihre Gliederung, Fossilien, Schichtenstörungen und Contactmetamorphosen. Universitets-Program, 2. Semester, A. W. Brøgger, Kristiania.
20	Calvin, S. 1892: Notes on a collection of fossils from the Lower Magnesian limestone from northeastern Iowa. The American Geologist 10, 144–148.
21	Chang, J.-T. 1959: Nautiloids of the Lower Ordovician from the district Zhuozishan, Ikechzhasmen, Inner Mongolia. Acta Palaeontologica Sinica 7, 259–283.
22	Chang, J.-T. 1960: Polydesmia horizon and the genus Ordosoceras. Acta Palaeontologica Sinica 8, 41–54.
23	Chen, J.-Y. 1976: Advances in the Ordovician stratigraphy of North China with a brief description of nautiloid fossils. Acta Palaeontologica Sinica 15, 57–74.
24	Chen, J.-Y. and Qi, D.-L. 1982: Upper Cambrian Cephalopoda from Suxian of Anhui Province. Acta Palaeontologica Sinica 21, 392–403.
25	Chen, J.-Y. and Teichert, C. 1983: Cambrian Cephalopoda of China. Palaeontographica Abteilung A 181, 1–102.
26	Chen, J.-Y. and Zou, X.-P. 1984: Ordovician cephalopods from the Ordos area, China. Acta Palaeontologica Sinica 20, 33–84.
27	Chen, J.-Y. and Teichert, C. 1987: The Ordovician cephalopod suborder Cyrtocerinina (order Ellesmerocerida). Palaeontologia Cathayana 3, 145–229.
28	Chen, J.-Y., Zou, X.-P., Chen, T.-E. and Qi, D.-L. 1979a: Late Cambrian Ellesmerocerida (Cephalopoda) of North China. Acta Palaeontologica Sinica 18, 103–124.
29	Chen, J.-Y., Tsou, S.-P., Chen, T.-E. and Qi, D.-L. 1979b: Late Cambrian cephalopods of North China. Plectronocerida, Protactinocerida (ord. nov.) and Yanhecerida (ord. nov.). Acta Palaeontologica Sinica 18, 1–24.
30	Chen, T.-E. 1983: The discovery of Georgina Wade from southern Xizang (Tibet), and its significance. Acta Palaeontologica Sinica 6, 117–131.
31	Clarke, J.M. 1897: The Lower Silurian Cephalopoda of Minnesota. Minnesota Geology and Natural History Survey 3, 761–812.
32	Dewitz, H. 1879: Das Verwachsungsband der Vaginaten [The growthband of the vaginates]. Sitzungsberichte der Gesellschaft naturforschender Freunde zu Berlin 1879, 143–146.
33	Dewitz, H. 1880a: Über einige ostpreussische Silurcephalopoden [On a few East Prussian Silurian cephalopods]. Zeitschrift der Deutschen Geologischen Gesellschaft 32, 371–393.
34	Dewitz, H. 1880b: Beiträge zur Kenntniss der in den Ostpreussischen Silurgeschieben vorkommenden Cephalopoden. Schriften der physikalisch-ökonomischen Gesellschaft zu Königsberg 20, 162–180.
35	Dwight, W.B. 1884: Recent explorations in the Wappinger valley limestones and other formations of Dutchess County, New York. No. 4. Descriptions of calciferous (?) fossils. American Journal of Science 27, 249–259.
36	Dzik, J. 1981: Origin of the cephalopoda. Acta Palaeontologica Polonica 26, 161–191.
37	Dzik, J. 1984: Phylogeny of the Nautiloidea. Palaeontologia Polonica 45, 1–320.
38	Dzik, J. and Kiselev, G.N. 1995: The Baltic nautiloids Cyrtoceras ellipticum Lossen 1860, C. priscum Eichwald 1861 and Orthoceras damesi Krause 1877. Paläontologische Zeitschrift 69, 61–71.
39	Ebbestad, J.O.R., Polechová, M., Kröger, B. and Gutiérrez-Marco, J.C. 2019: Late Ordovician molluscs of the central and eastern Anti-Atlas, Morocco. Geological Society, London, Special Publications, SP485.9.
40	Eichwald, E. 1840: Die Thier- und Pflanzenreste des Alten Rothen Sandsteins und Bergkalks im Novgorodschen Gouvernement [The animal and plant remains of the Old Red Sandstone and Mountain Limestone in the governement of Novgorod]. Bulletin Scientifique Publié par l’Academie Imperiale des Sciences de St. Pétersbourg 7, 78–91.
41	Eichwald, E. 1860: Lethaea Rossica ou Paléontologie de la Russie. Schweizerbart’sche Verlagsbuchhandlung, Stuttgart, .
42	Endo, R. 1930: The presence of Nybyoceras in southern Manchuria. Denison University Bulletin, Journal of the Scientific Laboratories 25, 297–300.
43	Erben, H.K. 1964: Bactritoidea. In Moore, R. C. (ed.), Treatise on Invertebrate Paleontology, Part K, Mollusca 3, Cephalopoda, K491–K506. Geological Society of America and University of Kansas Press, Lawrence.
44	Evans, D.H. 2005: The Lower and Middle Ordovician cephalopod faunas of England and Wales. Monograph of the Palaeontographical Society 158, 1–81.
45	Evans, D.H. 2011: The Lower Ordovician cephalopod faunas of the Durness group, North-West Scotland. Monograph of the Palaeontographical Society 165, 1–131.
46	Evans, D.H. and King, A.H. 1990: The affinities of early oncocerid nautiloids from the Lower Ordovician of Spitsbergen and Sweden. Palaeontology 33, 623–630.
47	Evans, D.H. and King, A.H. 2012: Resolving polyphyly within the Endocerida: The Bisonocerida nov., a new order of early palaeozoic nautiloids. Geobios 45, 19–28.
48	Fang, X., Zhang, Y.-B., Chen, T.-E. and Zhang, Y.-D. 2017a: A quantitative study of the Ordovician cephalopod species Sinoceras chinense (Foord) and its palaeobiogeographic implications. Alcheringa 41, 321–334.
49	Fang, X., Chen, T.-E., Zhang, Y.-B., Li, W.-J. and Zhang, Y.-D. 2017b: Lituitidae nautiloids from the Datianba formation (uppermost Darriwilian to Sandbian, Ordovician) in Western Hunan Province and its ontogenical study. Acta Palaeontologica Sinica 56, 331–346.
50	Fang, X., Pohle, A., Kröger, B., Aubrechtová, M., Burrett, C., Zhang, Y. & Zhang, Y., 2021: Phylogeny of Middle–Late Ordovician lituitid cephalopods based on cladistic analysis. Journal of Systematic Palaeontology.
51	Flower, R.H. 1940a: The Apical End of Actinoceras. Journal of Paleontology 14, 436–442.
52	Flower, R.H. 1941a: Notes on structure and phylogeny of eurysiphonate cephalopods. Palaeontographica Americana 3, 5–51.
53	Flower, R.H. 1941b: Development of the Mixochoanites. Journal of Paleontology 15, 523–548.
54	Flower, R.H. 1941c: Cephalopods from the Seward Peninsula of Alaska. Bulletins of American Paleontology 27, 1–22.
55	Flower, R.H. 1943a: Apsidoceras in the Trenton of Montreal. Journal of Paleontology 17, 258–263.
56	Flower, R.H. 1943b: Structure and relationship of Cincinnatian Cyrtocerina. Canada Geological Survey 3, 51–64.
57	Flower, R.H. 1943c: Studies on Paleozoic Nautiloidea IV: Investigations of actinosiphonate cephalopods. Bulletins of American Paleontology 28, 30–67.
58	Flower, R.H. 1946: Ordovician cephalopods of the Cincinnati region. Bulletins of American Paleontology 29, 3–547.
59	Flower, R.H. 1947: Holochoanites are endoceroids. Ohio Journal of Science 47, 155–172.
60	Flower, R.H. 1952a: Cephalopods from the Harding and Manitou Formations of Colorado. Journal of Paleontology 26, 505–518.
61	Flower, R.H. 1952b: New Ordovician Cephalopods from Eastern North America. Journal of Paleontology 26, 24–59.
62	Flower, R.H. 1954: Cambrian cephalopods. New Mexico Bureau of Mining & Mineral Ressources, Bulletin 40, 1–51.
63	Flower, R.H. 1955a: Status of Endoceroid Classification. Journal of Paleontology 29, 329–371.
64	Flower, R.H. 1955b: New Chazyan Orthocones. Journal of Paleontology 29, 806–830.
65	Flower, R.H. 1956: Cephalopods from the Canadian of Maryland. Journal of Paleontology 30, 75–96.
66	Flower, R.H. 1957: Studies of the Actinoceratida. New Mexico Bureau of Mining & Mineral Ressources, Memoir 2, 1–73.
67	Flower, R.H. 1958: Some Chazyan and Mohawkian Endoceratida. Journal of Paleontology 32, 433–458.
68	Flower, R.H. 1962a: Revision of Buttsoceras. New Mexico Bureau of Mining & Mineral Ressources, Memoir 10, 1–20.
69	Flower, R.H. 1963: New Ordovician Ascoceratida. Journal of Paleontology 37, 69–85.
70	Flower, R.H. 1964a: Nautiloid shell morphology. New Mexico Bureau of Mining & Mineral Ressources, Memoir 13, 1–79.
71	Flower, R.H. 1964b: The nautiloid order Ellesmeroceratida (Cephalopoda). New Mexico Bureau of Mining & Mineral Ressources, Memoir 12, 1–164.
72	Flower, R.H. 1968a: The first great expansion of the actinoceroids. New Mexico Bureau of Mining & Mineral Ressources, Memoir 19, 1–16.
73	Flower, R.H. 1968b: Some additional Whiterock cephalopods. New Mexico Bureau of Mining & Mineral Ressources, Memoir 19, 18–53.
74	Flower, R.H. 1971: Cephalopods of the Whiterock Stage. Smithsonian Contributions to Paleobiology 3, 101–111.
75	Flower, R.H. 1976: Some Whiterock and Chazy endoceroids. New Mexico Bureau of Mining & Mineral Ressources, Memoir 28, 13–40.
76	Flower, R.H. 1984: Bodeiceras, a new Mohawkian oxycone, with revision of the older Barrandeoceratida and discussion of the status of the order. Journal of Paleontology 58, 1372–1379.
77	Flower, R.H. and Teichert, C. 1957: The cephalopod order Discosorida. University of Kansas, Paleontological Contributions, 1–144.
78	Foerste, A.F. 1910: Preliminary notes on Cincinnatian and Lexington fossils of Ohio, Indiana, Kentucky, and Tennessee. Denison University Bulletin, Journal of the Scientific Laboratories 16, 17–100.
79	Foerste, A.F. 1917: Notes on Richmond and related fossils. Journal of the Cincinnati Society of Natural History 22, 42–55.
80	Foerste, A.F. 1924: Notes on American Paleozoic cephalopods. Denison University Bulletin, Journal of the Scientific Laboratories 20, 193–268.
81	Foerste, A.F. 1926: Actinosiphonate, Trochoceroid and other cephalopods. Denison University Bulletin, Journal of the Scientific Laboratories 21, 285–383.
82	Foerste, A.F. 1928: A restudy of some of the Ordovician and Silurian cephalopods described by Hall. Denison University Bulletin, Journal of the Scientific Laboratories 23, 236–320.
83	Foerste, A.F. 1929: The cephalopods of the Red River formation of southern Manitoba. Denison University Bulletin, Journal of the Scientific Laboratories 24, 129–235.
84	Foerste, A.F. 1930: The color patterns of fossil cephalopods and brachiopods, with notes on gasteropods and pelecypods. Contributions from the Museum of Paleontology, University of Michigan 3, 109–150.
85	Foerste, A.F. 1932: The cephalopod genera Cyrtendoceras and Oelandoceras. The Ohio Journal of Science 32, 163–172.
86	Foerste, A.F. 1933: Black River and other cephalopods from Minnesota, Wisconsin, Michigan, and Ontario (Part 2). Denison University Bulletin, Journal of the Scientific Laboratories 28, 1–136.
87	Foerste, A.F. and Teichert, C. 1930: The actinoceroids of east-central North America. Denison University Bulletin, Journal of the Scientific Laboratories 25, 201–296.
88	Foord, A.H. 1888: Catalogue of the fossil Cephalopoda in the British Museum (Natural History). Part 1. British Museum, London.
89	Frey, R.C. 1995: Middle and Upper Ordovician Nautiloid Cephalopods of the Cincinnati Arch Region of Kentucky, Indiana, and Ohio. Contributions to the Ordovician paleontology of Kentucky and nearby states: U.S. Geological Survey Professional Paper 1066P, P1–P126.
90	Frye, M.W. 1982: Upper Ordovician (Harjuan) nautiloid cephalopods from the Boda limestone of Sweden. Journal of Paleontology 56, 1274–1292.
91	Frye, M.W. 1987: Upper Ordovician (Harjuan) oncoceratid nautiloids from the Boda Limestone, Siljan District, Sweden. Geologiska Föreningen i Stockholm Förhandlingar 109, 83–99.
92	Furnish, W.M. and Glenister, B.F. 1964a: Nautiloidea-Ascocerida. In Moore, R. C. (ed.), Treatise on Invertebrate Paleontology, Part K, Mollusca 3, Cephalopoda, K261–K277. Geological Society of America and University of Kansas Press, Lawrence.
93	Furnish, W.M. and Glenister, B.F. 1964b: Nautiloidea-Ellesmerocerida. In Moore, R. C. (ed.), Treatise on Invertebrate Paleontology, Part K, Mollusca 3, Cephalopoda, K129–K160. Geological Society of America and University of Kansas Press, Lawrence.
94	Furnish, W.M. and Glenister, B.F. 1964c: Nautiloidea-Tarphycerida. In Moore, R. C. (ed.), Treatise on Invertebrate Paleontology, Part K, Mollusca 3, Cephalopoda, K343–K368. Geological Society of America and University of Kansas Press, Lawrence.
95	Hall, J. 1847: Natural history of New York, Paleontology, vol.1, containing descriptions of the organic remains of the lower division of the New-York system (equivalent of the Lower Silurian rocks of Europe). In Van Benthuysen, C. (ed.) New York Geological Survey, Albany, .
96	Hall, J. 1861: Report of the superintendent of the (Wisconsin) Geological Survey, exhibiting the progress of the work, January 1, 1861 (including the descriptions of new species of fossils from the investigations of the Survey). Madison, .
97	Hisinger, W. 1837: Lethaea svecica seu petrificata sveciae, iconibus et characteribus illustrata. .
98	Holm, G. 1885: Über die innere Organisation einiger silurischer Cephalopoden. Palaeontologische Abhandlungen 3, 1–27.
99	Holm, G. 1892: Om tvenne Gyroceras-formigt böjda Endoceras-arter [On two Gyroceras-shaped curved Endoceras species]. Geologiska Föreningen i Stockholm Förhandlingar 14, 125–136.
100	Holm, G. 1896: Om apikaländan hos Endoceras. Geologiska Föreningen i Stockholm Förhandlingar 18, 394–414.
101	Holm, G. 1898a: Palaeontologiska notiser. Om ett par Bactrites-liknande Untersiluriska Orthocer-former [Palaeontological notes. On a few Bactrites-like Lower Silurian orthocere forms]. Geologiska Föreningen i Stockholm Förhandlingar 20, 354–360.
102	Holm, G. 1898b: Palaeontologiska notiser. Om skalspetsen hos Estonioceras [Palaeontological notes. On the apical end of Estonioceras]. Geologiska Föreningen i Stockholm Förhandlingar 20, 361–364.
103	Hook, S.C. and Flower, R.H. 1976: Tajaroceras and the Origin of the Troedssonellidae. Journal of Paleontology 50, 293–300.
104	Hook, S.C. and Flower, R.H. 1977: Late Canadian (zones J, K) cephalopod faunas from southwestern United States. New Mexico Bureau of Mining & Mineral Ressources, Memoir 32, 1–101.
105	Hyatt, A. 1884: Genera of fossil cephalopods. Proceedings of the Boston Society of Natural History 22, 253–338.
106	Hyatt, A. 1894: Phylogeny of an acquired characteristic. Proceedings of the American Philosophical Society 32, 349–647.
107	King, A.H. 1998: A review of the cyclostomiceratid nautiloids, including new taxa from the lower Ordovician of Öland, Sweden. Palaeontology 41, 335–347.
108	King, A.H. 1999: A Review of Volkhovian and Kundan (Arenig-Llanvirn) Nautiloids from Sweden. In Advancing Research on Living and Fossil Cephalopods, 137–159. Springer US, Boston, MA.
109	King, A.H. 2014: Taxonomic review of early Darriwilian estonioceratids (Tarphycerida, Nautiloidea) from Sweden, Estonia, and the ‘Diluvium-Geschiebe’ of northern Germany and Poland. Kataloge des Oberösterreichischen Landesmuseums, Neue Serie 157, 47–57.
110	Kjerulf, T. 1865: Veiviser ved geologiske excursioner i Christiania omegn. Christiania, Oslo, .
111	Kobayashi, T. 1927: Ordovician fossils from Corea and South Manchuria. Japanese Journal of Geology and Geography 5, 173–212.
112	Kobayashi, T. 1931: Studies on the Stratigraphy and Palaeontology of the Cambro-Ordovician Formation of Hua-lien-chai and Niu-hsin-tai, South Manchuria. Japanese Journal of Geology and Geography 8, 131–173.
113	Kobayashi, T. 1933: Faunal study of the Wanwanian (basal Ordovician) series with special notes on the Ribeiridae and the Ellesmereoceroids. Journal of the Faculty of Science, University of Tokyo, Section II 3, 249–328.
114	Kobayashi, T. 1935a: Restudy on Manchuroceras with a brief note on the classification of endoceroids. Transactions of the Palaeontological Society of Japan 42, 736–752.
115	Kobayashi, T. 1935b: On the phylogeny of the primitive nautiloids, with descriptions of Plectronoceras liaotungense, new species and Iddingsia (?) shantungensis, new species. Japanese Journal of Geology and Geography 12, 17–26.
116	Kobayashi, T. 1937: Contribution to the study of the apical end of Ordovician nautiloids. Japanese Journal of Geology and Geography 14, 1–21.
117	Kobayashi, T. 1940: Polydesmia, an Ordovician actinoceroid of eastern Asia. Japanese Journal of Geology and Geography 17, 27–44.
118	Kobayashi, T. 1959: On some Ordovician fossils from northern Malaya and her adjacence. Journal of the Faculty of Science, University of Tokyo, Section II 11, 387–407.
119	Kobayashi, T. 1977: Manchuroceras found in South Korea with notes on the Manchuroceratidae and the Manchuroceras province. Transactions and Proceedings of the Palaeontological Scoiety of Japan, New Section 105, 17–26.
120	Kröger, B. 2004: Revision of Middle Ordovician orthoceratacean nautiloids from Baltoscandia. Acta Palaeontologica Polonica 49, 57–74.
121	Kröger, B. 2006: Early growth-stages and classification of orthoceridan Cephalopods of the Darriwillian (Middle Ordovician) of Baltoscandia. Lethaia 39, 129–139.
122	Kröger, B. 2007a: Concentrations of juvenile and small adult cephalopods in the Hirnantian cherts ( Late Ordovician ) of Porkuni , Estonia. Acta Palaeontologica Polonica 52, 591–608.
123	Kröger, B. 2007b: Some lesser known features of the ancient cephalopod order ellesmerocerida (nautiloidea, cephalopoda). Palaeontology 50, 565–572.
124	Kröger, B. 2008: A New Genus of Middle Tremadocian Orthoceratoids and the Early Ordovician Origin of Orthoceratoid Cephalopods. Acta Palaeontologica Polonica 53, 745–749.
125	Kröger, B. 2012: The ‘Vaginaten’: The dominant cephalopods of the Baltoscandian Mid Ordovician endocerid limestone. GFF.
126	Kröger, B. 2013: The cephalopods of the Boda Limestone, Late Ordovician, of Dalarna, Sweden. European Journal of Taxonomy, 1–110.
127	Kröger, B. and Keupp, H. 2004: A paradox survival - Report of a repaired syn vivo perforation in a nautiloid phragmocone. Lethaia 37, 439–444.
128	Kröger, B. and Mutvei, H. 2005: Nautiloids with multiple paired muscle scars from lower-middle Ordovician of Baltoscandia. Palaeontology 48, 781–791.
129	Kröger, B. and Isakar, M. 2006: Revision of annulated orthoceridan cephalopods of the Baltoscandic Ordovician. Fossil Record – Mitteilungen aus dem Museum für Naturkunde in Berlin 9, 137–163.
130	Kröger, B. and Landing, E. 2007: The earliest ordovician cephalopods of eastern Laurentia - Ellesmerocerids of the tribes hill formation, eastern New York. Journal of Paleontology 81, 841–857.
131	Kröger, B. and Landing, E. 2008: Onset of the Ordovician cephalopod radiation – evidence from the Rochdale Formation (middle Early Ordovician, Stairsian) in eastern New York. Geological Magazine 145, 490–520.
132	Kröger, B. and Landing, E. 2009: Cephalopods and paleoenvironments of the Fort Cassin Formation (upper Lower Ordovician), eastern New York and adjacent Vermont. Journal of Paleontology 83, 664–693.
133	Kröger, B. and Evans, D.H. 2011: Review and palaeoecological analysis of the late Tremadocian - early Floian (Early Ordovician) cephalopod fauna of the Montagne Noire, France. Fossil Record 14, 5–34.
134	Kröger, B. and Lefebvre, B. 2012: Palaeogeography and palaeoecology of early Floian (Early Ordovician) cephalopods from the Upper Fezouata Formation, Anti-Atlas, Morocco. Fossil Record 15, 61–75.
135	Kröger, B. and Aubrechtová, M. 2018: Cephalopods from reef limestone of the Vasalemma Formation, northern Estonia (latest Sandbian, Upper Ordovician) and the establishment of a local warm-water fauna. Journal of Systematic Palaeontology 16, 799–839.
136	Kröger, B. and Aubrechtová, M. 2019: The cephalopods of the Kullsberg Limestone Formation, Upper Ordovician, central Sweden and the effects of reef diversification on cephalopod diversity. Journal of Systematic Palaeontology.
137	Kröger, B. and Gutiérrez-Marco, J.C. 2020: First record of a nonpaleotropical intejocerid cephalopod from Darriwilian (Middle Ordovician) strata of central Spain. Journal of Paleontology 94, 273–278.
138	Kröger, B., Beresi, M.S. and Landing, E. 2007: Early orthoceratoid cephalopods from the Argentine Precordillera (Lower-Middle Ordovician). Journal of Paleontology 81, 1266–1283.
139	Kröger, B., Zhang, Y.-B. and Isakar, M. 2009: Discosorids and Oncocerids (Cephalopoda) of the Middle Ordovician Kunda and Aseri Regional Stages of Baltoscandia and the early evolution of these groups. Geobios 42, 273–292.
140	Kröger, B., Ebbestad, J.O.R., Högström, A.E.S. and Frisk, Å.M. 2011: Mass concentration of Hirnantian cephalopods from the Siljan District, Sweden; taxonomy, palaeoecology and palaeobiogeographic relationships. Fossil Record 14, 35–53.
141	Leith, E. 1942: Notes on the cephalopod Lambeoceras lambei from Manitoba. Journal of Paleontology 16, 130–132.
142	Lai, C.-G. and Xu, G.-H. 1987: Cephalopoda. In Yichang Institute of Geology and Mineral Resources (ed.), Biostratigraphy of the Yangtze Gorge Area (2), Early Palaeozoic Era, 245–293. Geological Publishing House, Beijing.
143	Li, L.-Z. 1984: Cephalopods from the upper Cambrian Siyangshan Formationof western Zhejiang. In Nanjing Institute of Geology and Palaeontology - Chinese Academy of Sciences (ed.), Stratigraphy and Palaeontology of Systemic Boundaries in China Cambrian, Ordovician Boundary (1), 187-265. Anhui Science and Technology Publishing House, Hefei.
144	Lorenz, T. 1906: Beiträge zur Geologie und Paläontologie von Ostasien, unter besonderer Berücksichtigung der Provinz Schantung in China. II. Paläontologischer Teil. Zeitschrift der Deutschen Geologischen Gesellschaft 58, 53–108.
145	Lossen, C. 1860: Über einige Lituiten [On some lituits]. Zeitschrift der Deutschen Geologischen Gesellschaft 12, 15–28.
146	Malinovskaya, V.D. 1964: Pozdnekembriskie nautiloidei chrebta Malyy Karatau [Late Cambrian nautiloids of the Malyy Karatau]. Paleontologicheskii Zhurnal 1, 56–62.
147	Manda, Š. 2008: Trocholites Conrad, 1838 (Nautiloidea, Tarphycerida) in the Middle Ordovician of the Prague basin and its palaeobiogeographical significance. Bulletin of Geosciences 83, 327–334.
148	Mascke, H. 1876: Clinoceras, n. g., ein silurischer Nautilide mit gelappten Scheidewänden [Clinoceras, n. g., a new Silurian nautilid with lobed septa]. Zeitschrift der Deutschen Geologischen Gesellschaft 28, 49–55.
149	Meek, F.B. 1873: Descriptions of invertebrate fossils of the Silurian and Devonian Systems. Report of the Geological Survey of Ohio 1, 1–243.
150	Meek, F.B. and Worthen, A.H. 1865: Contributions to the Palaeontology of Illinois and other Western States. Proceedings of the Academy of Natural Sciences of Philadelphia. Proceedings of the Academy of Natural Sciences of Philadelphia 1865, 245–273.
151	Miller, A.K. 1932: The mixochoanitic cephalopods. University of Iowa Studies, Studies in Natural History 14, 1–67.
152	Miller, A.K. 1933: A mixochoanitic cephalopod from Iowa. American Journal of Science, series 5 26, 178–182.
153	Miller, A.K., Youngquist, W. and Collinson, C.W. 1954: Ordovician cephalopod fauna of Baffin Island. Memoir of the Geological Society of America 62, 1–288.
154	Miller, S.A. 1875: Class Cephalopoda (Cuvier) as represented in the Cincinnati Group. Cincinnati Quarterly Journal of Science 2, 121–134.
155	Miller, S.A. 1894: Palaeontology. Indiana Department of Geology and Natural Resources Annual Report 18, 257–356.
156	de Montfort, P.D. 1808: Conchyliologie systématique et classification méthodique des coquilles, Tome 1. F. Schoell, Paris, .
157	Murchison, R.I. 1839: The Silurian System founded on geological researches in the counties of Salop, Hereford, Radnor, Montgomery, Caermarthen, Brecon, Pembroke, Monmouth, Gloucester, Worcester, and Stafford: with descriptions of the coalfields and overlying formations. John Murray, London,
158	Mutvei, H. 1957: On the relations of the principal muscles to the shell in Nautilus and some fossil nautiloids. Arkiv för Mineralogi och Geologi 2, 219–254.
159	Mutvei, H. 1964: On the secondary internal calcerous lining of the wall of the siphonal tube in certain fossil ‘nautiloid’ cephalopods. Arkiv för Zoologi, serie 2 16, 375–424.
160	Mutvei, H. 1996: Characterization of actinoceratoid cephalopods by their siphuncular structure. Lethaia 29, 339–348.
161	Mutvei, H. 1997: Siphuncular structure in Ordovician endocerid cephalopods. Acta Palaeontologica Polonica 42, 375–390.
162	Mutvei, H. 2002a: Nautiloid Systematics Based on Siphuncular Structure and Position of Muscle Scars. Abhandlungen der Geologischen Bundesanstalt 57, 379–392.
163	Mutvei, H. 2002b: Connecting ring structure and its significance for classification of the orthoceratid cephalopods. Acta Palaeontologica Polonica 47, 157–168.
164	Mutvei, H. 2013: Characterization of nautiloid orders Ellesmerocerida, Oncocerida, Tarphycerida, Discosorida and Ascocerida: new superorder Multiceratoidea. GFF 135, 171–183.
165	Mutvei, H. 2015: Characterization of two new superorders Nautilosiphonata and Calciosiphonata and a new order Cyrtocerinida of the subclass Nautiloidea; siphuncular structure in the Ordovician nautiloid Bathmoceras (Cephalopoda). GFF 137, 164–174.
166	Mutvei, H. 2016: Siphuncular structures in Calciosiphonate nautiloid orders Actinocerida, Orthocerida and Barrandeocerida (Cephalopoda). GFF 138, 295–305.
167	Mutvei, H. 2020: Restudy of some plectronocerid nautiloids (Cephalopoda) from the late Cambrian of China; discussion on nautiloid evolution and origin of the siphuncle. GFF, 1–10.
168	Mutvei, H. and Stumbur, H. 1971: Remarks on the genus Pictetoceras (Cephalopoda: Ellesmerocerida). Bulletin of the Geological Institutions of the University of Uppsala, New Series 2, 117–122.
169	Mutvei, H., Zhang, Y.-B. and Dunca, E. 2007: Late Cambrian plectronocerid nautiloids and their role in cephalopod evolution. Palaeontology 50, 1327–1333.
170	Niko, S. 2005: Redescription of the Ordovician cephalopod genus Centroonoceras Kobayashi, 1934. Journal of Paleontology 79, 1028–1030.
171	Niko, S. 2008: Isorthoceras wahlenbergi, a new Late Ordovician cephalopod from the Boda Limestone of Dalarna, Sweden. Paleontological Research 12, 195–198.
172	Niko, S. and Sone, M. 2015: Gondwanan Nautiloid Cephalopods from the Ordovician of Myanmar. Paleontological Research 19, 288–293.
173	Niko, S., Sone, M. and Leman, M.S. 2020: Ordovician Orthocerida and Pseudorthocerida (Cephalopoda: Nautiloidea) from the Lower Setul Limestone of the Langkawi Islands, Malaysia. Journal of Systematic Palaeontology 18, 381–414.
174	Noetling, F. 1882: Über Lituites lituus Montfort. Zeitschrift der Deutschen Geologischen Gesellschaft 34, 156–193.
175	Noetling, F. 1884: Beiträge zur Kenntniss der Cephalopoden aus Silurgeschieben der Provinz Ost-Preussen [Contributions to the knowledge of the cephalopods from Silurian erratics of the province East Prussia]. Jahrbuch der Königlich Preussischen Geologischen Landesanstalt und Bergakademie zu Berlin 1883, 101–135.
176	d’Orbigny, A.D. 1850: Prodrome de Paléontologie stratigraphique universelle des animaux mollusques & rayonées faisant suite au cours élémentaire de paléontologie et géologie stratigraphique, vol. I-II. Paris.
177	Ozaki, K. 1927: On a new genus of Ordovician Cephalopoda from Manchuria. Journal of the Geological Society of Tokyo 34, 45–50.
178	Özdikmen, H. 2008: New family and genus names, Wademidae nom. nov. and Wadema nom. nov., for Georginidae and Georgina Wade, 1977 (Mollusca: Cephalopoda). Munis Entomology & Zoology 3, 594–595.
179	Özdikmen, H. 2013: New family and genus names, Novacaroceratidae nom. nov. and Novacaroceras nom. nov., for Acaroceratidae and Acaroceras Chen, Qi & Chen, 1979 (Mollusca: Cephalopoda). Munis Entomology & Zoology 8, 219–222.
180	Pohle, A., Klug, C., Toom, U. and Kröger, B. 2019: Conch structures, soft-tissue imprints and taphonomy of the Middle Ordovician cephalopod Tragoceras falcatum from Estonia. Fossil Imprint 75, 70–78.
181	Quenstedt, F.A. 1845: Petrefactenkunde Deutschlands, 1. Abteilung, 1. Band: Cephalopoden [Palaeontology of Germany, section 1, volume 1: cephalopods]. Fues Verlag, Tübingen, .
182	Ramsay, A.C. 1866: The Geology of North Wales, with an appendix on the fossils by J. W. Salter. Memoirs of the Geological Survey of Great Britain 3, 1–381.
183	Remelé, A. 1880: Ueber einige neue oder seltene Versteinerungen aus silurischen Diluvialgeschieben der Gegend von Eberswalde [On some new or rare fossils from Silurian erratics in the surrounding area of Eberswalde]. In Festschrift Für Die Fünfzigjahrfeier Der Forstakademie Eberswalde, 179–252. Verlag von Julius Springer, Berlin.
184	Remelé, A. 1881a: Strombolituites, eine neue Untergattung der perfecten Lituiten nebst Bemerkungen über die Cephalopoden-Gattung Ancistroceras [Strombolites, a new subgenus of the perfect lituits along with remarks on the cephalopod genus Ancistroceras]. Zeitschrift der Deutschen Geologischen Gesellschaft 33, 187–195.
185	Remelé, A. 1881b: Nachträgliche Bemerkungen zu Strombolituites m. und Ancistroceras Boll [Additional remarks on Strombolituites and Acistroceras]. Zeitschrift der Deutschen Geologischen Gesellschaft 33, 478–481.
186	Remelé, A. 1882: Über einige gekrümmte untersilurische Cephalopoden [On some curved lower Silurian cephalopods]. Zeitschrift der Deutschen Geologischen Gesellschaft 34, 116–138.
187	Remelé, A. 1886a: Über einen eigenthümlichen gekrümmten Cephalopoden (Cyrtendoceras) aus einem Untersilurgeschiebe von Wriezen (Prov. Brandenburg) [On a peculiar curved cephalopod (Cyrtendoceras) from lower Silurian erratics of Wriezen (Prov. Brandenburg)]. Tageblatt der 59. Versammlung der deutschen Naturforscher und Ärzte in Berlin 8, 338–339.
188	Remelé, A. 1886b: Systematik der Lituiten. Zeitschrift der Deutschen Geologischen Gesellschaft 38, 467–468.
189	Remelé, A. 1890: Untersuchungen über die versteinerungsführenden Diluvialgeschiebe des norddeutschen Flachlandes mit besonderer Berücksichtigung der Mark Brandenburg. Untersilurische gekrümmte Cephalopoden. 3. Lieferung. Springer, Berlin, .
190	Roemer, C.F. 1861: Die fossile Fauna der silurischen Diluvial-Geschiebe von Sadewitz bei Oels in Niederschlesien – Eine palaeontologische Monographie. Robert Nischkowsky, Wrocław, .
191	Rüdiger, H. 1892: Ueber die Silur-Cephalopoden aus den Mecklenburgischen Diluvialgeschieben [On the Silurian cephalopods from the Mecklenburgian erratics]. Archiv des Vereins der Freunde der Naturgeschichte in Mecklenburg 45, 1–86.
192	Ruedemann, R. 1905: The structure of some primitive cephalopods. New York State Museum, Bulletin 80, 269–341.
193	Ruedemann, R. 1906: Cephalopoda of the Beekmantown and Chazy formations of the Champlain Basin. New York State Museum, Bulletin 90, 393–611.
194	Ruedemann, R. 1912: Note on a specimen of Plectoceras jason (Billings). New York State Museum, Bulletin 158, 141–142.
195	Salter, J.W. 1859: Figures and descriptions of Canadian organic remains. Geological Survey of Canada, Decade 1, 1–47.
196	Schlotheim, E.F. 1820: Die Petrefactenkunde auf ihrem jetzigen Standpunkte durch die Beschreibung seiner Sammlung versteinerter und fossiler Überreste des Thier- und Pflanzenreichs der Vorwelt erläutert. Becker’sche Buchhandlung, Gotha, .
197	Schröder, H. 1882: Beiträge zur Kenntniss der in ost- und westpreussischen Diluvialgeschieben gefundenen Silurcephalopoden (Fortsetzung). Schriften der physikalisch-ökonomischen Gesellschaft zu Königsberg 22, 54–96.
198	Schröder, H. 1888: Pseudoseptale Bildungen in den Kammern fossiler Cephalopoden [Pseudoseptal formations in the chambers of fossil cephalopods]. Jahrbuch der Preußischen Geologischen Landesanstalt 1887, 164–229.
199	Shumard, B.F. 1863: Notice of some new and imperfectly known fossils from the Primordial Zone (Potsdam Sandstone and Calciferous Sand Group) of Wisconsin and Missouri. Transactions of the Academy of Science of St. Louis 2, 101–107.
200	Stait, B. 1980: Gouldoceras n. gen. (Cephalopoda, Nautiloidea) and a Revision of Hecatoceras, Teichert and Glenister, from the Ordovician of Tasmania, Australia. Journal of Paleontology 54, 1113–1118.
201	Stait, B. 1983: Ordovician nautiloids of Tasmania, Australia - Ellesmerocerida and Tarphycerida. Alcheringa 7, 253–261.
202	Stait, B. 1984: Ordovician nautiloids of Tasmania - Gouldoceratidae fam. nov. (Discosorida). Proceedings of the Royal Society of Victoria 96, 187–207.
203	Stait, B. and Flower, R.H. 1985: Michelinoceratida (Nautiloidea) from the Ordovician of Tasmania, Australia. Journal of Paleontology 59, 149–159.
204	Stait, B., Wyatt, D. and Burrett, C.F. 1987: Ordovician nautiloid faunas of Langkawi Islands, Malaysia and Tarutao Island, Thailand. Neues Jahrbuch für Geologie und Paläontologie - Abhandlungen 174, 373–391.
205	Strand, T. 1933: The Upper Ordovician cephalopods of the Oslo area. Norsk Geologiske Tidsskrift 14, 1–117.
206	Stumbur, H. 1960: O raznykh putyakh razvitiya nautiloidej [On different ways of evolution of nautiloids]. Izv. AN ESSR, ser. phis.-tekhn. 9, 368–378.
207	Stumbur, H. 1962: Rasprostranenie nautiloidei v ordovike Estonii (s opisaniem nekotorykh novykh rodov) [The distribution of nautiloids in the Ordovician of Estonia (with a description of some new genera)]. Trudy Instituta Geologii Akademii Nauk Estonskoi SSR (ENSV Teaduste Akadeemia Geoloogia Instituudi Uurimused) 10, 131–147.
208	Sweet, W.C. 1958: The Middle Ordovician of the Oslo region of Norway. 10. Nautiloid cephalopods. Norsk Geologiske Tidsskrift 31, 1–178.
209	Sweet, W.C. 1959: Muscle attachment impressions of some Paleozoic nautiloid cephalopods. Journal of Paleontology 33, 55–62.
210	Sweet, W.C. 1964a: Nautiloidea-Barrandeocerida. In Moore, R. C. (ed.), Treatise on Invertebrate Paleontology, Part K, Mollusca 3, Cephalopoda, K368–K383. Geological Society of America and University of Kansas Press, Lawrence.
211	Sweet, W.C. 1964b: Nautiloidea-Orthocerida. In Moore, R. C. (ed.), Treatise on Invertebrate Paleontology, Part K, Mollusca 3, Cephalopoda, K216–K261. Geological Society of America and University of Kansas Press, Lawrence.
212	Sweet, W.C. 1964c: Nautiloidea-Oncocerida. In Moore, R. C. (ed.), Treatise on Invertebrate Paleontology, Part K, Mollusca 3, Cephalopoda, K277–K320. Geological Society of America and University of Kansas Press, Lawrence.
213	Teichert, C. 1930: Die Cephalopoden-Fauna der Lyckholm-Stufe des Ostbaltikums. Paläontologische Zeitschrift 12, 264–312.
214	Teichert, C. 1933: Der Bau der Actinoceroiden Cephalopoden. Palaeontographica Abteilung A 78, 111–230.
215	Teichert, C. 1934: Untersuchungen an actinoceroiden Cephalopoden aus Nordgrönland [Investigations of actinoceroid cephalopods from North Greenland]. Meddeleser om Grønland 92, 1–47.
216	Teichert, C. 1937: Polydesmia canaliculata Lorentz, an Ordovician actinoceroid cephalopod. Journal of the Geological Society of Japan 44, 709–712.
217	Teichert, C. 1947: Early Ordovician cephalopods from Adamsfield, Tasmania. Journal of Paleontology 21, 420–428.
218	Teichert, C. 1964a: Actinoceratoidea. In Moore, R. C. (ed.), Treatise on Invertebrate Paleontology, Part K, Mollusca 3, Cephalopoda, K190–K216. Geological Society of America and University of Kansas Press, Lawrence.
219	Teichert, C. 1964b: Endoceratoidea. In Moore, R. C. (ed.), Treatise on Invertebrate Paleontology, Part K, Mollusca 3, Cephalopoda, K160–K190. Geological Society of America and University of Kansas Press, Lawrence.
220	Teichert, C. 1964c: Nautiloidea-Discosorida. In Moore, R. C. (ed.), Treatise on Invertebrate Paleontology, Part K, Mollusca 3, Cephalopoda, K320–K343. Geological Society of America and University of Kansas Press, Lawrence.
221	Teichert, C. 1964d: Doubtful Taxa. In Moore, R. C. (ed.), Treatise on Invertebrate Paleontology, Part K, Mollusca 3, Cephalopoda, K484–K491. Geological Society of America and University of Kansas Press, Lawrence.
222	Teichert, C. and Glenister, B.F. 1952: Fossil Nautiloid Faunas from Australia. Journal of Paleontology 26, 730–752.
223	Teichert, C. and Glenister, B.F. 1953: Ordovician and Silurian cephalopods from Tasmania, Australia. Bulletins of American Paleontology 34, 1–54.
224	Teichert, C. and Glenister, B.F. 1954: Early Ordovician cephalopod fauna from northwestern Australia. Bulletins of American Paleontology 35, 1–112.
225	Thoral, M. 1935: Contribution à l’étude paléontologique de l’Ordovicien inférieur de la Montagne Noire [Contribution to the palaeontological study of the Lower Ordovician of the Montagne Noire]. Imprimérie de la Charité, Montpellier, .
226	Troedsson, G.T. 1926: On the Middle and Upper Ordovician faunas of northern Greenland. I. Cephalopods. Meddeleser om Grønland 71, 1–157.
227	Troedsson, G.T. 1931: Studies on Baltic fossil cephalopods. I. On the nautiloid genus Orthoceras. Lund Universitets Arsskrift, N. F. Avd 2 27, 1–36.
228	Troedsson, G.T. 1932: Studies on baltic fossil cephalopods, II, vertically striated or fluted orthoceracones in the Orthoceras Limestone. Lund Universitets Arsskrift, N. F. Avd 2 28, 1–38.
229	Turek, V. and Marek, J. 1986: Notes on the phylogeny of the nautiloidea. Paläontologische Zeitschrift 60, 245–253.
230	Twenhofel, W.H. 1928: Geology of Anticosti Island. Geological Survey of Canada, Memoir 154, 1–351.
231	Twenhofel, W.H. 1938: Geology and Paleontology of the Mingan Islands, Quebec. Geological Society of America Special Papers 11, 1–132.
232	Ulrich, E.O. and Foerste, A.F. 1931: Cephalopoda. Missouri Bureau of Geology and Mines, 2nd series 24, 207–212.
233	Ulrich, E.O. and Foerste, A.F. 1933: The earliest known cephalopods. Science 78, 288–289.
234	Ulrich, E.O. and Foerste, A.F. 1936: New genera of Ozarkian and Canadian cephalopods. Journal of the Scientific Laboratories of Denison University 30, 259–290.
235	Ulrich, E.O., Foerste, A.F. and Miller, A.K. 1943: Ozarkian and Canadian cephalopods part II: brevicones. Geological Society of America Special Papers 59, 1–157.
236	Ulrich, E.O., Foerste, A.F., Miller, A.K. and Furnish, W.M. 1942: Ozarkian and Canadian cephalopods part I: nautilicones. Geological Society of America Special Papers 37, 1–157.
237	Ulrich, E.O., Foerste, A.F., Miller, A.K. and Unklesbay, A.G. 1944: Ozarkian and Canadian cephalopods part III: longicones and summary. Geological Society of America Special Papers 58, 1–226.
238	Unklesbay, A.G. 1954: Nautiloids from the Tanyard Formation of Central Texas. Journal of Paleontology 28, 637–656.
239	de Verneuil, E.P. 1845: Paléontologie. In Murchison, R. I., de Verneuil, E. P., Keyserling, A. (eds.), Géologie de La Russie d’Europe et Des Montagnes de l’Oural, Vol. 2, 512 p. Bertrand, Paris.
240	Wade, M. 1977a: Georginidae, New Family of Actinoceratoid Cephalopods, Middle Ordovician, Australia. Memoirs of the Queensland Museum 18, 1–15.
241	Wade, M. 1977b: The siphuncle in Georginidae and other Ordovician actinoceroid cephalopods. Lethaia 10, 303–315.
242	Wade, M. 1988: Nautiloids and their descendants: cephalopod classification in 1986. New Mexico Bureau of Mining & Mineral Ressources, Memoir 44, 15–25.
243	Wade, M. and Stait, B. 1993: Subclass Nautiloidea - Introduction and fossil record. In Beesley, P. L., Ross, G. J. B., Wells, A. (eds.), Mollusca: The Southern Synthesis, Part A, Fauna of Australia Volume 5, 485–493. Australian Biological Resources Study, Canberra.
244	Walcott, C.D. 1905: The Cambrian faunas of China. Proceedings of the United States National Museum 29, 1–106.
245	Walcott, C.D. 1924: Cambrian geology and paleontology. Pt.4, no.9: Cambrian and Ozarkian brachiopods, Ozarkian cephalopods and Notostraca. Smithsonian Miscellaneous Collections 67, 477–554.
246	Whiteaves, J.F. 1891: The Orthoceratidae of the Trenton limestone of the Winnipeg Basin. Transactions of the Royal Society of Canada 9, 77–90.
247	Whiteaves, J.F. 1906: The Canadian species of Plectoceras and Barrandeoceras. Geological Survey of Canada, Palaeozoic Fossils 3, 299–312.
248	Whitfield, R.P. 1882: Paleontology. Wisconsin Geological Survey 4, 164–364.
249	Whitfield, R.P. 1886: Notice of geological investigations along the eastern shore of Lake Champlain, conducted by Prof. H. M. Seely and Prest. Ezra Brainerd, of Middlebury College, with descriptions of the new fossils discovered. American Museum of Natural History Bulletin 1, 293–345.
250	Wilson, A.E. 1961: Cephalopoda of the Ottawa formation of the Ottawa-St. Lawrence Lowland. Bulletin of the Geological Survey of Canada 67, 1–106.
251	Yochelson, E.L., Flower, R.H. and Webers, G.F. 1973: The bearing of the new Late Cambrian monoplacophoran genus Knightoconus upon the origin of the Cephalopoda. Lethaia 6, 275–309.
