# Supplementary material for: Early cephalopod evolution clarified through Bayesian phylogenetic inference
Source: BMC Biol. 2022 Apr 14;20:88. doi: 10.1186/s12915-022-01284-5 (PMC9008929; doi:10.1186/s12915-022-01284-5)
Supplement: Supplementary file 3 — Additional file 3: Data S2. Measurements and conch parameters. Here, all measurements and the corresponding conch parameters for continuous characters are listed. Note that the measurements do not always represent raw values but are proportionally adjusted in cases where not all measurements could be taken from the same specimen at the same position. One specimen is always taken as reference specimen, this specimen is explicitly cited with figure and repository number. Repository numbers printed in bold represent that the specimens have not been tracked, i.e., the corresponding collections may have been moved or reorganized. Underlined repository numbers indicate that the measurements have been taken from the literature. In cases, where additional specimens were used for measurements, the values are underlined. Values that carry some uncertainty, e.g., due to poor preservation, are printed in bold. Institutional abbreviations are listed at the bottom end. [file 12915_2022_1284_MOESM3_ESM.xlsx]

## Sheet: Sheet1
Order	Species	Collection Nr.	Reference	Rel. hyponomic sinus length	Rel. hyponomic sinus width	Rel. body chamber length	Contraction strength	Position of maximum gibbosity	Aperture shape index	Conch width index	Expansion rate	Cameral inclination	Rel. cameral length	Septal concavity index	Rel. lateral lobe depth	Rel. siphuncle position	Rel. siphuncular diameter	Siphuncle width index	Siphuncle compression ratio	Rel. siphuncular shape	Septal neck index	Brim-neck ratio	Maximum conch size	Log maximum conch size	Ventral retractor width	Ventral retractor length	Minimum periphract width	Dorsal aponeurosis width	Dorsal aponeurosis length	Initial chamber diameter	Initial chamber length	Caecum diameter	Conch height	Conch width	Maximum conch height	Maximum conch width	Body chamber length	Aperture height	Aperture width	Body chamber base height	Maximum gibbosity	Position of maximum gibbosity	Expansion rate	Umbilical perforation diameter	Hyponomic sinus width	Hyponomic sinus length	Cameral length ventral	Cameral length dorsal	Cameral length central
Actinocerida	Actinoceras tenuifilum	NYSM 12242-1	Foerste & Teichert 1930, pl. 28, fig. 1	-	-	1.66667	0.165714	0	1.13158	1.12941	12	1	0.164706	0.188235	-	0.4	0.423529	1	3.64286	1.41667	0.171429	0.833333	95.6615	1.98074	?	?	?	?	?	20	0.25	0.7	42.5	48	105	116	175	76	86	105	105	0	12	-	-	-	7	7	7
	Adamsoceras oelandicum	NRM Mo 2205b	Troedsson 1926, pl. 62, fig. 4	?	?	?	?	?	?	0.996979	7	1	0.317221	0.280967	-	0.171821	0.120846	1	1.22857	3.225	0.114286	0.666667	19.635	1.29303	?	?	?	?	?	?	?	?	33.1	33	50	50	?	?	?	?	?	?	7	-	?	?	10.5	10.5	10.5
	Cyrtonybyoceras haesitans	CMN IF 721	Teichert 1933, pl. 12, fig. 35	?	?	?	?	?	?	1.03448	13	1.18056	0.1341	0.210728	0.0555556	0.227679	0.141762	1	2.52	2.55405	0.0666667	2.4	23.7583	1.37582	?	?	?	?	?	?	?	?	52.2	54	55	55	?	?	?	?	?	?	13	-	?	?	8.5	7.2	7
	Gonioceras groenlandicum	NHMD 5	Troedsson 1926, pl. 65, fig. 1	?	?	3.73333	0.0267857	0	4.62963	4.60526	25	1	0.142105	0.526316	1.63158	0.121212	0.131579	1.4	2.77778	3	0.185185	0.1	59.6903	1.7759	?	?	?	?	?	?	?	?	38	175	40	190	112	27	125	30	30	0	25	-	?	?	5.5	5.5	5.4
	Hoeloceras muroni	TUG 1709-6	Kröger & Aubrechtová 2018, fig. 16A, 17D	-	-	?	?	?	?	1.25	11	1.25	0.1375	0.26875	-	0.195804	0.10625	1	1.54545	2	0.227273	0.6	19.0066	1.27891	?	?	?	?	?	?	?	?	16	20	44	55	?	?	?	?	?	?	11	-	-	-	3	2.4	2.2
	Lambeoceras lambii	UMGS 102	Leith 1942, pl. 22, fig. 5-7	0.0714286	1	3.76923	0.024	0.489796	3.50746	3.5	12	1	0.123333	0.75	-	0.282051	0.155	1	1.84663	3.23656	0.361963	0.220339	123.661	2.09223	?	?	?	?	?	?	?	?	60	210	67	235	245	67	235	65	70	120	12	-	210	15	7.4	7.4	7.4
	Ordosoceras sphaeriforme	NIGP 54297	Chen & Zou 1984, pl. 8, fig. 10-11	?	?	?	?	?	?	1	4	1	0.118132	0.197802	-	0.542088	0.184066	1	3.06977	1.97015	0.488372	0.904762	12.5664	1.09921	?	?	?	?	?	?	?	?	36.4	36.4	40	40	?	?	?	?	?	?	4	-	?	?	4.3	4.3	4.3
	Orthonybyoceras dyeri	MCZ 3403	Frey 1995, pl. 18, fig. 13, 15-16	-	-	?	?	?	?	1	9	1	0.188571	0.214286	-	0.301948	0.12	1	1.18571	1.97619	0.1	1	17.3494	1.23929	?	?	?	?	?	?	?	?	35	35	47	47	?	?	?	?	?	?	9	-	-	-	7.4	7.4	6.6
	Polydesmia canaliculata	UMUT PM 01837	Kobayashi 1940, pl. 3, fig. 1-3, pl. 4, fig. 17; pl. 5, fig. 18-19	?	?	?	?	?	?	1.09943	13	1	0.0823864	0.142045	-	0.46875	0.363636	1.17188	6.08571	1.66406	0.457143	1	13.823	1.1406	?	?	?	?	?	?	?	?	35.2	38.7	40	44	?	?	?	?	?	?	13	-	?	?	3.5	3.5	2.9
	Wadema taylori	QM F7148	Wade 1977a, pl. 3, fig. 1-4	?	?	?	?	?	?	1	6	1	0.223077	0.350769	-	0.481928	0.361538	1	2.2069	1.3617	0.0965517	1.14286	176.715	2.24727	?	?	?	?	?	?	?	?	65	65	150	150	?	?	?	?	?	?	6	-	?	?	16	16	14.5
	Wutinoceras foerstei	USNM 83455	Endo 1930, pl. 60, fig. 1A-C	?	?	?	?	?	?	1	12	1	0.160317	0.11746	-	0.217557	0.168254	1	2.30476	2.28302	0.133333	1.35714	31.1725	1.49377	?	?	?	?	?	?	?	?	63	63	63	63	?	?	?	?	?	?	12		?	?	10.5	10.5	10.1
Ascocerida	Hebetoceras mirandum	PRI 5932	Flower 1941, pl. 76, fig. 4-6	?	?	2.77273	-	-	1.09091	1.14286	5	1.33333	0.255639	0.240602	-	0.213115	0.0827068	1	0.441176	1.36364	0.117647	-	4.49248	0.652486	0.45	0.186364	0.0454545	0	0.0454545	?	?	?	13.3	15.2	22	26	61	22	24	22	-	-	5	-	?	?	2.8	2.1	3.4
	Montyoceras arcuatum	PRI 5931	Flower 1941, pl. 76, fig. 8-9	?	?	2.66667	-	-	1.05882	1.13103	6	1.33333	0.165517	0.234483	-	0.261194	0.0758621	1	0.551724	1.45455	0.137931	-	2.68606	0.429116	?	?	?	?	?	?	?	?	14.5	16.4	18	19	40	17	18	15	-	-	6	-	?	?	2.8	2.1	2.4
	Parvihebetoceras wahli	TUG 1227-13	Kröger 2007, fig. 7C	-	-	2.66667	-	-	1	1	10	1	0.333333	0.214286	-	0.410256	0.0714286	1	0.222222	1.33333	0.0555556	-	0.352565	-0.452761	?	?	?	?	?	1.4	0.642857	0.285714	4.2	4.2	6.7	6.7	12	6.7	6.7	4.5	-	-	10	-	-	-	1.5	1.5	1.4
	Probillingsites scandinavicum	PMU 26922	Kröger 2013, fig. 39D-E	?	?	1.66667	0.538462	0.6	1.07317	1.07692	25	1.06623	0.333333	0.312821	-	0.116279	0.117949	1	0.653846	1.84783	0.0615385	-	25.4862	1.4063	0.207692	0.0717949	0.0282051	?	?	?	?	?	39	42	55	59	65	41	44	39	55	39	25	-	?	?	16.1	15.1	13
	Redpathoceras bullatum	PMU 26926	Kröger 2013, fig. 40A-C	?	?	2.23529	0.265306	0.570175	1	1	15	1.15385	0.244957	0.377522	-	0.134375	0.0778098	1	0.39	1.44444	0.16	-	28.2743	1.45139	?	0.217647	0.0960784	0	0.0607843	?	?	?	34.7	34.7	60	60	114	47	47	51	60	65	15	-	?	?	10.5	9.1	8.5
	Schuchertoceras troedssoni	NRM Mo 150151	Frye 1982, pl. 1, fig. 5, text-fig. 4a	?	?	1.95652	0.333333	0.4	1.21053	1.2381	30	1.31707	0.247619	0.285714	-	0.100503	0.052381	1	0.327273	1.63636	0.127273	-	14.1686	1.15133	?	?	?	?	?	?	?	?	21	26	41	44	45	19	23	23	28	18	30	-	?	?	5.4	4.1	5.2
Barrandeocerida	Apsidoceras montrealense	CMN IF 11097	Flower 1943a, pl. 41, fig. 1-3	?	?	2.22727	0.102041	0.5	0.878049	0.863636	7	1.74359	0.159091	0.193182	0.125	0.251232	0.0772727	1	0.852273	2.20588	0.181818	-	15.8965	1.2013	0.343182	0.175	0.0613636	?	?	?	?	?	44	38	46	44	98	41	36	44	46	49	7	?	?	?	6.8	3.9	7
	Barrandeoceras natator	CMN IF 1074	Whiteaves 1906, pl. 39, fig. 1	0.430622	1	4.71751	-	-	0.668724	0.669872	6	1.97778	0.176282	0.259615	0.169872	0.474403	0.0608974	1	0.327586	1	0.189655	-	12.4054	1.09361	?	?	?	?	?	?	?	?	31.2	20.9	48.6	32.5	167	48.6	32.5	35.4	-	-	6	15	20.9	9	8.9	4.5	5.5
	Centrocyrtoceras subannulatum	AMNH 821	Hall 1847, pl. 41, fig. 4	-	-	?	?	?	?	1.11538	12	2.54545	0.115385	0.169231	-	0.487395	0.0846154	1	0.578947	1	?	-	1.48048	0.170401	?	?	?	?	?	?	?	?	13	14.5	13	14.5	?	?	?	?	?	?	12	?	-	-	2.8	1.1	1.5
	Charactoceras triangulum	NRM Mo 152430	Frye 1982, pl. 3, fig. 7	0.300153	1	2.32441	-	-	1.58108	1.40129	19	2.85714	0.128755	0.244635	-	0.136891	0.0751073	1	0.811111	2.08571	0.0111111	-	67.9998	1.83251	0.376254	0.175585	0.0702341	?	?	4	?	?	46.6	65.3	74	117	139	74	117	59.8	-	-	19	9.5	65.3	19.6	12	4.2	6
	Plectoceras jason	CMN IF 1096	Whiteaves 1906, pl. 36, fig. 1	0.392857	1	3.05	-	-	1.11905	1.12	13	2.5	0.2	0.248	-	0.108108	0.112	1	0.373333	1	0.08	-	15.5038	1.19044	?	?	?	?	?	4	?	?	25	28	42	47	122	42	47	40	-	-	13	9	28	11	7.5	3	5
	Siljanoceras varians	NRM Mo 8978	Kröger 2013 (unfigured)	?	?	1.72414	0.1	0.8	1.1413	1	25	1.52857	0.207018	0.178947	-	0.361868	0.0982456	1	0.873016	1.96429	0.015873	-	81.2102	1.90961	0.265517	0.224138	0.0862069	0	0.0862069	4.5	?	0.0888889	28.5	28.5	94	110	100	92	105	58	94	80	25	-	-	-	10.7	7	5.9
	Vasalemmoceras tolerabile	GIT 426-129	Kröger & Aubrechtová 2018, fig. 15D-F	0.602564	1	?	-	-	0.8125	0.8125	16	2.2	0.125	0.208333	0.15625	0.0222222	0.0625	1	0.318182	1.16667	0.227273	-	1.63363	0.213153	?	?	?	?	?	1.1	0.454545	0.181818	9.6	7.8	16	13	?	16	13	9.6	-	-	16	7	7.8	4.7	2.2	1	1.2
	Warburgoceras longitudinale	NRM Mo 154065	Kröger 2013, fig. 18F, 39C	0.110193	1	2.4424	0.0269231	0.754717	1.00533	1	9	1.53846	0.275482	0.319559	-	0.112392	0.0440771	1	0.184	1.4375	0.072	-	28.2743	1.45139	0.28341	0.331797	0.133641	0.0921659	0.108295	?	?	?	36.3	36.3	60	60	106	56.3	56.6	43.4	57	80	9	-	36.3	4	14	9.1	10
Bisonocerida	Allotrioceras bifurcatum	NMBGMR (???)	Flower 1955, pl. 34, fig. 3-19	?	?	?	?	?	?	?	3	1	?	?	?	?	?	1	1.22794	0.982353	1	-	?	?	?	?	?	?	?	?	?	?	?	?	?	?	?	?	?	?	?	?	3	-	?	?	13.6	13.6	13.6
	Bisonoceras corniforme	NMBGMR 851	Flower 1964a, pl. 5, fig. 1-3, 5, 11	?	?	?	?	?	?	0.615385	15	0.35	0.132308	?	?	0	0.615385	0.65	6.16667	0.925	1.43333	-	20.4204	1.31006	?	?	?	?	?	?	?	?	65	40	65	40	?	?	?	?	?	?	15	-	?	?	4.2	12	8.6
	Cacheoceras unimodum	NMBGMR 1533	Flower 1976b, pl. 10 fig. 4-7	?	?	?	?	?	?	?	4	?	?	?	?	?	?	1.03448	?	1	?	-	?	?	?	?	?	?	?	?	?	?	?	?	?	?	?	?	?	?	?	?	4	-	?	?	?	?	?
	Cassinoceras wortheni	AMNH 484b	Ulrich et al. 1943, pl. 7, fig. 1, pl. 8, fig. 1	-	-	0.944444	0.1	0.411765	0.473684	0.555556	20	0.722222	0.0888889	0.168889	0.118889	0	0.388889	0.8	5.57377	0.971429	1	-	116.632	2.06682	?	?	?	?	?	?	?	?	90	50	165	90	85	95	45	90	100	35	20	-	-	-	6.5	9	8
	Emmonsoceras aristos	NMBGMR (???)	Flower 1955a, pl. 32, fig. 1-4	?	?	?	?	?	?	1	6	1	0.181818	0.230909	-	0	0.418182	1	2.15	0.934783	1.5	-	122.718	2.08891	?	?	?	?	?	?	?	?	55	55	125	125	?	?	?	?	?	?	6	-	?	?	11.7	11.7	10
	Manchuroceras wolungense	UMUT PM 00125	Kobayashi 1935 (unfigured)	?	?	?	?	?	?	1.15556	20	0.857143	0.0666667	0.2	?	0	0.555556	1.36	7.83333	0.94	1	-	153.153	2.18512	?	?	?	?	?	12	0.333333	0.5	45	52	130	150	?	?	?	?	?	?	20	-	?	?	3	3.5	3
	Najaceras triangulatum	USNM 162062	Flower 1976b, pl. 15 fig. 7-13	?	?	?	?	?	?	1.53333	4	1	0.166667	?	-	0	0.666667	1.2	4	1	1	-	57.177	1.75722	?	?	?	?	?	?	?	?	30	46	70	104	?	?	?	?	?	?	4	-	?	?	5	5	5
	Proterovaginoceras belemnitiforme	CNIGRM 114/9569	Balashov 1968, pl. 30, fig. 3	-	-	?	?	?	?	1	7	1	0.259146	0.134146	-	0	0.426829	1	1.64706	1	1.75294	-	38.4845	1.58529	?	?	?	?	?	22	2.27273	1	32.8	32.8	70	70	?	?	?	?	?	?	7	-	-	-	8.5	8.5	8.5
Cyrtocerinida	Bathmoceras holmi	NRM Mo 151247	Mutvei 2015, fig. 1A-F, 2-3, 4A-B, 6B	-	-	1.42857	-	-	1.125	1.14286	8	1	0.108571	0.2	-	0	0.242857	1.08235	1.65116	0.835294	0.209302	-	14.1372	1.15036	0.314286	0.0828571	0.0514286	?	?	?	?	?	35	40	40	45	50	40	45	35	-	-	8	-	-	-	4.3	4.3	3.8
	Centrocyrtocerina frizonensis	UTGD 121161	Stait 1983, fig. 2A-F	?	?	?	?	?	?	0.885609	15	0.307692	0.0664207	0.261993	?	0.230769	0.136531	?	1.64286	0.621622	0.0714286	-	5.10823	0.70827	?	?	?	?	?	?	?	?	27.1	24	27.1	24	?	?	?	?	?	?	15	-	?	?	0.8	2.6	1.8
	Cyrtocerina madisonensis	CMC 23965	Flower 1943b, pl. 1, fig. 12-14, pl. 2, fig. 1, 3-7, 9	-	-	?	?	?	?	0.862069	40	0.631579	0.0344828	0.12069	-	0.0275229	0.248276	1.08333	4.83333	0.805556	0.0833333	-	14.6084	1.1646	?	?	?	?	?	<4	?	?	29	25	46.5	40	?	?	?	?	?	?	40	-	-	-	1.2	1.9	1
	Eothinoceras maitlandi	UWA 34123	Teichert & Glenister 1954, pl. 3, fig. 9, 11	?	?	1.33333	-	-	1.05714	1.05	5	1	0.0666667	0.194444	-	0.032	0.305556	1.14545	3.25	0.709091	0.333333	-	2.67192	0.426824	?	?	?	?	?	?	?	?	18	18.9	18	18.9	22	17.5	18.5	16.5	-	-	5	-	?	?	1.3	1.3	1.2
	Mesothinoceras floweri	NIGP 73894	Chen & Teichert 1987, pl. 7, fig. 2, 5	?	?	?	?	?	?	?	7	1	0.0513514	0.148649	?	0.378182	0.256757	?	3.89474	0.778947	0.105263	-	12.5664	1.09921	?	?	?	?	?	?	?	?	37	?	40	40	?	?	?	?	?	?	7	-	?	?	2.3	2.3	1.9
	Protothinoceras yini	NIGP 73869	Chen & Teichert 1987, pl. 13, fig. 3	?	?	?	?	?	?	0.666667	4	0.818182	0.075	0.166667	?	0.0909091	0.266667	1	3.11111	0.875	0.222222	-	1.15454	0.0624072	?	?	?	?	?	?	?	?	12	8	14.7	10	?	?	?	?	?	?	4	-	?	?	0.9	1.1	0.9
	Rummoceras rummuensis	TUG 1709-31	Kröger & Aubrechtová 2018, fig. 3A-D, 4C, 5	?	?	?	?	?	?	1	11	1	0.0609756	?	-	0	0.304878	1	4.6	0.92	0.28	-	13.2025	1.12066	?	?	?	?	?	?	?	?	41	41	41	41	?	?	?	?	?	?	11	-	?	?	3	3	2.5
	Sacerdosoceras promus	NMC 88.30G.201a-e	Evans 2005, pl. 1, fig. 17, 22, pl. 2, fig. 1, 6-7, 10-12	?	?	1.62791	0.0892857	0.2	0.97561	0.971429	7	1.35714	0.0971429	0.2	0.0514286	0	0.171429	1	1.85714	0.866667	0.285714	-	3.97411	0.59924	0.246512	0.274419	0.139535	?	?	?	?	?	17.5	17	23	22	35	20.5	20	21.5	23	7	7	-	?	?	1.9	1.4	1.7
	Saloceras chinianense	FSL 392074	Kröger & Evans 2011, fig. 6F-G	-	-	1.77143	-	-	1.02222	1.04286	9	1.22857	0.12	0.191429	-	0	0.188571	1	1.04651	0.681818	0.0697674	-	16.2577	1.21106	?	?	?	?	?	?	?	?	35	36.5	45	46	62	45	46	35	-	-	9	-	-	-	4.3	3.5	4.2
	Tangshanoceras endogastrum	NIGP 34678	Chen & Teichert 1987, pl. 12, fig. 2	?	?	?	?	?	?	0.778947	13	0.769231	0.0578947	0.263158	?	0.107143	0.263158	1	4.2	0.84	0.3	-	2.20854	0.344105	?	?	?	?	?	?	?	?	19	14.8	19	14.8	?	?	?	?	?	?	13	-	?	?	1	1.3	1.1
Discosorida	Apocrinoceras talboti	CPC 354	Teichert & Glenister 1954, pl. 1, fig. 7-9	-	-	?	-	-	?	1	9	1	0.0916667	0.141667	0.075	0.0446429	0.0666667	0.75	1.18182	1.625	0.181818	-	1.32732	0.122977	?	?	?	?	?	?	?	?	12	12	13	13	?	?	?	?	-	-	9	-	-	-	1.2	1.2	1.1
	Destombesiceras zagorense	FSL 711700	Kröger & Lefebvre 2012, fig. 7	?	?	1.10625	-	-	1	1	7	1	0.2625	0.2125	-	0.0725806	0.225	1	1.02381	1.19444	0.261905	-	2.29658	0.361082	?	?	?	?	?	?	?	?	16	16	17.1	17.1	17.7	17.1	17.1	16	-	-	7	-	?	?	4.3	4.3	4.2
	Glenisteroceras obscurum	NMBGMR (???)	Flower & Teichert 1957, pl. 30, fig. 7-8	?	?	?	?	?	?	1	3	1	0.3	0.16	?	0.486486	0.26	?	1.33333	1.53846	0.2	-	0.19635	-0.70697	?	?	?	?	?	<4	?	?	5	5	5	5	?	?	?	?	?	?	3	-	?	?	1.5	1.5	1.5
	Gouldoceras synchonena	UTGD 55553	Stait 1980, pl.1, fig. 9-13	?	?	?	?	?	?	1	11	1.26316	0.142857	0.2	?	0.241379	0.171429	1	2.55	2.125	0.2	1.25	1.53938	0.187346	?	?	?	?	?	?	?	?	14	14	14	14	?	?	?	?	?	?	11	-	?	?	2.4	1.9	2
	Paldoceras paldiskense	TUG 1285-1	Kröger et al. 2009 (unfigured)	-	-	0.666667	-	-	0.848739	0.847619	10	0.571429	0.104762	0.257143	0.0952381	0.0526316	0.0952381	1	2	1.6	0.125	0.4	0.94397	-0.0250418	?	?	?	?	?	1.3	0.153846	?	10.5	8.9	11.9	10.1	7	11.9	10.1	10.5	-	-	10	-	-	-	0.8	1.4	1.1
	Pseudowutinoceras wuahiense	NIGP 52182	Chen & Zou 1984, pl. 1, fig. 9-12	?	?	?	?	?	?	1	6	1	0.107296	0.180258	-	0.192825	0.0429185	1	1.8	4.5	0.12	2	4.90874	0.69097	?	?	?	?	?	?	?	?	23.3	23.3	25	25	?	?	?	?	?	?	6	-	?	?	2.5	2.5	2.5
	Ruedemannoceras boycii	NMBGMR (???)	Flower & Teichert 1957, pl. 2, fig. 2-4, 9-10	?	?	1.44	-	-	1.21212	1.25137	15	0.551724	0.120219	0.163934	-	0.462963	0.114754	1	1.81818	1.90476	0.227273	1	10.3673	1.01566	?	?	?	?	?	?	?	?	18.3	22.9	33	40	36	33	40	25	-	-	15	-	?	?	1.6	2.9	2.2
	Strandoceras tyriense	PMO I 1364	Strand 1933, pl. 12, fig. 1a-b	0.25	0.408163	1.14035	0.04	0.615385	0.783333	0.859649	20	0.404412	0.126316	0.192982	-	0.127701	0.107018	0.770492	3.09091	2.78689	0.127273	2	23.5619	1.37221	?	?	?	?	?	0.24	1.66667	0.166667	57	49	60	50	65	60	47	57	61	40	20	-	20	5	5.5	13.6	7.2
	Teichertoceras husseyi	UMMP 14461	Flower & Teichert 1957, pl. 10, fig. 2-4	?	?	1.3675	0.314442	0	0.789474	0.913706	20	0.75	0.162437	0.162437	0.121827	0.128492	0.0913706	1	1.29032	2.22222	0.0967742	2	11.2155	1.04982	?	?	?	?	?	<8	?	?	19.7	18	42	34	54.7	22.8	18	40	40	0	20	-	?	?	3	4	3.2
	Ulrichoceras beloitense	USNM 25302	Flower & Teichert 1957, pl. 5, fig. 1-4	0.331169	0.641667	1.29151	0.166667	0.485714	1.11111	1.14286	13	0.64	0.0952381	0.161905	-	0.285714	0.133333	1	2.88235	1.75	0.176471	1	7.53982	0.877361	?	?	?	?	?	?	?	?	21	24	30	32	35	27	30	27.1	30	17	13	-	15.4	5.1	1.6	2.5	2
	Westonoceras albertasaskatuanae	NMBGMR (???)	Flower & Teichert 1957, pl. 13, fig. 1-3, pl. 14, fig. 4-5	?	?	0.973684	0.351351	0	0.5	0.714286	9	1.875	0.131429	0.142857	0.0514286	0.175719	0.105714	1	1.27419	2.13514	0.0645161	4	29.4053	1.46843	0.278947	0.268421	0.111842	0	0.0657895	?	?	?	35	25	78	48	74	50	25	76	76	0	9	-	?	?	6	3.2	4.6
Dissidocerida	Buttsoceras novemexicanum	NMBGMR 380	Flower 1962, pl. 1, fig. 1-9	-	-	?	?	?	?	1	4	1	0.333333	0.153333	-	0.292929	0.34	1	1.02	1	0.14	-	3.80133	0.579935	?	?	?	?	?	?	?	?	15	15	22	22	?	?	?	?	?	?	4	-	-	-	4.8	4.8	5
	Cochlioceras burchardi	NRM Mo 182806	Mutvei 1957 (unfigured)	?	?	4.01829	-	-	1	1	2	1	0.256098	0.27439	-	0	0.280488	1	1.09524	1	0.261905	-	2.71716	0.434116	0.152439	0.115854	0.054878	0.341463	0.164634	?	?	?	16.4	16.4	18.6	18.6	65.9	18.6	18.6	16.4	-	-	2	-	?	?	4.2	4.2	4.2
	Cyclorangeroceras blakei	BGS GSM 104286	Evans 2005, pl. 5, fig. 16-18	?	?	?	?	?	?	1	6	1	0.333333	0.2	-	0.191176	0.244444	1	0.8	1.09091	0.133333	-	0.636173	-0.196425	?	?	?	?	?	?	?	?	9	9	9	9	?	?	?	?	?	?	6	-	?	?	3.2	3.2	3
	Hedstroemoceras haelluddenense	NRM Mo 158440	Kröger 2006 (unfigured)	-	-	1.63569	-	-	1.06452	0.976471	12	1	0.188235	0.247059	-	0.144654	0.0647059	1	0.53125	1.54545	0.15625	-	8.03462	0.904966	0.30855	0.159851	0.0966543	0.30855	0.104089	1	0.4	0.2	17	16.6	31	33	44	31	33	26.9	-	-	12	-	-	-	3.2	3.2	3.2
	Metabaltoceras fusiforme	USNM 302687	Flower 1964b, pl. 19, fig. 1-6	-	-	2.17391	0.142857	0.58	0.956522	0.956522	8	1	0.173913	0.252174	-	0	0.26087	1	1.5	1	0.05	-	1.22522	0.0882145	?	?	?	?	?	?	?	?	11.5	11	13	12	25	11.5	11	11.5	13	14.5	8	-	-	-	2.1	2.1	2
	Moridunoceras castelli	NMC 88.30G.68	Evans 2005, pl. 5, fig. 4	?	?	?	?	?	?	1	4	1	0.234375	0.234375	-	0.254902	0.203125	1	0.933333	1.07692	0.133333	-	0.502655	-0.29873	?	?	?	?	?	<2.3	?	?	6.4	6.4	8	8	?	?	?	?	?	?	4	-	?	?	1.7	1.7	1.5
	Polymeres demetarum	BGS Geol.Soc.Coll. 6960	Evans 2005, pl. 5, fig. 7	?	?	?	?	?	?	1	5	1	0.166667	0.241667	-	0	0.3	1	2.1	1.16667	0.1	-	2.83529	0.452597	?	?	?	?	?	?	?	?	12	12	19	19	?	?	?	?	?	?	5	-	?	?	2.1	2.1	2
	Protocycloceras lamarcki	CMN IF 550	Ulrich et al. 1944, pl. 40, fig. 2	-	-	?	?	?	?	1	5	1	0.223529	0.194118	-	0.352941	0.3	1	1.21053	0.901961	0.210526	-	7.06858	0.849332	?	?	?	?	?	?	?	?	17	17	30	30	?	?	?	?	?	?	5	-	-	-	4.1	4.1	3.8
	Slemmestadoceras attavus	PMO 1219a	Kröger 2008, fig. 1C, 2A-B	-	-	2.96296	-	-	1	1	6	1	0.26	0.16	-	0.0666667	0.1	1	0.333333	1	0.266667	-	0.636173	-0.196425	?	?	?	?	?	<2	?	?	5	5	9	9	16	7.5	7.5	5.4	-	-	6	-	-	-	1.5	1.5	1.3
	Tajaroceras wardae	USNM 263834	Hook & Flower 1976, pl. 1, fig. 1-7	-	-	?	?	?	?	1	4	1	0.333333	0.171429	-	0.42029	0.342857	1	1.08571	1.05556	0.142857	-	1.76715	0.247272	?	?	?	?	?	?	?	?	10.5	10.5	15	15	?	?	?	?	?	?	4	-	-	-	3.7	3.7	3.5
	Troedssonella endoceroides	NRM Mo 3026	Troedsson 1932, pl. 3, fig. 2	-	-	?	?	?	?	1	4	1	0.492147	0.303665	-	0.368098	0.146597	1	0.414894	1.39286	0.0531915	-	4.15476	0.618546	?	?	?	?	?	?	?	?	19.1	19.1	23	23	?	?	?	?	?	?	4	-	-	-	9.4	9.4	9.4
Ellesmerocerida	Annoceras costatum	USNM 302593	Flower 1964b, pl. 7, fig. 23	-	-	1.04545	-	-	0.833333	0.875	6	0.866667	0.06	?	0.11	0	0.24	1.25	3.38462	0.916667	0.230769	-	5.49779	0.740188	?	?	?	?	?	?	?	?	20	17.5	28	25	23	24	20	22	-	-	6	-	-	-	1.3	1.5	1.2
	Bassleroceras champlainense	NYSM 17468	Kröger & Landing 2008, fig. 10a-b	-	-	1.41379	-	-	0.6875	0.615385	5	1.21053	0.0692308	0.211538	0.123077	0.0541667	0.0769231	0.8	0.695652	0.8	0.173913	-	5.5292	0.742663	?	?	?	?	?	?	?	?	26	16	32	22	41	32	22	29	-	-	5	-	-	-	2.3	1.9	1.8
	Caseoceras contractum	USNM 108298a	Ulrich et al. 1943, pl. 39, fig. 1-2	-	-	0.727273	0.142857	0.3	0.711864	0.75	30	0.526316	0.05	0.228571	-	0.0537634	0.335714	0.914894	9	0.957447	0.3	-	19.2972	1.2855	?	?	?	?	?	?	?	?	28	21	63	39	40	59	42	55	63	12	30	-	-	-	1	1.9	1.4
	Chabactoceras planum	NIGP 73821	Chen & Teichert 1983, pl. 1, fig. 4-5	-	-	2.21429	-	-	0.8125	0.75	10	1	0.136364	0.136364	0.136364	0	0.159091	0.714286	1	0.857143	0.333333	-	1.63363	0.213153	?	?	?	?	?	<3	?	?	4.4	3.3	16	13	31	16	13	14	-	-	10	-	-	-	0.6	0.6	0.6
	Clarkoceras newtonwinchelli	CMC ???	Ulrich et al. 1943, pl. 42, fig. 1-3	?	?	1.63333	-	-	0.666667	0.758621	20	0.52	0.103448	0.124138	0.0965517	0.147059	0.296552	0.813953	2.23529	0.883721	0.470588	-	7.85398	0.89509	?	?	?	?	?	?	?	?	14.5	11	40	25	24.5	18	12	15	-	-	20	-	?	?	1.3	2.5	1.5
	Clelandoceras rarum	NMBGMR 813	Flower 1964b, pl. 20, fig. 1-3	?	?	?	?	?	?	?	15	0.777778	0.0857143	0.214286	?	0.046875	0.0857143	?	1.33333	1.33333	0.166667	-	0.467312	-0.330393	?	?	?	?	?	?	?	?	7	?	8.5	7	?	?	?	?	?	?	15	-	?	?	0.7	0.9	0.6
	Cyclostomiceras cassinense	AMNH 480	Ulrich et al. 1943, pl. 30, fig. 1-4	?	?	1.21212	0.266667	0.4375	1.09677	1	28	1	0.136667	0.18	-	0.0595238	0.16	1	0.97561	0.833333	0.365854	-	19.635	1.29303	?	?	?	?	?	?	?	?	30	30	50	50	40	31	34	33	37	17.5	28	-	?	?	4.1	4.1	4.1
	Dwightoceras dactyloides	USNM 109453	Ulrich et al. 1944, pl. 1, fig. 1-3	?	?	?	-	-	?	0.893333	10	1.41667	0.186667	0.173333	0.0933333	0	0.333333	1	1.47059	1	?	-	1.47262	0.168091	?	?	?	?	?	?	?	?	7.5	6.7	15	12.5	?	?	?	?	-	-	10	-	?	?	1.7	1.2	1.4
	Eburoceras grossotubulum	NIGP 73819	Chen & Teichert 1983, pl. 7, fig. 4	?	?	5.66667	-	-	0.892857	0.862069	2	0.565217	0.146552	0.163793	?	0	0.206897	1	1.92308	1.04167	0.615385	-	1.37445	0.138128	?	?	?	?	?	?	?	?	11.6	10	14	12.5	68	14	12.5	12	-	-	2	-	?	?	1.3	2.3	1.7
	Ectenolites clelandi	NYSM 17329	Kröger & Landing 2008, fig. 8.4	-	-	2.33333	-	-	0.72	0.722222	5	0.909091	0.133333	0.211111	0.222222	0	0.144444	1	1.3	1	0.3	-	0.565487	-0.247578	?	?	?	?	?	?	?	?	9	6.5	10	7.2	21	10	7.2	9	-	-	5	-	-	-	1	1.1	1.2
	Ellesmeroceras bridgei	USNM 108483	Flower 1941c, pl. 1, fig. 1-10, pl. 2, fig. 6	?	?	1	-	-	0.92	0.852941	5	1	0.129412	0.182353	0.158824	0	0.211765	1.11111	1.26087	0.805556	0.217391	-	4.51604	0.654758	?	?	?	?	?	?	?	?	17	14.5	25	23	22	25	23	22	-	-	5	-	?	?	2.3	2.3	2.2
	Eorudolfoceras antiquum	NYSM 17337	Kröger & Landing 2007, fig. 7.6-7.7	-	-	2.30769	-	-	0.842105	0.884956	6	1.3	0.0973451	0.185841	0.0530973	0	0.300885	?	2.46154	0.941176	0.153846	-	2.38761	0.377963	?	?	?	?	?	?	?	?	11.3	10	19	16	30	19	16	13	-	-	6	-	-	-	1.3	1	1.1
	Huaihecerina elegans	NIGP 73856	Chen & Teichert 1983, pl. 11, fig. 7-8	?	?	?	?	?	?	0.916667	7	1.2	0.25	0.208333	?	0	0.166667	?	0.666667	1	0.5	-	0.565487	-0.247578	?	?	?	?	?	<2.4	?	?	2.4	2.2	9	8	?	?	?	?	?	?	7	-	?	?	0.6	0.5	0.6
	Lawrenceoceras confertissimum	AMNH 482	Whitfield, 1886, pl. 16, fig. 6-7	-	-	1.875	-	-	1.2963	1.30682	14	1.27273	0.147727	0.227273	-	0.0632911	0.102273	1	0.571429	0.888889	0.5	-	0.989602	-0.00453957	?	?	?	?	?	?	?	?	8.8	11.5	9	14	15	10.8	14	8	-	-	14	-	-	-	1.4	1.1	1.3
	Lebetoceras oepiki	CPC 340	Teichert & Glenister 1954, pl.5, fig. 1-2	?	?	?	?	?	?	1	5	1	0.1125	0.175	-	0	0.225	1	1.89474	1	0.894737	-	3.46361	0.539528	?	?	?	?	?	?	?	?	16	16	21	21	?	?	?	?	?	?	5	-	?	?	1.9	1.9	1.8
	Loxochoanella warburtoni	UWA 34122	Teichert & Glenister 1954, pl. 2, fig. 1, 3	?	?	?	?	?	?	1	10	1	0.183099	0.15493	-	0.0408163	0.309859	1	1.53846	0.909091	0.384615	-	0.528102	-0.277282	?	?	?	?	?	<3.3	?	?	7.1	7.1	8.2	8.2	?	?	?	?	?	?	10	-	?	?	1.4	1.4	1.3
	Microstomiceras holmi	NRM 158700	King 1998, text-fig. 3I, 5B-C	-	-	0.75	0.512821	0	0.84375	0.96	33	0.833333	0.1	0.14	-	0.0222222	0.1	1	0.8	0.8	0.2	-	0.233263	-0.632154	?	?	?	?	?	<1.6	?	?	5	4.8	5.5	5.4	3.9	3.2	2.7	5.2	5.2	0	33	-	-	-	0.5	0.6	0.5
	Novacaroceras endogastrum	NIGP 73824	Chen & Teichert 1983, pl. 6, fig. 4	?	?	3.4	-	-	0.92	0.928571	9	0.777778	0.228571	0.214286	0.1	0	0.185714	?	0.928571	1	0.428571	-	1.12901	0.0526977	?	?	?	?	?	?	?	?	7	6.5	12.5	11.5	34	12.5	11.5	10	-	-	9	-	?	?	1.4	1.8	1.6
	Oelandoceras haelluddenense	NRM Mo 160672	Kröger & Mutvei 2005 (unfigured)	0.362637	1	1	-	-	0.9	0.90099	15	0.428571	0.118812	0.227723	-	0.0326087	0.0891089	1	0.888889	0.888889	0.222222	-	2.82743	0.451392	0.277778	0.144444	0.0944444	0	0.144444	?	?	?	10.1	9.1	20	18	18	20	18	18	-	-	15	-	9.1	3.3	0.9	2.1	1.2
	Oneotoceras loculosum	USNM 71433b	Ulrich et al. 1943 pl. 66, fig. 6-8	0.413534	1	1.26538	-	-	0.477612	0.511538	6	0.818182	0.0269231	0.230769	0.184615	0.0138889	0.169231	0.727273	3.55556	0.727273	?	?	9.81748	0.992	?	?	?	?	?	?	?	?	26	13.3	50	25	32.9	33.5	16	26	-	-	6	-	13.3	5.5	0.9	1.1	0.7
	Paradakeoceras minor	USNM 302610	Flower 1964, pl. 8, fig. 15-16	?	?	2.8	-	-	1.25	1.3	14	0.888889	0.08	0.21	-	0	0.16	?	1.625	0.8125	0.25	-	1.41372	0.150362	0	0.07	0.13	1.3	0.28	<7	?	?	10	13	12	15	28	12	15	10	-	-	14	-	?	?	0.8	0.9	0.8
	Phthanoncoceras oelandense	NRM Mo 158453	Evans & King 1990, pl. 1, fig. 1-4	0.159574	1	1.71053	-	-	0.863905	0.903846	14	1.15789	0.163462	0.230769	0.105769	0.0520833	0.0769231	1	0.238095	0.625	0.190476	-	1.93789	0.287329	?	?	?	?	?	?	?	?	10.4	9.4	16.9	14.6	26	16.9	14.6	15.2	-	-	14	-	9.4	1.5	2.2	1.9	1.7
	Pictetoceras oliviae	NRM Mo 158460	Kröger & Mutvei 2005, fig. 3D-E	0.1	1	1.54167	0.135135	0	0.8	0.934579	23	1	0.149533	0.233645	0.149533	0.0108696	0.140187	1	0.875	0.933333	0.125	-	1.01788	0.00769488	0.425	0.166667	0.15	0	0.141667	< 9	?	?	10.7	10	12	10.8	18.5	9.5	7.6	12	12	0	23	-	10	1	1.6	1.6	1.6
	Qiushugouceras inclinatum	NIGP 73884	Chen & Teichert 1983, pl. 9, fig. 6	?	?	?	?	?	?	0.925	7	1	0.1	0.2625	?	0	0.275	1	2.5	0.909091	0.875	-	0.73042	-0.136427	?	?	?	?	?	<7	?	?	8	7.4	10	9.3	?	?	?	?	?	?	7	-	?	?	0.8	0.8	0.8
	Robsonoceras robsonense	USNM 69806	Ulrich et al. 1944, pl. 2, fig. 7-8	?	?	1.35593	-	-	1	1	8	1	0.18	0.2	0.08	0.0810811	0.26	1	1.33333	0.923077	0.444444	-	0.384845	-0.414714	?	?	?	?	?	<4	?	?	5	5	7	7	8	7	7	5.9	-	-	8	-	?	?	0.9	0.9	0.9
	Rudolfoceras cornuoryx	AMNH 473	Ulrich et al. 1944, pl. 20, fig. 4	-	-	2.47368	-	-	0.788	0.857143	14	1.07143	0.155844	0.155844	0.0649351	0.125	0.0649351	1	0.307692	0.8	0.230769	-	3.92699	0.59406	?	?	?	?	?	<6	?	?	7.7	6.6	25	20	47	25	19.7	19	-	-	14	-	-	-	1.5	1.4	1.2
	Shideleroceras sinuatum	MUGM Shideler coll.	Flower 1946, pl. 25, fig. 14, pl. 26, fig. 17-18	-	-	1.6129	-	-	1.11765	1.1	9	0.722222	0.16	0.23	-	0.588235	0.15	1	1.07143	1	0.214286	-	10.1473	1.00635	?	?	?	?	?	?	?	?	20	22	34	38	50	34	38	31	-	-	9	-	-	-	2.6	3.6	3.2
	Vassaroceras henrietta	NYSM 17489	Kröger & Landing 2008, fig. 10m-p, 13e, h	-	-	?	?	?	?	0.6	6	1.1	0.125	0.3	0.225	0.0405405	0.075	0.833333	0.5	0.833333	0.1	-	0.570199	-0.243973	?	?	?	?	?	<4	?	?	8	4.8	11	6.6	?	?	?	?	?	?	6	-	-	-	1.1	1	1
	Ventroloboceras furcillatum	CPC 356	Teichert & Glenister 1954, pl. 7, fig. 1-4	?	?	?	?	?	?	1.01667	5	1	0.175	0.25	-	0.020202	0.175	1	0.863636	0.904762	1.09091	-	1.50639	0.177938	?	?	?	?	?	?	?	?	12	12.2	13.7	14	?	?	?	?	?	?	5	-	?	?	2.2	2.2	2.1
	Xiaoshanoceras jini	NIGP 73858	Chen & Teichert 1983, pl. 11, fig. 1-2, 5	?	?	2.6087	-	-	1.19403	1.0625	7	1.2	0.109375	0.234375	?	0.0727273	0.140625	1.33333	0.9	1	0.3	-	1.68389	0.226315	?	?	?	?	?	?	?	?	6.4	6.8	13.4	16	30	13.4	16	11.5	-	-	7	-	?	?	1.2	1	0.7
Endocerida	Anthoceras vaginatum	NRM Mo 167694	Kröger 2012, fig. 15A, 17B	0.122449	0.798913	2.19444	-	-	1	1	4	1	0.190217	0.190217	-	0	0.326087	1	1.6	0.933333	1.05714	-	25.5176	1.40684	?	0.0694444	0.0694444	?	0.0833333	<4	?	?	18.4	18.4	57	57	79	37	37	36	-	-	4	-	14.7	1.8	3.5	3.5	3.5
	Cameroceras turrisoides	PMU 26624	Kröger 2013, fig. 5A-B	-	-	?	-	-	?	1.06667	6	0.923077	0.133333	0.24	-	0.193858	0.305333	1	1.88983	0.973799	1.05932	-	226.784	2.35561	?	?	?	?	?	?	?	?	75	80	165	175	?	?	?	?	-	-	6	-	-	-	12	13	10
	Clitendoceras saylesi	NYSM 17494	Kröger & Landing 2008, fig. 14j-k	?	?	3.08824	-	-	1.1875	1.08333	8	0.666667	0.0583333	0.2625	-	0.0571429	0.270833	1	4.28571	0.923077	0.642857	-	12.4957	1.09676	?	?	?	?	?	?	?	?	24	26	37	43	105	32	38	34	-	-	8	-	?	?	1.6	2.4	1.4
	Cyrtendoceras hircus	NRM Mo 4493	Foerste 1932, pl. 1, fig. 1A-B	-	-	?	-	-	?	0.842541	13	0.436364	0.0828729	0.248619	-	0	0.372928	1	4.92	0.911111	1.72	-	10.6814	1.02863	?	?	?	?	?	?	?	?	36.2	30.5	40	34	?	?	?	36.2	-	-	13	-	-	-	2.4	5.5	3
	Dideroceras incognitum	TUG 1612-27	Kröger 2012 (unfigured)	-	-	3.18761	-	-	1	0.942857	4	1	0.271429	0.32381	-	0	0.347619	1	1.2807	1	1.35088	-	78.5398	1.89509	?	?	?	?	?	?	?	?	21	19.8	100	100	175	69	69	54.9	-	-	4	-	-	-	5.7	5.7	5.7
	Exoclitendoceras rochdalense	NYSM 17499	Kröger & Landing 2008, fig. 15a-b, g	?	?	1.01333	-	-	1.34146	1.17143	6	1.2	0.06	0.228571	-	0	0.262857	1	4.13636	0.98913	0.681818	-	27.646	1.44163	?	?	?	?	?	?	?	?	35	41	55	64	38	41	55	37.5	-	-	6	-	?	?	2.4	2	2.1
	Proterocameroceras brainerdi	NYSM 17604	Kröger & Landing 2009, fig. 11.3	?	?	2.2093	-	-	1.22222	1.13333	5	1	0.1	0.216667	-	0.0111111	0.4	1	3.6129	0.933333	0.16129	-	21.2058	1.32645	?	?	?	?	?	?	?	?	30	34	45	60	95	45	55	43	-	-	5	-	?	?	3.1	3.1	3
	Suecoceras barrandei	CNIGRM 170/9569	Balashov 1968, pl. 46, fig. 5	?	?	?	?	?	?	1	1	1	0.45	0.29	-	0.228814	0.41	1	0.888889	0.97561	1.33333	-	5.72555	0.757817	?	?	?	?	?	0.3	0.666667	0.333333	20	20	27	27	?	?	?	?	?	?	1	-	?	?	9	9	9
	Thylacoceras kimberleyense	CPC 481	Teichert & Glenister 1952, pl. 104, fig. 1-2	?	?	?	?	?	?	1.13158	9	0.909091	0.144737	0.223684	-	0	0.276316	1	1.80952	0.904762	0.714286	-	3.71525	0.569988	?	?	?	?	?	?	?	?	15.2	17.2	21.6	21.9	?	?	?	?	?	?	9	-	?	?	2	2.2	2.2
Intejocerida	Bajkaloceras angarense	CNIGRM 657/9135	Balashov 1962, pl. 50, fig. 2	?	?	?	?	?	?	1.75	9	1	0.15625	0.221875	-	0.506024	0.48125	1	2.8	0.909091	0.08	-	42.4115	1.62748	?	?	?	?	?	?	?	?	32	56	54	100	?	?	?	?	?	?	9	-	?	?	6	6	5
	Cabaneroceras aznari	MGM 8198O	Kröger & Gutiérrez-Marco 2020, fig. 2.9	?	?	?	?	?	?	?	11	?	?	?	?	?	?	0.821918	3.92614	0.946575	1.02273	-	?	?	?	?	?	?	?	?	?	?	?	?	?	?	?	?	?	?	?	?	11	-	?	?	16.7	?	21
	Intejoceras angarense	CNIGRM 12/9134	Balashov 1960, pl. 27, fig. 2	?	?	?	?	?	?	0.923077	8	0.705882	0.0923077	0.161538	-	0.477273	0.492308	1	4.83333	0.90625	0.0416667	-	12.5664	1.09921	?	?	?	?	?	?	?	?	26	24	40	40	?	?	?	?	?	?	8	-	?	?	2.4	3.4	2.4
	Padunoceras rugosaeforme	CNIGRM 16/9134	Balashov 1960, pl. 30, fig. 1-2	?	?	?	?	?	?	?	5	?	?	?	?	?	?	1	2.93333	0.977778	1	-	?	?	?	?	?	?	?	?	?	?	?	?	?	?	?	?	?	?	?	?	5	-	?	?	15	?	15
Lituitida	Ancistroceras ristnensis	GIT 426-317	Aubrechtová & Meidla 2020, fig. 7A	0.432258	0.418919	?	?	?	?	1.02493	25	1	0.263158	0.227147	-	0.440252	0.119114	1	0.452632	1	0.157895	-	?	?	?	?	?	?	?	?	?	?	36.1	37	?	?	?	?	?	?	?	?	25	1	15.5	6.7	9.5	9.5	9.5
	Cyclolituites lynnensis	NIGP 164752	Fang et al. 2017a, fig. 8.3	0.833333	0.46875	3.7	-	-	0.666667	0.64	10	2.70588	0.22	0.26	0.25	0.813187	0.09	1	0.473684	1	0.473684	-	1.69646	0.229544	?	?	?	?	?	0.9	0.666667	0.111111	10	6.4	18	12	37	18	12	10	-	-	10	2	3	2.5	4.6	1.7	2.2
	Lituites lituus	GIT 426-224	Aubrechtová & Meidla 2020, (unfigured)	0.29902	0.6	4.11765	-	-	1	1.0303	7	1	0.157576	0.293939	-	0.650685	0.115152	1	0.730769	1	0.634615	-	19.635	1.29303	?	?	0.0647059	0.288235	0.161765	0.7	0.571429	0.142857	33	34	50	50	140	39	39	34	-	-	7	3.1	20.4	6.1	5.2	5.2	5.2
	Rhynchorthoceras conicum	NRM Mo 154840	King 1990 (unpublished doctoral thesis)	-	-	3.85093	-	-	1.04348	1.03727	15	1.12821	0.223602	0.229814	-	0.546099	0.124224	1	0.555556	1	0.388889	-	4.3354	0.637029	?	?	?	?	?	?	?	?	16.1	16.7	23	24	62	23	24	16.1	-	-	15	-	-	-	4.4	3.9	3.6
	Sinoceras chinense	NIGP163148	Fang 2017, fig. 8J	?	?	?	?	?	?	1	8	1	0.410095	0.283912	-	0.501792	0.119874	1	0.292308	1	0.384615	-	19.635	1.29303	?	?	?	?	?	?	?	?	31.7	31.7	50	50	?	?	?	?	?	?	8	-	?	?	13.5	13.5	13
Oncocerida	Beloitoceras siljanense	NRM Mo 8749	Frye 1987, fig. 4, 6C	0.161765	1	0.8875	0.211268	0	0.85	0.85	17	1.30508	0.14375	0.28125	0.09375	0.0841424	0.034375	1	0.2	1.27273	0.0571429	-	10.6814	1.02863	0.1875	0.096875	0.0625	?	?	4	?	?	32	27.2	40	34	28.4	26	22.1	32	32	0	17	-	27.2	4.4	7.7	5.9	4.6
	Botellusoceras torpense	NRM Mo 160707a	Kröger & Mutvei 2005, fig. 1D, 4A-D	-	-	1.66834	0.154589	0.376506	0.882979	0.951613	10	2.26087	0.182796	0.215054	-	0.226415	0.145161	1	0.613636	1	0.159091	-	3.42119	0.534178	0.703518	0.201005	0.0502513	0.040201	0.0753769	?	?	?	18.6	17.7	22	19.8	33.2	18.8	16.6	19.9	22	12.5	10	-	-	-	5.2	2.3	3.4
	Diestoceras parallelum	NRM Mo 8790	Frye 1987, fig. 5E-F	0.178571	0.285132	0.591337	0.375796	0	0.90799	0.92467	39	1	0.13936	0.177024	-	0.092827	0.107345	1	1.24419	1.87719	0.104651	0.333333	44.1786	1.64521	0.20904	0.126177	0.0885122	0	0.0772128	?	?	?	53.1	49.1	75	75	31.4	41.3	37.5	53.1	53.1	0	39	-	14	2.5	8.6	8.6	7.4
	Kundoceras evansi	NRM Mo 158694	Kröger et al. 2009, fig. 5.7, 6.4, 8.4	-	-	1.78947	0.0735294	0	0.984848	1	7	1.21739	0.171053	0.164474	-	0.188406	0.0921053	1	0.518519	1	0.222222	-	1.81458	0.258777	0	0.0526316	0.0526316	0	0.0526316	<7	?	?	15.2	15.2	15.2	15.2	27.2	13.2	13	15.2	15.2	0	7	-	-	-	2.8	2.3	2.6
	Leonardoceras parvus	NMBGMR 1147	Flower 1968, pl. 24, fig. 7-9	?	?	0.923077	0.111111	0.25	0.615385	0.625	8	3	0.0666667	?	0.2	0.107143	0.0666667	0.875	0.533333	1	?	-	0.989602	-0.00453957	?	?	?	?	?	?	?	?	12	7.5	14	9	12	13	8	13	14	3	8	-	?	?	1.5	0.5	0.8
	Neumatoceras borense	NRM Mo 158402	King 1999, fig. 8D (Neumatoceras sp.)	0.178947	0.748031	1.15	0.204348	0	0.72549	0.798742	22	2.35714	0.100629	0.220126	0.0880503	0	0.113208	1	0.575758	1.05556	0.0606061	1	2.35619	0.372211	?	?	?	?	?	<4	?	?	15.9	12.7	20	15	23	15.3	11.1	20	20	0	22	-	9.5	1.7	3.3	1.4	1.6
	Pomerantsoceras tibia	TUG 1227-14	Kröger 2007, fig. 7G	?	?	2.05263	-	-	0.808511	0.842105	5	1.14286	0.210526	0.157895	0.105263	0.0285714	0.0789474	1	0.375	1	-	-	1.41372	0.150362	?	?	?	?	?	1.1	0.363636	0.0909091	3.8	3.2	15	12	7.8	4.7	3.8	3.8	-	-	5	-	?	?	0.8	0.7	0.8
	Richardsonoceras ellipticum	NRM Mo 160695	Kröger & Mutvei 2005, fig. 3A-C	0.5	1	2.07071	-	-	0.888889	0.774194	9	1.76471	0.236559	0.268817	0.107527	0.0930233	0.0752688	1	0.344828	1.42857	0.0689655	1.5	3.53429	0.548302	0.560606	0.308081	0.151515	0	0.0808081	<4	?	?	9.3	7.2	22.5	20	41	22.5	20	19.8	-	-	9	-	7.2	3.6	3	1.7	2.2
	Valcouroceras bovinum	CMC 24169	Flower 1943, pl. 4, fig. 9-10	-	-	1.33333	0.09375	0.384615	0.822222	0.882353	30	1.86667	0.135294	0.176471	-	0.135135	0.129412	0.818182	1.15625	1.68182	0.15625	0.8	52.3075	1.71856	?	?	?	?	?	<2	?	?	17	15	90	74	52	45	37	39	48	20	30	-	-	-	2.8	1.5	2.3
	Valhalloceras floweri	PMO NF2276	Evans & King 1990, pl. 1, fig. 5-11	0.133333	0.46875	?	?	?	?	1.28	20	1.1	0.18	0.2	-	0.111111	0.1	1	0.625	1	0.375	-	1.63363	0.213153	?	?	?	?	?	<5	?	?	5	6.4	13	16	?	?	?	?	?	?	20	-	3	0.4	1.1	1	0.9
	Zitteloceras halleanum	AMNH 823	Foerste 1917, pl. 3, fig. 5A, B	0.46875	0.278261	1.21053	0.413793	0.243478	1.2	1.21053	7	1.44444	0.115789	0.210526	-	0.0941176	0.105263	1	0.769231	1	?	?	3.92699	0.59406	?	?	?	?	?	2	?	?	9.5	11.5	20	25	11.5	7.5	9	9.5	11.1	2.8	7	-	3.2	1.5	1.3	0.9	1.1
Orthocerida	Archigeisonoceras repplingense	NRM Mo 160880	Kröger 2004 (unfigured)	-	-	2.80769	?	?	1	1	4	0.967213	0.282723	0.225131	-	0.65	0.267016	1	1.12963	1.19608	0.111111	-	7.54768	0.877813	?	?	?	?	?	1.6	0.625	0.125	19.1	19.1	31	31	73	29	29	26	?	?	4	-	-	-	5.9	6.1	5.4
	Arionoceras lotskirkense	NRM Mo 3296	Kröger 2004, fig. 12G	-	-	3.18103	0.584615	0.823848	0.978261	0.969231	5	1	0.415385	0.276923	-	0.413793	0.107692	1	0.333333	1.28571	0.0740741	-	1.32732	0.122977	?	?	?	?	?	?	?	?	6.5	6.3	13	13	36.9	9.2	9	11.6	13	30.4	5	-	-	-	3.1	3.1	2.7
	Ctenoceras sweeti	TUG 1217-4	Kröger & Isakar 2006, fig. 10F	-	-	3.23529	-	-	1	1	5	0.916667	0.76	0.28	-	0.521739	0.08	1	0.105263	1	0.105263	-	2.2698	0.355988	?	?	?	?	?	<2	?	?	2.5	2.5	17	17	55	14	14	17	-	-	5	-	-	-	2.2	2.4	1.9
	Dawsonoceras fenestratum	GIT 426-54	Kröger & Isakar 2006, fig. 12H	-	-	2.8	-	-	1	1	10	0.896552	0.27027	0.216216	-	0.5	0.117117	1	0.9	2.07692	0.0666667	-	5.89646	0.770591	?	?	?	?	?	?	?	?	11.1	11.1	27.4	27.4	70	27.4	27.4	25	-	-	10	-	-	-	2.6	2.9	3
	Malayorthoceras gracilentum	UM 10787	Niko et al. 2020, fig. 4B, F, G, K	-	-	?	?	?	?	1	2	1	0.375	0.170455	-	0.6625	0.0909091	1	0.30303	1.25	0.0606061	-	2.2698	0.355988	?	?	?	?	?	?	?	?	8.8	8.8	17	17	?	?	?	?	?	?	2	-	-	-	3.3	3.3	3.3
	Nilssonoceras latisiphonatum	NRM Mo 158037	Kröger 2004, fig. 9	-	-	9.04348	-	-	0.868	0.939597	3	0.918803	0.654362	0.385906	-	0.600858	0.218121	1	0.451282	1.35385	0.194872	-	54.1061	1.73325	?	?	?	?	?	?	?	?	29.8	28	83	83	208	25	21.7	23	-	-	3	-	-	-	21.5	23.4	19.5
	Orthoceras regulare	GIT 697-520	Kröger 2004 (unfigured)	-	-	6.71642	-	-	1	1	3	1	0.492537	0.384328	-	0.45614	0.149254	1	0.30303	1	0.121212	-	12.5664	1.09921	0	0.0634328	0.104478	0.451493	0.208955	?	?	?	26.8	26.8	40	40	180	35	35	26.8	-	-	3	-	-	-	13.2	13.2	13.2
	Palaeodawsonocerina senckenbergi	GIT 426-55	Kröger & Isakar 2006, fig. 10I	-	-	3.95833	-	-	1	1.16129	2	1	0.283871	0.219355	-	0.395683	0.103226	1	0.659091	1.8125	0.0681818	-	4.90874	0.69097	?	?	?	?	?	<4	?	?	15.5	18	25	25	95	25	25	24	-	-	2	-	-	-	4.4	4.4	4.4
	Plagiostomoceras fragile	NRM Mo 160873	Kröger 2004 (unfigured)	-	-	14.8936	-	-	1	1.04478	2	1	1.22388	0.41791	-	0.482759	0.134328	1	0.109756	1	0.097561	-	1.32732	0.122977	0	0.744681	0.744681	?	1.21277	?	?	?	6.7	7	13	13	140	12.5	12.5	9.4	-	-	2	-	-	-	8.2	8.2	8.2
	Pleurorthoceras osmundsbergense	NRM Mo 150102c	Kröger 2013, fig. 13G, 24	-	-	2.73224	-	-	1	1	7	0.925926	0.334545	0.254545	-	0.548638	0.0654545	1	0.315217	1.61111	0.0978261	-	19.635	1.29303	?	?	?	?	?	?	?	?	27.5	27.5	50	50	100	48	48	36.6	-	-	7	-	-	-	10	10.8	9.2
	Polygrammoceras lineatum	NRM Mo 3100	Troedsson 1932, pl. 1, fig. 6, pl. 6, fig. 2	-	-	?	?	?	?	1	6	0.907895	0.404145	0.300518	-	0.557471	0.0984456	1	0.448718	1.84211	0.0769231	-	8.55299	0.932118	?	?	?	?	?	?	?	?	19.3	19.3	33	33	?	?	?	?	?	?	6	-	-	-	6.9	7.6	7.8
	Striatocycloceras undulostriatum	GIT 426-75	Kröger & Isakar 2006, fig. 10A	-	-	?	?	?	?	1.01923	2	1	0.259615	0.230769	-	0.468085	0.0961538	1	0.481481	1.3	0.185185	-	7.06858	0.849332	?	?	?	?	?	?	?	?	10.4	10.6	30	30	?	?	?	?	?	?	2	-	-	-	2.7	2.7	2.7
	Tafadnatoceras tiouririnense	MGM 7005X	Ebbestad et al. 2019, fig. 32b, 34b	-	-	?	?	?		1	6	1	0.363636	0.309091	-	0.5	0.127273	1	0.55	1.57143	0.05	-	2.83529	0.452597	?	?	?	?	?	<2.6	?	?	5.5	5.5	19	19	?	?	?	?	?	?	6	-	-	-	2	2	2
Plectronocerida	Balkoceras gracile	USNM 302540	Flower 1964b, pl. 3, fig. 10-15	-	-	1.5	-	-	0.733333	0.738462	4	1.2	0.0769231	?	0.0923077	0	0.169231	?	1.55556	1.27273	0.777778	-	0.376991	-0.423669	?	?	?	?	?	?	?	?	6.5	4.8	8	6	10.5	7.5	5.5	7	-	-	4	-	-	-	0.6	0.5	0.5
	Palaeoceras mutabile	BEGUT (???)	Flower 1954, pl. 1, fig. 5, 10, pl. 2, fig. 11	-	-	1.38462	-	-	?	0.825	5	1	0.1	0.225	0.15	0	0.175	1	1.44444	1.85714	1	0	0.382882	-0.416935	?	?	?	?	?	<3	?	?	4	3.3	7.5	6.5	9	?	?	6.5	-	-	5	-	-	-	0.4	0.4	0.4
	Plectronoceras cambria	USNM 57819	Ulrich et al. 1944, pl. 68, fig. 4-5	?	?	?	?	?	?	0.75	16	0.5	0.0625	0.1875	0.25	0	0.1875	1	4	1.33333	0.5	0	0.0942478	-1.02573	?	?	?	?	?	<1	?	?	1.6	1.2	4	3	?	?	?	?	?	?	16	-	?	?	0.1	0.2	0.1
	Physalactinoceras speciosum	NIGP 73799	Chen & Teichert 1983, pl. 18, fig. 5	-	-	?	?	?	?	0.912281	10	0.777778	0.0438596	0.149123	?	0	0.175439	1	4.8	1.2	0.8	0.25	2.3185	0.365206	?	?	?	?	?	?	?	?	11.4	10.4	18	16.4	?	?	?	?	?	?	10	-	-	-	0.7	0.9	0.5
	Sinoeremoceras sp.	QM F13992	Pohle et al. (in prep.)	-	-	?	?	?	?	0.773333	14	0.75	0.04	0.26	0.12	0	0.126667	1	3.83333	1.21053	0.666667	0.25	3.15165	0.498537	?	?	?	?	?	<3	?	?	15	11.6	22.8	17.6	?	?	?	?	?	?	14	-	-	-	0.6	0.8	0.6
Pseudorthocerida	Centroonoceras tokunagai	UMUT PM 0052	Niko 2005, fig. 1	-	-	?	?	?	?	1	8	0.909091	0.351064	0.170213	-	0.5375	0.148936	1	0.727273	1.71429	0.0909091	-	0.785398	-0.10491	?	?	?	?	?	<4.7	?	?	9.4	9.4	10	10	?	?	?	?	?	?	8	-	-	-	3	3.3	3.3
	Clinoceras dens	NRM Mo 154213	cf. Mascke 1876 (unpublished specimen)	0.139785	0.505435	2.5641	-	-	1.11111	1.17949	14	1.16667	0.173077	0.269231	-	0.48951	0.0833333	1	0.62963	1.30769	0.148148	-	2.82743	0.451392	0	0.0961538	0.0961538	0	0.0961538	?	?	?	15.6	18.4	18	20	40	18	20	15.6	-	-	14	-	9.3	1.3	3.5	3	2.7
	Gorbyoceras textumaraneum	MB.C.9100	Kröger & Isakar 2006, fig. 12A-B	-	-	1.84211	-	-	1	1	4	1.1068	0.263158	0.315789	-	0.383481	0.107895	1	0.49	1.19512	0.14	-	15.2053	1.182	?	?	?	?	?	?	?	?	38	38	44	44	70	44	44	38	-	-	4	-	-	-	11.4	10.3	10
	Isorthoceras wahlenbergi	NRM Mo 161004	Niko 2008, fig. 1	-	-	2.83333	-	-	1	1	9	0.9	0.267176	0.267176	-	0.528455	0.0610687	1	0.6	2.625	0.0857143	-	9.62113	0.983226	?	?	?	?	?	<2	?	?	13.1	13.1	35	35	68	31	31	24	-	-	9	-	-	-	3.6	4	3.5
	Langgunites mucronulatus	UM 10838	Niko et al. 2020, fig. 10F-H, 11A, C, E, F	?	?	?	?	?	?	1	14	0.7	0.0904762	0.133333	-	0.628272	0.0904762	1	1.78947	1.78947	0.105263	0.5	3.46361	0.539528	?	?	?	?	?	?	?	?	21	21	21	21	?	?	?	?	?	?	14	-	?	?	1.4	2	1.9
	Mysterioceras australe	UTGD 20883b	Stait & Flower 1985, fig. 3.4-6	?	?	?	?	?	?	1	6	1	0.291262	0.145631	-	0.417582	0.116505	1	0.633333	1.58333	0.1	-	1.32732	0.122977	?	?	?	?	?	?	?	?	10.3	10.3	13	13	?	?	?	?	?	?	6	-	?	?	3.1	3.1	3
	Proteoceras perkinsi	UVM (???)	Flower 1955b, pl. 80, fig. 1-2	-	-	?	?	?	?	1	8	0.837209	0.27027	0.168919	-	0.676923	0.121622	1	0.8	1.77778	0.125	-	5.72555	0.757817	?	?	?	?	?	?	?	?	14.8	14.8	27	27	?	?	?	?	?	?	8	-	-	-	3.6	4.3	4
	Sibumasuoceras langkawiense	UM 10880	Niko et al. 2020, fig. 13B-C	?	?	?	?	?	?	1	6	1	0.115226	0.205761	-	0.502242	0.0823045	1	1.75	2.45	0.142857	1	14.522	1.16203	?	?	?	?	?	<1.5	?	?	24.3	24.3	43	43	?	?	?	?	?	?	6	-	?	?	3.3	3.3	2.8
Riocerida	Bactroceras sandbergeri	NM L 6584	Aubrechtová 2015, fig. 2A	0.06	1	3.92143	-	-	1	1	5	1	0.43	0.25	-	0.0537634	0.07	1	0.159091	1	0.431818	-	5.68322	0.754594	0	0.0928571	0.171429	0.5	0.271429	2	2	0.15	10	10	26.9	26.9	54.9	16.4	16.4	14	-	-	5	-	10	0.6	4.4	4.4	4.3
	Pachendoceras huzzahense	USNM 83544	Ulrich et al. 1944, pl. 61, fig. 1-2	-	-	1.90283	-	-	1.10714	1.11852	6	0.96	0.0925926	0.225926	-	0	0.481481	1	1	1	?	-	10.9956	1.04122	?	?	?	?	?	?	?	?	27	30.2	35	40	47	28	31	24.7	-	-	6	-	-	-	2.4	2.5	2.5
	Rioceras escandei	USTM-ACI 406	Thoral 1935, pl. 15, fig. 2	-	-	3.00725	-	-	1.04	1.04	6	1	0.2	0.264	-	0	0.232	1	0.962963	0.896552	0.333333	-	3.95684	0.597348	?	?	?	?	?	?	?	?	12.5	13	22	22.9	41.5	15	15.6	13.8	-	-	6	-	-	-	2.7	2.7	2.5
Tarphycerida	Aphetoceras attenuatum	USNM 101331	Ulrich et al. 1942, pl. 4, fig. 6-7, pl. 8, fig. 8, pl. 25, fig. 6	0.6	1	9.58333	-	-	0.666667	0.666667	4	2	0.166667	0.146667	-	0.107143	0.0666667	1	0.322581	1	0.16129	-	1.89517	0.277647	?	?	?	?	?	?	?	?	15	10	19	12.7	115	16.5	11	12	-	-	4	?	10	6	3.2	1.6	2.5
	Bentoceras proteus	NRM Mo 158393	King 2014, fig. 5C	0.45	1	4	-	-	1.06667	1.06667	5	1.41667	0.193333	0.293333	-	0.24812	0.113333	1	0.53125	1	0.1875	-	2.00866	0.302906	?	?	?	?	?	?	?	?	15	16	15.5	16.5	60	15	16	15	-	-	5	-	16	7.2	3.4	2.4	2.9
	Campbelloceras virginianum	USNM 9611	Ulrich et al. 1942, pl. 18, fig. 4	?	?	3.21429	-	-	1	0.964286	16	2.88235	0.1	0.175	-	0.0408163	0.125	1	0.714286	1	0.183673	-	10.7521	1.03149	?	?	?	?	?	1.9	?	?	28	27	37	37	90	37	37	28	-	-	16	3.5	?	?	4.9	1.7	2.8
	Centrotarphyceras seelyi	AMNH 485	Ulrich et al. 1942, pl. 22, fig. 1-3	0.6625	1	6	-	-	1	1.04348	4	1.85	0.208696	0.134783	-	0.278351	0.156522	1	0.791667	1.05556	0.333333	-	5.72555	0.757817	?	?	?	?	?	1.8	?	?	23	24	27	27	138	27	27	23	-	-	4	1.8	24	15.9	7.4	4	4.8
	Clytoceras capax	USNM 101342	Ulrich et al. 1942, pl. 5, fig. 1	?	?	?	?	?	?	0.666667	20	5.55556	0.0383333	?	-	0.0833333	0.2	1	2.4	1	?	-	29.4524	1.46912	?	?	?	?	?	6.2	?	?	60	40	75	50	?	?	?	?	?	?	20	2	?	?	5	0.9	2.3
	Curtoceras eatoni	AMNH 486	Ulrich et al. 1942, pl. 34, fig. 5, pl. 35, fig. 5	0.247059	1	6.1875	-	-	1.05263	1.0625	3	2.05882	0.15	0.26875	-	0.692308	0.1875	1	0.933333	0.933333	0.133333	-	2.98451	0.474873	?	?	?	?	?	3.2	0.40625	0.125	16	17	19	20	99	19	20	16	-	-	3	0.7	17	4.2	3.5	1.7	2.4
	Cycloplectoceras miseri	USNM 101367	Ulrich et al. 1942, pl. 11, fig. 1-2	0.4125	1	?	?	?	?	1.06667	12	3.83333	0.213333	?	-	0.171875	0.146667	1	0.5	1	?	-	1.76715	0.247272	?	?	?	?	?	2	?	?	7.5	8	15	15	?	?	?	?	?	?	12	0.4	8	3.3	2.3	0.6	1.6
	Discoceras vasalemmense	TUG 939-64	Kröger & Aubrechtová 2018, fig. 7B, E	0.698925	1	?	?	?	?	0.794872	12	3.09091	0.145299	0.264957	-	0.91	0.145299	1	1.41667	1	0.25	-	3.58142	0.554055	?	?	?	?	?	3	0.333333	0.233333	11.7	9.3	24	19	?	?	?	?	?	?	12	0.2	9.3	6.5	3.4	1.1	1.7
	Estonioceras imperfectum	NRM Mo 167719	Mutvei 2013, fig. 10A, B	0.6	1	3.59259	-	-	1.55521	1.47651	7	2.27778	0.228188	0.181208	-	0.10219	0.0805369	1	0.307692	1	0.205128	-	12.2743	1.089	0.37037	0.825926	0.577778	0	0.396296	4	?	?	14.9	22	31.7	49.3	97	31.7	49.3	27	-	-	7	5.5	22	13.2	4.1	1.8	3.4
	Falcilituites decheni	NRM Mo 9940	King 1990 (unpublished doctoral thesis)	0.475	1	?	?	?	?	0.934579	5	1.5	0.154206	0.266355	-	0.324742	0.0934579	1	0.647059	1.1	0.205882	-	4.90874	0.69097	?	?	?	?	?	4	?	?	21.4	20	25	25	?	?	?	21.4	?	?	5	3.3	20	9.5	3.6	2.4	3.3
	Shumardoceras complanatum	USNM 101356	Ulrich et al. 1942, pl. 9, fig. 9	?	?	4.14286	-	-	0.797619	0.8	3	3.16667	0.153846	0.292308	0.0923077	0.0535714	0.138462	1	0.473684	1	?	-	0.442022	-0.354556	?	?	?	?	?	1.1	?	?	6.5	5.2	8.4	6.7	29	8.4	6.7	7	-	-	3	0.3	?	?	1.9	0.6	1
	Tarphyceras prematurum	MCZ 2084	Hyatt 1894, pl. 4, fig. 12-16	0.275	1	5.46154	-	-	1	1	15	1.64706	0.208333	?	0.125	0.317308	0.133333	1	0.571429	1	?	-	3.6305	0.559967	?	?	?	?	?	3.7	?	?	12	12	21.5	21.5	71	21.5	21.5	13	-	-	15	1.9	12	3.3	2.8	1.7	2.5
	Tragoceras falcatum	GIT 426-335	Stumbur (unpublished material)	0.168317	1	3.91304	-	-	0.908	0.90583	2	1.72549	0.278027	0.349776	0.363229	0.154589	0.0717489	1	0.225352	1	0.140845	-	4.45713	0.649056	0.456522	0.934783	0.765217	0	0.504348	?	?	?	22.3	20.2	25	22.7	90	25	22.7	23	-	-	2	?	20.2	3.4	8.8	5.1	6.2
	Trocholites depressus	GIT 145-1	Kröger & Keupp 2004, fig. 1	0.1375	0.689655	3.80952	-	-	1.24779	1.8125	4	1.9	0.375	0.4375	-	0.869565	0.28125	1	0.75	1	0.25	-	1.25137	0.0973874	?	?	?	?	?	0.9	0.333333	0.222222	6.4	11.6	11.3	14.1	40	11.3	14.1	10.5	-	-	4	0	8	1.1	3.8	2	2.4
Yanhecerida	Aetheloxoceras suxianense	NIGP 46171	Chen et al. 1979b, pl. 1, fig. 10-11	?	?	?	?	?	?	0.918367	8	1	0.0612245	0.258503	?	0	0.292517	?	4.77778	1	0.555556	-	1.88496	0.275301	?	?	?	?	?	?	?	?	14.7	13.5	16	15	?	?	?	?	?	?	8	-	?	?	0.9	0.9	0.9
	Yanheceras endogastrum	NIGP 52550	Chen et al. 1979b, pl. 2, fig. 11	?	?	?	?	?	?	?	11	0.8	0.0784314	0.235294	?	0	0.215686	?	2.75	1	0.5	-	1.27235	0.104605	?	?	?	?	?	?	?	?	5.1	?	13.5	12	?	?	?	?	?	?	11	-	?	?	0.4	0.5	0.4
			Institutional abbreviations:
			AMNH - American Museum of Natural History, New York City, New York, USA
			BEGUT - Bureau of Economic Geology, University of Texas, Austin, Texas, USA
			BGS - British Geological Survey, Keyworth, England, United Kingdom
			CMN - Canadian Museum of Nature, Ottawa, Ontario, Canada
			CMC - Museum of Natural History, Cincinnati Museum Center, Cincinnati, Ohio, USA
			CNIGRM - F. N. Chernyshev Central Geological Survey Research Museum, St. Petersburg, Russia
			CPC - Commonwealth Palaeontological Collection, Geoscience Australia, Canberra, Australia
			FSL - Geological Collections, Université Claude Bernard, Lyon, France
			GIT - Department of Geology, Tallinn University of Technology, Estonia
			MB.C. - Cephalopod collection, Museum für Naturkunde, Berlin, Germany
			MCZ - Harvard Museum of Comparative Zoology, Cambridge, Massachusetts, USA
			MGM - Museo Geominero de Madrid, Instituto Geológico y Minero de España, Spain
			MUGM - Karl E. Limper Geology Museum, Miami University, Oxford, Ohio, USA
			NHMD - Natural History Museum of Denmark, Copenhagen, Denmark
			NIGP - Nanjing Institute of Gelogy and Palaeontology, Academia Sinica, China
			NM L - National Museum, Prague, Czech Republic
			NMC - National Museum Cardiff, Wales, United Kingdom
			NMBGMR - New Mexico Bureau of Geology and Mineral Resources, Socorro, New Mexico, USA
			NRM - Naturhistoriska Riksmuseet, Stockholm, Sweden
			NYSM - New York State Museum, Albany, New York, USA
			PMO - Paleontologisk Museum, Oslo, Norway
			PMU - Evolutionsmuseet, Uppsala University, Uppsala, Sweden
			PRI - Palaeontological Research Institution, Ithaca, New York, USA
			QM - Queensland Museum, Brisbane, Australia
			TUG - University of Tartu, Museum of Geology, Estonia
			UM - Department of Geology, University of Malaya, Kuala Lumpur, Malaysia
			UMGS - Department of Geological Sciences, University of Manitoba, Winnipeg, Manitoba, Canada
			UMMP - University of Michigan Museum of Paleontology, Ann Arbor, Michigan, USA
			UMUT - University Museum, University of Tokyo, Japan
			USNM - National Museum of Natural History, Smithsonian Institution, Washington D.C., USA
			USTM-ACI - University of Montpellier, France
			UTGD - University of Tasmania, Geology Department, Hobart, Tasmania, Australia
			UVM - Perkins Museum of Geology, University of Vermont, Burlington, Vermont, USA
			UWA - Edward de Courcy Clarke Earth Science Museum, University of Western Australia, Perth, Australia
[truncated: 21 more columns]
