# Supplementary material for: Early cephalopod evolution clarified through Bayesian phylogenetic inference
Source: BMC Biol. 2022 Apr 14;20:88. doi: 10.1186/s12915-022-01284-5 (PMC9008929; doi:10.1186/s12915-022-01284-5)
Supplement: Supplementary file 4 — Additional file 4: Data S3. Leaf stability indices and node distances. This Excel file contains leaf stability indices and node distances obtained from the CtCo analysis. Abbreviations: END = Endoceratoidea; MUL = Multiceratoidea; ORTH = Orthoceratoidea; PEY = Plectronocerida/Ellesmerocerida/Yanhecerida; AgeMCC = age of the taxon in the CtCo full MCC tree; lsDif = leaf stability index (difference); lsEnt = leaf stability index (entropy); lsMax =leaf stability index (maximum); ct1mean = mean node distance to the closest tip in the MCC tree; ct2mean = mean node distance to the 2nd closest tip in the MCC tree; ; ct3mean = mean node distance to the 3rd closest tip in the MCC tree); ct1max = maximum node distance to the closest tip in the MCC tree; ct2max = maximum node distance to the 2nd closest tip in the MCC tree; ; ct3max = maximum node distance to the 3rd closest tip in the MCC tree. [file 12915_2022_1284_MOESM4_ESM.xlsx]

## Sheet: Sheet1
Taxon	Clade	AgeMCC	lsDif	lsEnt	lsMax	ct1mean	ct2mean	ct3mean	ct1max	ct2max	ct3max
Actinoceras_tenuifilum	ORTH	11.035	0.848307	0.784923	0.870422	2.88229	3.80252	4.99815	9	11	11
Adamsoceras_oelandicum	ORTH	17.642	0.849421	0.786431	0.871687	1.76013	4.64353	6.40218	7	9	11
Aetheloxoceras_suxianense	PEY	43.052	0.724397	0.638075	0.765465	1.072	3.17046	6.45142	4	11	16
Allotrioceras_bifurcatum	END	12.839	0.776068	0.692971	0.806305	1.46733	2.69832	5.52341	7	8	29
Ancistroceras_ristnensis	ORTH	16.84	0.840309	0.774681	0.86344	1.55987	2	3.30242	2	2	9
Annoceras_costatum	PEY	40.623	0.763545	0.669737	0.796062	3.22006	5.16139	8.04498	10	16	20
Anthoceras_vaginatum	END	18.661	0.784646	0.693437	0.811566	1.65982	2.79511	2.87451	6	8	8
Aphetoceras_attenuatum	MUL	37.136	0.822326	0.746581	0.847213	2.61373	3.3796	5.17675	6	7	15
Apocrinoceras_talboti	MUL	31	0.761422	0.664429	0.792227	1.93892	2.53711	8.32704	21	23	25
Apsidoceras_montrealense	MUL	7.201	0.764743	0.665955	0.799094	1.35924	3.37701	8.6328	8	42	42
Archigeisonoceras_repplingense	ORTH	24.087	0.817743	0.749672	0.843958	3.34962	4.93356	6.06515	9	9	11
Arionoceras_lotskirkense	ORTH	16.803	0.846186	0.778215	0.86948	1.77013	4.36313	10.8697	7	19	39
Bactroceras_mourguesi*	ORTH	33.325	0.841144	0.759717	0.864159	1	3.76254	4.799	1	23	24
Bactroceras_sandbergeri	ORTH	14.481	0.841144	0.759717	0.864159	1	3.76254	4.799	1	23	24
Bajkaloceras_angarense	ORTH	17.383	0.820451	0.737325	0.844301	2.14566	4.90986	7.74903	21	22	25
Balkoceras_gracile	PEY	41.062	0.744452	0.654213	0.779286	1.00352	3.34888	4.32186	3	10	11
Barrandeoceras_natator	MUL	16.397	0.814784	0.73889	0.840257	1.46086	4.66648	5.90968	6	11	14
Bassleroceras_champlainense	MUL	36.122	0.772957	0.679591	0.798927	1.00037	3.0372	3.13381	2	14	14
Bassleroceras_perseus*	MUL	22.536	0.772957	0.679591	0.798927	1.00037	3.0372	3.13381	2	14	14
Bathmoceras_holmi	MUL	17.302	0.808105	0.735444	0.840855	1.72016	2.75403	3.64594	16	17	17
Beloitoceras_siljanense	MUL	1.9259	0.803698	0.722451	0.831209	1.70757	3.05886	4.32593	6	7	21
Bentoceras_proteus	MUL	18.661	0.819771	0.743129	0.844634	1.58986	2.83602	3.22987	6	11	18
Bisonoceras_corniforme	END	37.917	0.775866	0.690713	0.806091	2.05589	3.44864	7.1514	6	16	21
Botellusoceras_torpense	MUL	16.803	0.790872	0.704189	0.818958	2.37165	5.00426	8.24024	25	38	41
Buttsoceras_novemexicanum	ORTH	24.986	0.824917	0.753967	0.84971	3.19156	4.8201	9.31464	8	12	30
Cabaneroceras_aznari	END	19.633	0.77381	0.683933	0.804222	2.99852	4.27133	5.09069	25	25	26
Cacheoceras_unimodum	END	25.103	0.775561	0.692848	0.805954	2.2643	3.13974	4.42439	4	7	24
Cameroceras_turrisoides	END	1.9259	0.77652	0.693059	0.80667	2.13955	5.29743	5.79049	5	29	29
Campbelloceras_virginianum	MUL	28.437	0.821684	0.746589	0.846245	1.57709	3.37479	6.17583	4	8	13
Caseoceras_contractum	PEY	39.511	0.761526	0.668477	0.794728	1.73126	5.30594	8.39645	11	15	16
Cassinoceras_wortheni	END	28.437	0.774873	0.689554	0.805184	1.88044	3.04516	4.23246	16	22	24
Centrocyrtoceras_annulatum	MUL	7.201	0.742098	0.623509	0.775215	2.43568	4.8077	8.47011	34	37	41
Centrocyrtocerina_frizonensis	MUL	21.93	0.808789	0.737394	0.841584	1.00185	2.01777	3.82639	2	7	20
Centroonoceras_tokunagai	ORTH	15.038	0.843716	0.773646	0.867259	1.70646	2.35869	4.97705	6	10	19
Centrotarphyceras_seelyi	MUL	28.437	0.821694	0.746669	0.84627	1.5856	3.3983	6.27263	4	8	13
Chabactoceras_planum	PEY	42.539	0.669001	0.594112	0.710373	3.40663	4.69554	5.02017	12	12	12
Charactoceras_triangulum	MUL	1.9259	0.692878	0.633653	0.742664	6.47196	8.74014	8.89247	41	42	42
Clarkoceras_newtonwinchelli	PEY	39.511	0.761671	0.669174	0.794939	1.70813	3.68684	7.63761	14	16	16
Clelandoceras_rarum	MUL	28.834	0.762534	0.667162	0.793251	1.49806	2.43494	8.83306	7	15	26
Clinoceras_dens	MUL	15.346	0.746039	0.636361	0.784277	3.23524	4.15843	9.36387	22	23	41
Clitendoceras_saylesi	END	36.122	0.783623	0.688204	0.81201	1.33019	4.20026	8.45123	3	16	23
Clytoceras_capax	MUL	25.431	0.816117	0.737656	0.841379	2.68314	4.9343	5.65371	8	14	14
Cochlioceras_burchardi	ORTH	15.643	0.798485	0.720276	0.829423	2.58523	4.24412	7.29299	17	18	35
Ctenoceras_sweeti	ORTH	13.939	0.83587	0.761092	0.860755	1.01906	2.7035	4.64908	4	19	36
Curtoceras_eatoni	MUL	28.437	0.822262	0.747504	0.846797	2.00444	2.04386	3.15991	4	12	12
Cyclolituites_lynnensis	ORTH	15.51	0.840309	0.774681	0.86344	1.2084	2	3.6539	2	2	9
Cycloplectoceras_miseri	MUL	25.53	0.817622	0.741048	0.842934	1.75569	5.25782	5.80529	7	11	11
Cyclorangeroceras_blakei	ORTH	18.469	0.8209	0.750717	0.845744	3.62465	4.6178	4.74551	10	11	11
Cyclostomiceras_cassinense	MUL	28.437	0.630368	0.549307	0.68551	7.97594	8.96872	9.2965	25	26	26
Cyrtendoceras_hircus	END	15.643	0.784673	0.693497	0.811586	1.6204	2.69054	2.80862	6	8	8
Cyrtocerina_madisonensis	MUL	5.8267	0.808777	0.737371	0.841574	1.0124	2.0248	3.82584	8	8	20
Cyrtonybyoceras_haesitans	ORTH	22.155	0.849471	0.786375	0.871662	1.78179	4.7692	6.28373	8	9	11
Dawsonoceras_fenestratum	ORTH	1.9259	0.847786	0.780171	0.870808	1.55118	2.20655	8.17731	7	9	42
Destombesiceras_zagorense	ORTH	29.008	0.815887	0.740124	0.839365	2.18249	4.96243	9.92412	12	14	30
Dideroceras_incognitum	END	18.661	0.78489	0.693765	0.811797	1.09069	2.43939	3.06385	4	8	8
Diestoceras_parallelum	MUL	1.9259	0.806496	0.725074	0.833581	4.54137	5.02462	5.78068	20	20	42
Discoceras_vasalemmense	MUL	8.8092	0.822262	0.747522	0.846796	1.01518	2.03424	4.15695	3	10	12
Dwightoceras_dactyloides	PEY	36.122	0.654085	0.560817	0.683823	4.64372	6.29373	7.30576	13	15	15
Eburoceras_jiagouense	PEY	43.052	0.719648	0.633031	0.76215	3.68443	4.39274	6.07662	11	12	14
Ectenolites_clelandi	PEY	40.623	0.680668	0.599048	0.716014	1.0013	3.93041	6.14325	2	11	16
Ectenolites_primus*	PEY	41.062	0.680668	0.599048	0.716014	1.00333	3.92967	6.14048	2	11	16
Ellesmeroceras_bridgei	PEY	38.738	0.675566	0.596481	0.716482	3.35295	6.12012	8.05923	10	14	16
Emmonsoceras_aristos	END	12.451	0.776571	0.693096	0.806712	1.27115	2.31205	2.84398	3	4	5
Eorudolfoceras_antiquum	PEY	40.623	0.679605	0.593363	0.718707	5.58579	7.01925	9.21062	14	16	20
Eothinoceras_maitlandi	MUL	31	0.808803	0.737225	0.841483	2.05923	3.22247	4.15547	7	8	17
Estonioceras_imperfectum	MUL	16.803	0.820085	0.743686	0.844903	1.04627	2.74866	3.62317	9	11	18
Exoclitendoceras_rochdalense	END	36.122	0.783545	0.688104	0.811933	1.32982	4.17953	8.46974	4	16	23
Falcilituites_decheni	MUL	18.661	0.820132	0.743789	0.844949	1.00722	2.71035	3.62169	3	11	18
Glenisteroceras_obscurum	ORTH	28.437	0.543445	0.458277	0.626843	6.32852	8.82084	10.7633	28	30	32
Gonioceras_anceps	ORTH	11.035	0.851365	0.788798	0.873409	1.99556	5.1203	5.87359	4	11	11
Gorbyoceras_textumaraneum	ORTH	1.4833	0.847819	0.780275	0.870835	1.29632	2.19859	8.40422	10	10	43
Gouldoceras_synchonena	ORTH	13.449	0.848152	0.784517	0.870615	3.59078	4.76383	5.79956	30	32	32
Hebetoceras_mirandum	MUL	12.451	0.749092	0.641171	0.786705	1.2841	2.47529	3.68925	3	4	8
Hedstroemoceras_haelluddenense	MUL	22.341	0.51707	0.455027	0.609725	8.67481	10.8534	12.9369	34	37	38
Hoeloceras_muroni	ORTH	8.8092	0.851363	0.78879	0.873407	1.99463	4.27152	5.02425	4	10	11
Huaihecerina_elegans	PEY	42.444	0.757712	0.662305	0.796334	2.00999	6.32426	8.92782	11	20	22
Intejoceras_angarense	ORTH	17.383	0.820451	0.737325	0.844301	2.14696	4.91116	7.75032	21	22	25
Isorthoceras_wahlenbergi	ORTH	1.9259	0.843429	0.773405	0.866998	1.18379	2.38571	5.65593	15	18	19
Kundoceras_evansi	MUL	21.714	0.789269	0.698508	0.817702	3.31316	5.54988	12.1686	37	37	40
Lambeoceras_lambii	ORTH	4.4099	0.851365	0.788798	0.873409	1.07996	5.18138	5.93467	2	11	11
Langgunites_mucronulatus	ORTH	27.253	0.845242	0.776908	0.868301	2.21192	3.44124	5.47881	6	13	36
Lawrenceoceras_confertissimum	MUL	30.208	0.696754	0.615374	0.74503	1.09014	4.28262	6.73367	8	19	23
Lebetoceras_oepiki	END	31	0.779514	0.684151	0.806632	1.87729	3.75088	5.55247	24	24	25
Leonardoceras_parvum	MUL	23.102	0.772998	0.679652	0.799096	1.09994	3.10235	3.10346	4	14	14
Lituites_lituus	ORTH	18.743	0.840309	0.774681	0.86344	1.23172	2	3.63058	2	2	8
Loxochoanella_warburtoni	END	31	0.77163	0.670073	0.798984	1.75384	4.19063	4.9839	21	24	24
Malayorthoceras_gracilentum	ORTH	23.157	0.842516	0.771999	0.86569	3.12197	4.0794	4.8573	12	13	18
Manchuroceras_wolungense	END	26.749	0.776053	0.691949	0.80613	2.41829	3.37831	4.53378	18	20	22
Mesothinoceras_floweri	MUL	33.058	0.807623	0.736041	0.840416	2.80289	3.91246	4.92208	6	7	9
Metabaltoceras_fusiforme	ORTH	28.437	0.803239	0.680089	0.825623	2.09217	4.21488	4.62965	22	24	24
Microstomiceras_holmi	MUL	22.341	0.764432	0.663669	0.79426	6.92578	7.93467	8.26115	22	23	26
Montyoceras_arcuatum	MUL	12.451	0.748861	0.641033	0.786501	2.02184	2.49454	3.12104	3	4	9
Moridunoceras_castelli	ORTH	30.702	0.833553	0.766319	0.858104	1.2258	2.07181	4.53803	3	6	11
Mysterioceras_australe	ORTH	21.93	0.838285	0.765039	0.86191	3.18786	5.65778	10.5995	8	14	32
Najaceras_triangulatum	END	21.828	0.776002	0.692963	0.806251	1.397	2.59411	4.35443	4	6	22
Neumatoceras_borense	MUL	21.714	0.803555	0.722047	0.830795	2.44068	4.3796	4.78938	14	17	17
Nilssonoceras_latisiphonatum	ORTH	16.803	0.811845	0.740136	0.838503	3.85656	5.40033	6.52471	14	15	16
Novacaroceras_endogastrum	PEY	42.444	0.76153	0.66834	0.800563	1.88062	4.66944	7.28854	9	12	15
Oelandoceras_haelluddenense	MUL	22.341	0.781188	0.688016	0.809093	2.74125	4.04757	10.943	14	24	36
Oneotoceras_loculosum	PEY	39.511	0.707272	0.599067	0.738545	4.13381	5.95632	7.76809	14	16	16
Ordosoceras_sphaeriforme	ORTH	21.254	0.849825	0.78695	0.872039	1.28392	3.16361	5.03998	5	8	11
Orthoceras_regulare	ORTH	15.643	0.835871	0.761098	0.860756	1.01629	2.70368	4.64908	4	19	36
Orthonybyoceras_dyeri	ORTH	5.7649	0.848266	0.785166	0.870577	3.15288	5.4268	7.48769	9	11	22
Pachendoceras_huzzahense	PEY	39.775	0.680006	0.578624	0.712847	4.35166	5.27651	6.2928	14	16	16
Padunoceras_rugosaeforme	END	16.235	0.7766	0.693109	0.806748	1.68851	2.68073	2.79715	3	4	4
Palaeoceras_mutabile	PEY	41.062	0.744452	0.654213	0.779286	1.00352	3.34944	4.32241	3	10	11
Palaeodawsonocerina_senckenbergi	ORTH	1.9259	0.847835	0.780302	0.87085	1.16972	2.18138	8.49658	5	9	43
Paldoceras_paldiskense	MUL	18.527	0.761995	0.666985	0.792934	1.47899	2.57579	9.17583	15	15	26
Paradakeoceras_minor	PEY	40.623	0.762697	0.670546	0.795808	2.02758	3.40977	3.94725	11	15	16
Parvihebetoceras_wahli	MUL	0	0.749096	0.641121	0.786691	1.32723	2.57413	3.76902	8	9	10
Phthanoncoceras_oelandense	MUL	22.341	0.786582	0.696717	0.814371	1.77512	3.95799	11.4135	12	27	37
Physalactinoceras_bullatum	PEY	42.444	0.744978	0.655781	0.779852	2.04812	4.31094	4.31631	4	11	11
Pictetoceras_oliviae	MUL	22.341	0.761125	0.6643	0.793913	2.56358	4.35406	11.6659	21	24	37
Plagiostomoceras_fragile	ORTH	16.803	0.835008	0.759854	0.860045	1.58023	2.89932	5.27485	6	18	34
Plectoceras_jason	MUL	16.397	0.81751	0.74074	0.842698	1.90709	5.93485	6.40644	10	13	13
Plectronoceras_cambria	PEY	45.091	0.74495	0.655716	0.779829	2.04442	3.35758	3.36665	4	10	10
Pleurorthoceras_osmundbergense	ORTH	1.9259	0.844785	0.776835	0.8683	3.82658	5.75236	8.66815	8	15	21
Polydesmia_canaliculata	ORTH	16.936	0.849838	0.786961	0.872053	1.08865	3.16991	5.23783	3	8	11
Polygrammoceras_lineatum	ORTH	15.643	0.846615	0.778885	0.869921	1.69517	3.6389	9.25578	5	11	41
Polymeres_demetarum	ORTH	30.702	0.833514	0.766205	0.858069	1.85212	2.11327	3.92763	5	6	11
Pomerantsoceras_tibia	MUL	0	0.782341	0.696853	0.810952	6.41162	8.92597	14.0322	37	37	42
Probillingsites_scandinavicum	MUL	1.9259	0.749553	0.641776	0.78712	1	2.05182	3.65704	1	4	6
Proteoceras_perkinsi	ORTH	12.451	0.826255	0.749293	0.851294	2.32852	3.23024	5.62521	13	14	18
Proterocameroceras_brainerdi	END	28.437	0.783805	0.691607	0.810728	1.44623	3.89506	4.98408	20	21	22
Proterovaginoceras_belemnitiforme	END	13.078	0.776578	0.693102	0.806722	1.28725	2.29687	2.81307	3	4	4
Protocycloceras_lamarcki	ORTH	28.437	0.825422	0.741722	0.847854	3.56302	6.22839	9.17416	16	20	24
Protothinoceras_yini	MUL	33.058	0.807589	0.736247	0.840511	2.79345	3.76643	3.78827	19	20	20
Pseudowutinoceras_wuhaiense	ORTH	19.369	0.844664	0.776778	0.8682	1.49528	2.99778	5.60466	9	13	37
Qiushugouceras_inclinatum	PEY	42.444	0.681962	0.59172	0.717935	3.87674	5.2171	6.71812	11	14	14
Redpathoceras_bullatum	MUL	1.9259	0.749511	0.641661	0.787083	2.0422	2.05404	2.69295	4	5	5
Rhynchorthoceras_conicum	ORTH	16.072	0.839694	0.774005	0.862887	2.94744	3.70072	5.01073	7	9	16
Richardsonoceras_ellipticum	MUL	16.803	0.80373	0.722213	0.831058	1.7457	2.92578	4.06737	5	6	19
Rioceras_escandei	ORTH	33.325	0.795995	0.689781	0.825438	2.2556	4.34666	4.598	21	23	23
Robsonoceras_robsonense	MUL	40.879	0.780194	0.688198	0.813491	2.95003	4.27984	5.40811	15	19	19
Rudolfoceras_cornuoryx	MUL	28.437	0.748185	0.646339	0.777088	5.84361	5.97131	6.0174	16	16	16
Ruedemannoceras_boycii	ORTH	12.839	0.827552	0.741395	0.852753	3.64242	5.04275	5.79974	36	37	37
Rummoceras_rummuensis	MUL	8.8092	0.808692	0.737105	0.841381	1.6539	2.82954	3.77179	7	8	17
Sacerdosoceras_promus	MUL	19.192	0.809018	0.737527	0.841695	1.27263	2.47159	3.74403	8	9	17
Saloceras_chinianense	MUL	30.816	0.807564	0.735853	0.840495	2.16065	3.52212	4.5347	7	9	11
Schuchertoceras_troedssoni	MUL	1.9259	0.749553	0.641776	0.78712	1	2.05182	3.65704	1	4	6
Shideleroceras_sinuatum	MUL	5.8267	0.647977	0.524961	0.702762	4.22099	6.57301	8.47344	40	41	41
Shumardoceras_complanatum	MUL	34.538	0.817663	0.739811	0.842544	2.91653	4.89857	5.39959	6	10	11
Sibumasuoceras_langkawiense	ORTH	23.157	0.846343	0.779435	0.869598	1.54914	2.91079	5.37831	5	14	37
Siljanoceras_varians	MUL	1.9259	0.774263	0.674126	0.807081	1.15769	3.36628	8.81621	4	42	42
Sinoceras_chinense	ORTH	6.6911	0.839835	0.774111	0.863032	1.28984	2.64871	4.93244	4	4	15
Sinoceras_fenxiangense*	ORTH	23.06	0.839934	0.774126	0.863099	1.54747	2.64483	4.65242	4	4	14
Sinoeremoceras_sp	PEY	42.267	0.744978	0.655781	0.779852	2.04794	4.30946	4.31649	4	11	11
Slemmestadoceras_attavus	ORTH	36.92	0.814685	0.756159	0.842189	4.12456	4.95799	6.35962	9	15	16
Strandoceras_tyriense	MUL	2.6323	0.803432	0.72288	0.83079	1.48362	2.66074	3.08699	7	8	42
Striatocycloceras_undulostriatum	ORTH	8.8092	0.63167	0.52593	0.701072	7.21136	8.33796	9.13326	39	42	43
Suecoceras_barrandei	END	13.078	0.784888	0.693767	0.811793	1.04405	2.41681	3.08606	4	8	8
Tafadnatoceras_tiouririnense	ORTH	3.6545	0.838202	0.769818	0.862827	3.24209	5.08014	7.62095	13	15	21
Tajaroceras_wardae	ORTH	26.873	0.833549	0.766325	0.858104	1.19138	2.16287	4.68536	4	6	11
Tangshanoceras_endogastrum	MUL	33.058	0.808744	0.737293	0.841543	2.00648	2.07255	2.8784	6	7	19
Tarphyceras_prematurum	MUL	29.737	0.821409	0.746446	0.846015	2.03331	2.73996	3.3772	6	6	8
Teichertoceras_sinclairi	MUL	5.9229	0.803602	0.723071	0.830935	1.00037	2.5384	3.43642	2	8	43
Thylacoceras_kimberleyense	END	31	0.783039	0.691391	0.810065	3.21599	4.73792	5.52286	8	23	23
Tragoceras_falcatum	MUL	18.661	0.817578	0.738907	0.842742	1.93152	3.4603	3.5136	18	18	18
Trocholites_depressus	MUL	13.078	0.822263	0.747524	0.846797	1.01462	2.02628	4.14955	2	10	12
Troedssonella_endoceroides	ORTH	15.643	0.818815	0.738483	0.846578	3.29243	4.33259	4.43531	34	36	36
Ulrichoceras_beloitense	MUL	7.1203	0.798909	0.7122	0.826594	1.90857	3.31427	3.31557	42	43	43
Valcouroceras_bovinum	MUL	12.451	0.80607	0.724339	0.833139	4.79271	5.27762	5.99667	20	20	42
Valhalloceras_floweri	MUL	27.566	0.695908	0.614359	0.744169	1.13048	4.32926	6.77624	16	19	23
Vasalemmoceras_tolerabile	MUL	8.8092	0.814855	0.738918	0.840316	1.51564	5.0137	6.23135	9	11	14
Vassaroceras_henrietta	MUL	36.122	0.773043	0.679687	0.799121	1.09717	3.0683	3.07218	4	14	14
Ventroloboceras_furcillatum	END	31	0.782738	0.689846	0.809701	1.70442	3.54784	5.49195	6	17	24
Wadema_taylori	ORTH	27.377	0.843795	0.774206	0.867457	3.09994	5.43402	7.52082	18	22	23
Warburgoceras_longitudinale	MUL	1.9259	0.774291	0.674132	0.807099	1.19896	3.39867	8.8003	4	42	42
Westonoceras_albertasaskatuanae	MUL	4.4099	0.803602	0.723071	0.830935	1.00056	2.53859	3.43642	2	8	43
Wutinoceras_foerstei	ORTH	21.768	0.848507	0.785969	0.870932	3.23024	4.31205	5.21192	8	10	10
Xiaoshanoceras_jini	PEY	42.539	0.656703	0.564295	0.682205	3.98279	5.37535	5.87007	13	16	16
Yanheceras_endogastrum	PEY	43.415	0.724397	0.638078	0.765467	1.05627	3.17435	6.47289	4	11	16
Zitteloceras_halleanum	MUL	7.201	0.802377	0.719569	0.82986	2.06311	3.45031	4.36739	18	19	21
