# Supplementary material for: Early cephalopod evolution clarified through Bayesian phylogenetic inference
Source: BMC Biol. 2022 Apr 14;20:88. doi: 10.1186/s12915-022-01284-5 (PMC9008929; doi:10.1186/s12915-022-01284-5)
Supplement: Supplementary file 5 — Additional file 5: Data S4. Nexus files. This zip-file contains all character matrices used for the analyses, including alternative character scorings. [file 12915_2022_1284_MOESM5_ESM.zip]

Archive with 4 entries (4 files):
- CharacterMatrix.nex
- CharacterMatrix_CM.nex
- CharacterMatrix_Cr.nex
- CharacterMatrix_Ma.nex
