# Supplementary material for: Early cephalopod evolution clarified through Bayesian phylogenetic inference
Source: BMC Biol. 2022 Apr 14;20:88. doi: 10.1186/s12915-022-01284-5 (PMC9008929; doi:10.1186/s12915-022-01284-5)
Supplement: Supplementary file 5 — Additional file 5: Data S4. Nexus files. This zip-file contains all character matrices used for the analyses, including alternative character scorings. [file 12915_2022_1284_MOESM5_ESM.zip › CharacterMatrix_Ma.nex]

#NEXUS

BEGIN TAXA;
	TITLE Nautiloidea;
	DIMENSIONS NTAX=173;
	TAXLABELS
		'Plectronoceras_cambria' 'Actinoceras_tenuifilum' 'Adamsoceras_oelandicum' 'Cyrtonybyoceras_haesitans' 'Gonioceras_anceps' 'Hoeloceras_muroni' 'Lambeoceras_lambii' 'Ordosoceras_sphaeriforme' 'Orthonybyoceras_dyeri' 'Polydesmia_canaliculata' 'Wadema_taylori' 'Wutinoceras_foerstei' 'Hebetoceras_mirandum' 'Montyoceras_arcuatum' 'Parvihebetoceras_wahli' 'Probillingsites_scandinavicum' 'Redpathoceras_bullatum' 'Schuchertoceras_troedssoni' 'Apsidoceras_montrealense' 'Barrandeoceras_natator' 'Centrocyrtoceras_annulatum' 'Charactoceras_triangulum' 'Plectoceras_jason' 'Siljanoceras_varians' 'Vasalemmoceras_tolerabile' 'Warburgoceras_longitudinale' 'Allotrioceras_bifurcatum' 'Bisonoceras_corniforme' 'Cacheoceras_unimodum' 'Cassinoceras_wortheni' 'Emmonsoceras_aristos' 'Manchuroceras_wolungense' 'Najaceras_triangulatum' 'Proterovaginoceras_belemnitiforme' 'Bathmoceras_holmi' 'Centrocyrtocerina_frizonensis' 'Cyrtocerina_madisonensis' 'Eothinoceras_maitlandi' 'Mesothinoceras_floweri' 'Protothinoceras_yini' 'Rummoceras_rummuensis' 'Sacerdosoceras_promus' 'Saloceras_chinianense' 'Tangshanoceras_endogastrum' 'Apocrinoceras_talboti' 'Destombesiceras_zagorense' 'Glenisteroceras_obscurum' 'Gouldoceras_synchonena' 'Paldoceras_paldiskense' 'Pseudowutinoceras_wuhaiense' 'Ruedemannoceras_boycii' 'Strandoceras_tyriense' 'Teichertoceras_sinclairi' 'Ulrichoceras_beloitense' 'Westonoceras_albertasaskatuanae' 'Buttsoceras_novemexicanum' 'Cochlioceras_burchardi' 'Cyclorangeroceras_blakei' 'Hedstroemoceras_haelluddenense' 'Metabaltoceras_fusiforme' 'Moridunoceras_castelli' 'Polymeres_demetarum' 'Protocycloceras_lamarcki' 'Slemmestadoceras_attavus' 'Tajaroceras_wardae' 'Troedssonella_endoceroides' 'Annoceras_costatum' 'Bassleroceras_champlainense' 'XX_Bassleroceras_perseus' 'Caseoceras_contractum' 'Chabactoceras_planum' 'Clarkoceras_newtonwinchelli' 'Clelandoceras_rarum' 'Cyclostomiceras_cassinense' 'Dwightoceras_dactyloides' 'Eburoceras_jiagouense' 'Ectenolites_clelandi' 'XX_Ectenolites_primus' 'Ellesmeroceras_bridgei' 'Eorudolfoceras_antiquum' 'Huaihecerina_elegans' 'Lawrenceoceras_confertissimum' 'Lebetoceras_oepiki' 'Loxochoanella_warburtoni' 'Microstomiceras_holmi' 'Novacaroceras_endogastrum' 'Oelandoceras_haelluddenense' 'Oneotoceras_loculosum' 'Paradakeoceras_minor' 'Phthanoncoceras_oelandense' 'Pictetoceras_oliviae' 'Qiushugouceras_inclinatum' 'Robsonoceras_robsonense' 'Rudolfoceras_cornuoryx' 'Shideleroceras_sinuatum' 'Vassaroceras_henrietta' 'Ventroloboceras_furcillatum' 'Xiaoshanoceras_jini' 'Anthoceras_vaginatum' 'Cameroceras_turrisoides' 'Clitendoceras_saylesi' 'Cyrtendoceras_hircus' 'Dideroceras_incognitum' 'Exoclitendoceras_rochdalense' 'Proterocameroceras_brainerdi' 'Suecoceras_barrandei' 'Thylacoceras_kimberleyense' 'Bajkaloceras_angarense' 'Cabaneroceras_aznari' 'Intejoceras_angarense' 'Padunoceras_rugosaeforme' 'Ancistroceras_ristnensis' 'Cyclolituites_lynnensis' 'Lituites_lituus' 'Rhynchorthoceras_conicum' 'Sinoceras_chinense' 'XX_Sinoceras_fenxiangense' 'Beloitoceras_siljanense' 'Botellusoceras_torpense' 'Diestoceras_parallelum' 'Kundoceras_evansi' 'Leonardoceras_parvum' 'Neumatoceras_borense' 'Pomerantsoceras_tibia' 'Richardsonoceras_ellipticum' 'Valcouroceras_bovinum' 'Valhalloceras_floweri' 'Zitteloceras_halleanum' 'Archigeisonoceras_repplingense' 'Arionoceras_lotskirkense' 'Ctenoceras_sweeti' 'Dawsonoceras_fenestratum' 'Malayorthoceras_gracilentum' 'Nilssonoceras_latisiphonatum' 'Orthoceras_regulare' 'Palaeodawsonocerina_senckenbergi' 'Plagiostomoceras_fragile' 'Pleurorthoceras_osmundbergense' 'Polygrammoceras_lineatum' 'Striatocycloceras_undulostriatum' 'Tafadnatoceras_tiouririnense' 'Balkoceras_gracile' 'Palaeoceras_mutabile' 'Physalactinoceras_bullatum' 'Sinoeremoceras_sp' 'Centroonoceras_tokunagai' 'Clinoceras_dens' 'Gorbyoceras_textumaraneum' 'Isorthoceras_wahlenbergi' 'Langgunites_mucronulatus' 'Mysterioceras_australe' 'Proteoceras_perkinsi' 'Sibumasuoceras_langkawiense' 'Bactroceras_sandbergeri' 'XX_Bactroceras_mourguesi' 'Pachendoceras_huzzahense' 'Rioceras_escandei' 'Aphetoceras_attenuatum' 'Bentoceras_proteus' 'Campbelloceras_virginianum' 'Centrotarphyceras_seelyi' 'Clytoceras_capax' 'Curtoceras_eatoni' 'Cycloplectoceras_miseri' 'Discoceras_vasalemmense' 'Estonioceras_imperfectum' 'Falcilituites_decheni' 'Shumardoceras_complanatum' 'Tarphyceras_prematurum' 'Tragoceras_falcatum' 'Trocholites_depressus' 'Aetheloxoceras_suxianense' 'Yanheceras_endogastrum' 
	;

END;


BEGIN CHARACTERS;
	TITLE  Discrete_characters;
	DIMENSIONS  NCHAR=141;
	FORMAT DATATYPE = STANDARD RESPECTCASE GAP = - MISSING = ? SYMBOLS = "  0 1 2 3 4 5 6 7";
	CHARSTATELABELS 
		1 Transverse_ornamentation /  smooth lirae ribs,
		2 Frilled_collars /  absent present,
		3 Growth_lines_direction /  straight dorsapertural ventrapertural,
		4 Growth_lines_course /  straight curved,
		5 Hyponomic_sinus /  absent present,
		6 Hyponomic_sinus_length /  short deep,
		7 Hyponomic_sinus_width /  broad narrow,
		8 Hyponomic_sinus_shape /  round sharp,
		9 Dorsal_sinus /  absent present,
		10 Lateral_sinuses /  absent present,
		11 Annulations /  absent present,
		12 Annulation_direction /  straight dorsapertural ventrapertural,
		13 Annulation_distance /  short equal_to_septa long,
		14 Longitudinal_ornamentation /  absent present,
		15 Long._ornamentation_strength /  weak distinct,
		16 Longitudinal_element_distance /  narrow wide,
		17 Longitudinal_element_variation /  uniform variable,
		18 Ventral_cross_section /  angular narrow round flattened concave,
		19 Dorsal_cross_section /  angular narrow round flattened concave,
		20 Lateral_cross_section /  angular narrow round flattened concave,
		21 Suture_shape /  straight lobate,
		22 Ventral_lobe /  absent present,
		23 Dorsal_lobe /  absent present,
		24 Lateral_lobes /  absent present,
		25 Lateral_lobe_position /  dorsolateral midlateral ventrolateral,
		26 Lateral_lobe_depth /  shallow deep,
		27 Ventral_saddle_shape /  round angular,
		28 Dorsal_saddle_shape /  round angular,
		29 Sutures_direction /  dorsapertural transverse ventrapertural,
		30 Conch_truncation /  absent present,
		31 Mature_conch_inflation /  absent present,
		32 Ascoceroid_septa /  absent present,
		33 Aperture_cross_section /  more_compressed as_phragmocone more_depressed,
		34 Aperture_shape /  open contracted,
		35 Position_of_maximum_gibbosity /  adapical base_of_body_chamber adapertural terminal,
		36 Contraction_type /  linear 'non-linear',
		37 Apertural_constriction /  absent present,
		38 Body_chamber_impressions /  absent present,
		39 Nepionic_cameral_deposits /  absent present,
		40 Hyposeptal_deposits /  absent present,
		41 Episeptal_deposits /  absent present,
		42 Epichoanitic_deposits /  absent present,
		43 Ephebic_cameral_deposits /  absent present,
		44 Septal_flap /  absent present,
		45 Septal_neck_transition /  abrupt gradual,
		46 Septal_neck_tip /  pointed excavated,
		47 Ventral_segment_adnation /  absent present,
		48 Connecting_ring_shape /  straight annular wedged apically_widened aperutally_widened,
		49 Connecting_ring_thickness /  thin thick,
		50 Connecting_ring_differentiation /  homogenous layered discosorid eyelet,
		51 Connecting_ring_type /  calciosiphonate nautilosiphonate,
		52 Bullettes /  absent present,
		53 Siphuncular_diaphragms /  absent present,
		54 Diaphragm_shape /  shallow conical 'W-shaped',
		55 Diaphragm_spacing /  narrow wide,
		56 Diaphragm_inclination /  directly_transverse ventrapertural,
		57 Endocones /  absent present,
		58 Imperforate_endocones /  absent present,
		59 Endosiphocone_position /  ventral central dorsal,
		60 Endosiphocone_cross_section_shape /  circular crescentic depressed compressed,
		61 Endosiphoblades /  absent present,
		62 Ventral_conchiolin_crests /  absent present,
		63 Ventral_crest_size /  small large,
		64 Dorsal_conchiolin_crests /  absent present,
		65 Dorsal_crest_size /  small large,
		66 Dorsal_crest_number /  one two three,
		67 Dorsal_crest_shape /  simple bifurcating,
		68 Calcareous_crests /  absent present,
		69 Infula /  absent present,
		70 Lamellar_endocones /  absent present,
		71 Nepionic_annular_deposits /  absent present,
		72 Dorsoventral_annular_deposit_distribution /  ventral equal dorsal,
		73 Annular_deposit_extent /  septal_necks moderate fusing,
		74 Perispatium /  absent present,
		75 Annular_deposit_elongation /  absent present,
		76 Engrafts /  absent present,
		77 Canal_system /  absent present,
		78 Canal_system_type /  dendroid reticulate 'single-arc' 'double-arc' straight,
		79 Lamellar_annular_deposits /  absent present,
		80 Ephebic_annular_deposits /  absent present,
		81 Endosiphuncular_lining /  absent present,
		82 Endosiphuncular_rod /  absent present,
		83 Actinosiphonate_lamellae /  absent present,
		84 Actinosiphonate_type /  discrete continuous,
		85 Endosiphuncular_ridges /  absent present,
		86 Ridge_length /  short long,
		87 Ventral_retractor_differentiation /  absent present,
		88 Ventral_retractor_width /  narrow broad,
		89 Retractor_muscles_length /  short long,
		90 Number_of_retractor_pairs /  few multiple,
		91 Ventral_retractor_position /  ventral lateral,
		92 Ventral_periphract_shape /  fused bifid,
		93 Minimum_periphract_width /  narrow broad,
		94 Dorsal_aponeurosis_differentiation /  absent present,
		95 Dorsal_aponeurosis_width /  narrow broad,
		96 Dorsal_aponeurosis_length /  short long,
		97 Dorsal_periphract_shape /  fused bifid,
		98 Apex_shape /  blunt conical,
		99 Apex_curvature /  endogastric straight exogastric,
		100 Cicatrix /  absent present,
		101 Initial_chamber_diameter /  small large,
		102 Initial_chamber_length /  short long,
		103 Caecum_position /  ventrad constant,
		104 'Pre-septal cone' /  absent present,
		105 Caecum_attachment /  free direct,
		106 Caecum_shape /  tubular bulbous expanded,
		107 Apex_ornamentation /  smooth longitudinal transverse reticulate,
		108 Nepionic_constriction /  absent present,
		109 Ontogeny_siphuncle_diameter /  narrowing constant widening,
		110 Ontogeny_siphuncle_position /  ventrad constant dorsad,
		111 Ontogeny_septal_neck_shape /  curving constant straightening,
		112 Ontogeny_cameral_length /  decreasing constant increasing,
		113 Ontogeny_expansion_rate /  decreasing constant increasing,
		114 Divergent_body_chamber /  absent present,
		115 Umbilical_perforation /  small large,
		116 Ventral_foramen_adnation /  absent present,
		117 Siphuncular_suture /  saddle straight lobe,
		118 Apical_segment_adnation /  absent present,
		119 Siphuncular_segment_shape /  concave straight biconvex planoconvex,
		120 Position_of_maximum_segment_height /  adoral middle apical,
		121 Position_of_maximum_segment_convexity /  ventral equal dorsal,
		122 Apertural_segment_adnation /  absent present,
		123 'Brim-neck ratio' /  necks_longer equal brims_longer,
		124 Neck_inward_projection /  absent present,
		125 Body_chamber_length /  short medium long,
		126 Contraction_strength /  weak medium strong,
		127 Caecum_height /  small moderate large,
		128 Maximum_conch_size /  very_small small moderate large,
		129 Adult_phragmocone_form /  'endo-cyrtocone' orthocone 'exo-cyrtocone' gyrocone evolute involute,
		130 Juvenile_phragmocone_form /  'endo-cyrtocone' orthocone 'exo-cyrtocone' gyrocone evolute involute,
		131 Expansion_rate /  slow moderate rapid,
		132 Conch_width_index /  strongly_compressed slightly_compressed circular slightly_depressed strongly_depressed,
		133 Relative_cameral_length /  extremely_short short moderate long,
		134 Septal_concavity /  shallow moderate deep,
		135 Septal_foramen_position /  ventral subventral central subdorsal dorsal,
		136 Siphuncle_width_index /  compressed circular depressed,
		137 Septal_foramen_height /  narrow medium wide,
		138 Siphuncule_compression_ratio /  elongated quadratic slightly_broadened strongly_broadened,
		139 Relative_siphuncular_shape /  concave tubular slightly_expanded strongly_expanded,
		140 Septal_neck_length /  achoanitic microchoanitic mesochoanitic hemichoanitic holochoanitic macrochoanitic,
		141 Septal_neck_shape /  loxochoanitic orthochoanitic suborthochoanitic cyrtochoanitic ; 
	MATRIX
	'Plectronoceras_cambria'            00000---000--0---22210011100100010--000---0110100??0????0-------------0--------0000-0-0-----?1????0?0???????11111--1112220000-?00011010113233
	'Actinoceras_tenuifilum'            00??0---000--11002220-------1000111000111010000000?00---0-------------1121001201000-0-0-----?1???011101011?001111----121100000131113112122213
	'Adamsoceras_oelandicum'            10200---000--0---2221100----1000?????0111010000000000---0-------------1121001101000-0-0-----?1100???????????02111----0211000???21102221103313
	'Cyrtonybyoceras_haesitans'         ??????????0--????222100110001000?????0111010000000?00---0-------------1121001101000-0-0-----?1??????????????12111----1211120???22212111102313
	'Gonioceras_anceps'                 ??????????0--????320111111001000210000111000100000?00---0-------------1121001401000-0-0-----?1??????????????11111----121110010?31124121202313
	'Hoeloceras_muroni'                 00??0---000--0---2211110----1000?????0111000100000?00---0-------------1121001400000-0-0-----?1??????????????11111----0201100???21213121102323
	'Lambeoceras_lambii'                10001000000--0---3201110----1000202000111000100000?00---0-------------1121001400000-0-0-----?1??????????????11111----121100010?31114121112323
	'Ordosoceras_sphaeriforme'          ??????????0--????2220-------1000?????011101000001??00---0-------------1121001001000-0-0-----?1??????????????11111----0211110???21102112113233
	'Orthonybyoceras_dyeri'             00????????0--0---2220-------1000?????0111000000000?00---0-------------1121001401000-0-0-----?1100???????????10101----1211110???21102111101213
	'Polydesmia_canaliculata'           ??????????0--????2220-------1000?????011101000001??00---0-------------1121001001000-0-0-----?1??????????????11111----1211010???21113102223233
	'Wadema_taylori'                    ??????????0--????2220-------1000?????0????00000000?00---0-------------1121011411000-0-0-----?1??????????????00101----1211020???31102122122213
	'Wutinoceras_foerstei'              00????????0--0---2220-------2000?????011101000001??00---0-------------1121001101000-0-0-----?1??????????????11111----1211120???21112101112313
	'Hebetoceras_mirandum'              00??1000000--0---2220-------010010--00????00000000?00---0-------------?????????0000-0-11000?00---???????????21001----0310--01-?11103211100212
	'Montyoceras_arcuatum'              00??1000000--0---2220-------010020--00????00000000?00---0-------------?????????0000-0-1??00??0---???????????21001----0310--01-?12103111100212
	'Parvihebetoceras_wahli'            00????????0--0---2220-------110010--000---00000000?00---0-------------0--------0000-0-1??00??0---1110110010021011----------01-101112212100112
	'Probillingsites_scandinavicum'     00????????0--0---2320-------01102121000---00000000?00---0-------------0--------0000-0-10000100---???????????21002----0310--002?22223221100212
	'Redpathoceras_bullatum'            10011000000--10002220-------01002121000---00000000?00---0-------------0--------0000-0-1?000?00---???????????21001----0310--011?22212221100212
	'Schuchertoceras_troedssoni'        00????????0--0---2320-------01112121000---00000000?00---0-------------0--------0000-0-1??00??0---???????????21002----0310--001?22223221100212
	'Apsidoceras_montrealense'          ????1100?00--????3121101000010000120000---00000000?00---0-------------0--------0000-0-11000100---???????????1?111----0211--010?22201111101312
	'Barrandeoceras_natator'            20101100100--0---12210011100100000--000---00000000?00---0-------------0--------0000-0-1??0???0---?2?????????1111111--------02-?24400122100111
	'Centrocyrtoceras_annulatum'        20000---001010---2220-------1000?????00---00000000?00---0-------------0--------0000-0-1??0???0---???????????1?111----------0???133131121001?1
	'Charactoceras_triangulum'          20111100100--0---3120-------100020--000---00000000?00---0-------------0--------0000-0-11001-00---02?0??0??201110111--1211--01-?35513111101312
	'Plectoceras_jason'                 20101101100--0---2220-------100010--000---00000000?00---0-------------0--------0000-0-1??0???0---?2?0??0????1111111--------01-?24413211100111
	'Siljanoceras_varians'              10011000000--10003220-------10002121000---00000000?00---0-------------0--------0000-0-10000100---02?0?10??3021101----0211--000032222211101212
	'Vasalemmoceras_tolerabile'         10101100100--0---222100111--1000?0--000---00000000000---0-------------0--------0000-0-1??0???0---02?0010???011111110101----0?-014411110100222
	'Warburgoceras_longitudinale'       10011000000--10002221100----10001121000---00000000?00---0-------------0--------0000-0-10000110---???????????11111----0211--010?23302221100212
	'Allotrioceras_bifurcatum'          ?????????????????????????????000?????00---00??1????00---111100-11011100--------0000-0-???????????????????????111?--1?------0????11????01?3141
	'Bisonoceras_corniforme'            ??????????0--0---222????????0000?????00---001?1????00---111301010001100--------0000-0-???????????????????????111?--11------0???200101?0023051
	'Cacheoceras_unimodum'              ?????????????????????????????000?????00---00??1????00---111101110001100--------0000-0-???????????????????????111?--1?------0????11????01?3141
	'Cassinoceras_wortheni'             10000---000--0---1221001100010000120000---00001????00---11130????????00--------0000-0-??????????????????????11110--01------000?31020010023141
	'Emmonsoceras_aristos'              00????????0--0---2220-------1000?????00---00101303?00---11210100---1100--------0000-0-??????????????????????11111--?1------1???31102110122051
	'Manchuroceras_wolungense'          ??????????0--????322?????????000?????00---00101????00---11210100---1100--------0000-0-???????????100101010?011110--??------0??131023010223041
	'Najaceras_triangulatum'            ?????????????????????????????000?????00---00??1????00---111100-10201100--------0000-0-???????????????????????111?--1?------0???311????01?3141
	'Proterovaginoceras_belemnitiforme' 00000---000--0---2220-------1000?????00---0000100??00---11110100---1100--------0000-0-???????????1001111110011111--11------1??221102200122151
	'Bathmoceras_holmi'                 10000---001010---2220-------100010--000---00001111101??10-------------0--------0000-1110000000---???????????11111--00------10-?21103110212021
	'Centrocyrtocerina_frizonensis'     ?????????00--????2120-------0000?????00---00100111?010?00-------------0--------0000-101??00??0---???????????1111?----------0???10011021102010
	'Cyrtocerina_madisonensis'          10000----00--0---0120-------0000?????00---00100111?0????0-------------0--------0000-101??00??0---???0???????11110--00------0???20021000213010
	'Eothinoceras_maitlandi'            ?????????00--????2220-------000010--000---00001111?0????0-------------0--------0000-101??00??0---???????????11111--00------00-?11202010223020
	'Mesothinoceras_floweri'            10010----00--????2220-------1000?????00---00100111?011000-------------0--------0000-101??00??0---???????????11111----------0???21102001113010
	'Protothinoceras_yini'              ?????????00--????2120-------1000?????00---00100011?010010-------------0--------0000-101??00??0---???????????11111--0?------0???11000010113020
	'Rummoceras_rummuensis'             00???????00--0---2220-------1000?????00---0010?111?0????0-------------0--------0000-101??00??0---???????????11111--??------0???212120?0123020
	'Sacerdosoceras_promus'             ?????????00--????2121001100010001120000---00001111?011000-------------0--------0000-10100?0010---???????????11110--00------000?11202010112020
	'Saloceras_chinianense'             00000----01120---2220-------100010--000---00000111?011000-------------0--------0000-101??00??0---???????????11111--00------00-?21102110111010
	'Tangshanoceras_endogastrum'        ?????????00--????1220-------0000?????00---00100111?010100-------------0--------0000-101??00??0---???????????11111----------0???10011021113020
	'Apocrinoceras_talboti'             00????????1020---22210111000100010--00????00000011?00---0-------------?????????0000-0-??????????????????????11111--0102110201-?11102000001213
	'Destombesiceras_zagorense'         00????????0--0---2220-------100010--00101000001011?00---0-------------1100100-01000-0-??????????????????????11111--010211--00-?11002210111222
	'Glenisteroceras_obscurum'          ??????????1?1????????????????000?????0????00000011?00---0-------------?????????0000-0-??????????????0???????1111?----0211--0???01102212?12212
	'Gouldoceras_synchonena'            ??????????0--????212?????????000?????00---00000012?00---0-------------1120001201000-0-??????????????????????11111----1212020???11212111112313
	'Paldoceras_paldiskense'            00000---001020---22210011000200010--000---0000101??00---0-------------0--------0000-0-???????????1000010???011110--0112110000-?01011120002213
	'Pseudowutinoceras_wuhaiense'       ??????????1?2????2220-------0000?????011101000001??00---0-------------1220100-01000-0-??????????????????????11111----1211020???11102111102313
	'Ruedemannoceras_boycii'            00????????0--0---2220-------0000?0--00101010000012?00---0-------------0--------0000-0-??????????????????????11010----12120200-?21013112102223
	'Strandoceras_tyriense'             00001111000--0---1220-------10001120000---00000012?10---0-------------0--------0000-0-1??10??0---1000110??2011110----121102000020021111003313
	'Teichertoceras_sinclairi'          ??????????0--????1231001100010000101000---00000012?10---0-------------?????????0000-0-1??10??0---???0???????11110----121212001?22021111102313
	'Ulrichoceras_beloitense'           ????1110??0--????3121100----00001121000---00000012?10---0-------------0--------0000-0-1??10??0---???????????11111----121112000?20013011102213
	'Westonoceras_albertasaskatuanae'   ??????????0--????1231001200020000101000---00000012?10---0-------------1020100-01000-0-10110010---???????????11110----121212001?22201101102313
	'Buttsoceras_novemexicanum'         00000---000--0---2220-------1000?????0111010000000?010000-------------120-----01100-0-0-----?1??????????????11111----------0???11102211121111
	'Cochlioceras_burchardi'            00100---000--0---2220-------100010--10101000000000000---0-------------0--------0010-0-0-----01110???????????11111--02------02-?11102220111121
	'Cyclorangeroceras_blakei'          ??????????101????2220-------1000?????010101000000??00---0-------------100-----01010-0-0-----?1??????????????11111----0211--0???01102211111211
	'Hedstroemoceras_haelluddenense'    00000---000--0---2220-------100010--100---00000000000---0-------------0--------0000-0-110000011100100010002111112----0300--00-021112111100212
	'Metabaltoceras_fusiforme'          00000---000--0---2220-------10001121000---00001000?00---0-------------0--------0000-0-0-----?1??????0???????11110--12------010?11002120112111
	'Moridunoceras_castelli'            ??????????0--????2220-------1000?????011101000000??00---0-------------100-----01110-0-0-----?1??????0???????11101----01----0???01102211111211
	'Polymeres_demetarum'               00????????0--0---2220-------1000?????011101000000??00---0-------------100-----01110-0-0-----?1??????????????01101--020211--0???11102110122211
	'Protocycloceras_lamarcki'          20000---001010---2220-------1000?????011101000001??010100-------------0--------0010-0-0-----?1??????????????11111----------0???21102111122021
	'Slemmestadoceras_attavus'          10000---001010---2220-------100010--0010101000000??00---0-------------0--------0000-0-0-----?1??????0???????11111--01------01-?01102210100121
	'Tajaroceras_wardae'                00????????0--0---2220-------1000?????0101010000000?00---0-------------100-----01110-0-0-----?1??????????????11101----01----0???11102212121211
	'Troedssonella_endoceroides'        00200---000--10012220-------1000?????011101000000??00---0-------------0--------0100-0-0-----?1??????????????11111----0310--0???11102321100211
	'Annoceras_costatum'                00100---001120---12210011010000000--000---0010131??010100-------------0--------0000-0-??????????????????????21110--10------00-?110010?0213021
	'Bassleroceras_champlainense'       00??0---000--0---12210011010200010--000---0000131??0????0-------------0--------0000-0-??????????????????????11111--01------00-?11200010000011
	'XX_Bassleroceras_perseus'          00??0---000--0---12210011010200010--000---0000131??0????0-------------0--------0000-0-??????????????????????11111--01------00-?11200010000011
	'Caseoceras_contractum'             00??0---000--0---1220-------00000121000---00?00????0????0-------------0--------0000-0-??????????????????????11?10--01------000?21021010023021
	'Chabactoceras_planum'              00100---001120---22210012000100010--000---0010101??010100-------------0--------0000-0-??????????????0???????11111--1?------00-?11111100011021
	'Clarkoceras_newtonwinchelli'       ????0---000--????22210010000000000--000---0010031??011?00-------------0--------0000-0-??????????????????????11110----------00-?20021101012031
	'Clelandoceras_rarum'               ??????????0--????212?????????000?????00---0000001??0????0-------------0--------0000-0-??????????????0???????11110--0?0201--0???00011010002212
	'Cyclostomiceras_cassinense'        00000---000--0---2220-------10001121000---0000031??0????0-------------0--------0000-0-??????????????????????11110--01------001?21122110111020
	'Dwightoceras_dactyloides'          00????????0--0---222100110011000?0--?00---00?01????0???????????????????????????0?00-0-??????????????0???????11111--11------0?-?112111101221?1
	'Eburoceras_jiagouense'             ??????????0--????1221001????1000?0--000---0010100??011100-------------0--------0000-0-??????????????0???????11111--1?------02-?10001110112131
	'Ectenolites_clelandi'              00??0---000--0---12210011100100010--000---0010101??010100-------------0--------0000-0-??????????????0???????11111--11------01-?01001110102021
	'XX_Ectenolites_primus'             00??0---000--0---12210011100100010--000---0010101??010100-------------0--------0000-0-??????????????0???????11111--11------01-?01001110102021
	'Ellesmeroceras_bridgei'            00????????0--0---22210011100100010--000---00101411?010100-------------0--------0000-0-??????????????????????11111--11------00-?11101110212021
	'Eorudolfoceras_antiquum'           00200---001220---22210011000000010--000---00101?1??0????0-------------0--------0000-0-??????????????????????11111--11------01-?11201010?22010
	'Huaihecerina_elegans'              ??????????0--????????????????000?????00---0010100??010100-------------0--------0000-0-??????????????0???????11111--1?------0???01201210?10131
	'Lawrenceoceras_confertissimum'     00010---000--0---2221110----100010--000---00100????0????0-------------0--------0000-0-??????????????0???????11111--01------00-?11213110100031
	'Lebetoceras_oepiki'                00????????0--0---2220-------0000?????00---0010141??0??????????????????0--------0000-0-??????????????????????11111--11------1???11102110111141
	'Loxochoanella_warburtoni'          ??????????0--????2220-------1000?????00---00101311?0??????????????????0--------0000-0-??????????????0???????11111--12------0???01112110121020
	'Microstomiceras_holmi'             00110---000--0---2220-------10000111000---00001011?0????0-------------0--------0000-0-??????????????0???????11110--01-------02?0102210010100-
	'Novacaroceras_endogastrum'         ??????????0--????22210011000100010--000---0010100??010100-------------0--------0000-0-??????????????0???????11111--1?------01-?11001210111131
	'Oelandoceras_haelluddenense'       10211100000--0---2221000----000010--000---0000041110????0-------------0--------0000-0-10010100---???????????11110--01------00-?10011110101021
	'Oneotoceras_loculosum'             10211100100--0---22410011100000010--000---00??1????0????0-------------0--------0000-0-??????????????????????11?11--10----???0-?200000100130??
	'Paradakeoceras_minor'              0011??????0--0---2120-------000000--000---00101?1??010?00-------------0--------0000-0-0-----11110???0???????11110--1?------01-?10013010?12021
	'Phthanoncoceras_oelandense'        00001000000--0---21210011000100010--100---00001011?010000-------------0--------0000-0-??????????????????????11110--01------00-?12211110100011
	'Pictetoceras_oliviae'              00001000100--0---2221001100020000100000---000013111010010-------------0--------0000-0-11010010---???0???????01100--01------000?11121110101010
	'Qiushugouceras_inclinatum'         ??????????0--????222????????0000?????00---00101?0??0????0-------------0--------0000-0-??????????????0???????11111--1?------0???01101120112040
	'Robsonoceras_robsonense'           ??????????0--????22210011000100010--000---00100?1??010000-------------0--------0000-0-??????????????0???????11111--01------00-?01102110112031
	'Rudolfoceras_cornuoryx'            10000---001020---22210011000100010--000---00100?1??00---0-------------0--------0000-0-??????????????0???????11111----------01-?11211111100021
	'Shideleroceras_sinuatum'           10000---000--0---2220-------100010--000---0010000??00-??0-------------0--------0000-0-??????????????????????11111----------00-?20003113111121
	'Vassaroceras_henrietta'            ??????????122????122100111002000????000---00000000?00-??0-------------0--------0000-0-??????????????0???????11111--01------0???01200120000011
	'Ventroloboceras_furcillatum'       ??????????0--0---2221100----1000????000---0011131??00---??????????????0--------0000-0-??????????????????????11111--10------0???11102110111041
	'Xiaoshanoceras_jini'               ??????????0--????????????????000?0--000---00101?11?010000-------------0--------0000-0-??????????????0???????11111--1?------01-?11203110201120
	'Anthoceras_vaginatum'              10111010001100---2220-------100010--100---00101011100---100300-0---0000--------0000-0-0-----0110010?0?10?0?001100--12------01-?21002110122041
	'Cameroceras_turrisoides'           10100---000--0---2220-------1000?????00---0010001??00---1????????????00--------0000-0-0-----?1???1001111110011111----------1??231103111122141
	'Clitendoceras_saylesi'             ??????????0--????2220-------000020--000---0000031??00---102200-0---0000--------0000-0-0-----?1??????????????11110--0?------01-?21003020113131
	'Cyrtendoceras_hircus'              20200---000--0---2220-------1000?????00---00101?1??00---101000-0---0000--------0000-0-0-----?1??????????????11111--1?------0???20011010123041
	'Dideroceras_incognitum'            00--0---000--0---2220-------100010--000---00001313100---101010-0---0000--------0000-0-0-----?1???110011010?011111--11------11-131001220122151
	'Exoclitendoceras_rochdalense'      00????????1020---2220-------000020--000---0010131??00---10???????????00--------0000-0-0-----?1??????????????11110--1?------00-?21203010113131
	'Proterocameroceras_brainerdi'      ????0---000--????2221110----100020--000---00111311?00---101210-0---0000--------0000-0-0-----?1??????????????11111--10------01-?21103110123010
	'Suecoceras_barrandei'              ??????????0--????2220-------1000?????00---00101011100---101010-0---0000--------0000-0-0-----?1???110011010?011111----------0??121102221121151
	'Thylacoceras_kimberleyense'        00????????0--0---3220-------1000?????00---00101?11?00---1010?0-0---0000--------0000-0-0-----?1??????????????11111--12------0???11003110112031
	'Bajkaloceras_angarense'            ??????????0--????2210-------1000?????0101010100311?00---0-------------0--------0100-0-??????????????????????11111----------0???21103112122011
	'Cabaneroceras_aznari'              ?????????????????????????????000?????00---00101????00---1?01?????????10--------0000-0-???????????????????????111?--1?------????3101???0023041
	'Intejoceras_angarense'             ??????????0--????2220-------1000?????0101010100011?00---0-------------0--------0100-0-??????????????????????11111----------0???21001112123011
	'Padunoceras_rugosaeforme'          ?????????????????????????????000?????00---00101????00---1?21?????????10--------0000-0-???????????????????????111?--1?------1???3110???0122141
	'Ancistroceras_ristnensis'          10011110111020---2220-------100020--00111110000000?00---0-------------0--------0000-0-0-----?1??????0??0????11122-0--------01-?21422212100121
	'Cyclolituites_lynnensis'           10011110110--0---22210011100100020--00111110000000?00---0-------------0--------0000-0-0-----?1??????0100????1112210--------01-014410224100131
	'Lituites_lituus'                   10011110111020---2220-------100020--00111110000000000---0-------------0--------0000-0-0-----010010200100010111122-0--------02-021402223100131
	'Rhynchorthoceras_conicum'          10010---000--0---2220-------100020--00111110000000?00---0-------------0--------0000-0-0-----?1??????????????10101----------01-?11212212100121
	'Sinoceras_chinense'                10010---000--0---2220-------100020--00111110000000?00---0-------------0--------0000-0-0-----?1??????????????11111----------01-?21112322100121
	'XX_Sinoceras_fenxiangense'         10010---000--0---2220-------100020--00111110000000?00---0-------------0--------0000-0-0-----?1??????????????11111----------01-?21112322100121
	'Beloitoceras_siljanense'           00101001000--0---1221001100010001111000---00000000?00---0-------------0--------0000-0-10010100---0210?10??2011110--010312--001?22211120100212
	'Botellusoceras_torpense'           00000---000--0---2220-------10000121100---00000010100---0-------------0--------0000-0-11010100---???????????11110----------000?12211111100111
	'Diestoceras_parallelum'            10001011000--0---2220-------10001111000---00000000?00---0-------------0--------000100-10010100---???????????11110--01021110001?21021110102213
	'Kundoceras_evansi'                 10000---000--0---2220-------10000111000---00000000?00---0-------------0--------0000-0-11010000---???0???????11110----------000?11202111100121
	'Leonardoceras_parvum'              00??100???0--0---1221001110020001121000---00??0000?0????0-------------0--------0000-0-1??10??0---???0???????11111--01------000?022000?00001?1
	'Neumatoceras_borense'              10111011000--0---1221001000020000111000---00001000?00---0-------------0--------0000-0-1??10??0---???0???????11110--0101--11001?13221110100213
	'Pomerantsoceras_tibia'             00????????0--0---22210011000100000--000---00001000?00---0-------------0--------0000-0-1??10??0---0110010??0011110--01-------1-01120121010010-
	'Richardsonoceras_ellipticum'       20111101000--0---12210011000100010--100---00000000100---0-------------0--------0000-0-11010110---???0???????11110--0102111201-?12301220100213
	'Valcouroceras_bovinum'             10000---000--0---1220-------20000121000---00000000?00---0-------------0--------000110-1??10??0---???0???????21010----021110000?22221111001213
	'Valhalloceras_floweri'             00??1000000--0---3221110----1000?????00---00000111?010000-------------0--------0000-0-1??10??0---???0???????11101----------0???12223111100121
	'Zitteloceras_halleanum'            21001111000--0---1220-------10001121100---00000000?00---0-------------0--------0000-0-1??10??0---???0???????11110--01------002?12203110100112
	'Archigeisonoceras_repplingense'    00?00---000--0---2220-------100010--00111010000000000---0-------------100-----01000-0-0-----?1???0100110001111202----0211--01-021002213111211
	'Arionoceras_lotskirkense'          00200---000--0---2220-------1000113100????00000000?00---0-------------?????????0000-0-0-----?1??????0???????11111----01----012?11102322100212
	'Ctenoceras_sweeti'                 10100---0011110002220-------100010--01????00000000000---0-------------?????????0000-0-0-----?1??????0???????11112----------01-?11002322100111
	'Dawsonoceras_fenestratum'          10000---0010111102220-------100010--00110000000000?00---0-------------110-----00000-0-0-----?1???0200??0??2011100----1302--01-?11012212101312
	'Malayorthoceras_gracilentum'       00????????0--0---2220-------1000??????111010000000?00---0-------------10101---00000-0-0-----?1??????0???????11111----1312--0???11102213100212
	'Nilssonoceras_latisiphonatum'      10200---000--0---2220-------100010--00111010000000?00---0-------------11101---01000-0-0-----?1??????????????11102----01----02-?21001323110211
	'Orthoceras_regulare'               10000---000--10002220-------100010--11111000000000000---0-------------10101---00000-0-0-----11110???????????11111----------02-?21102322100111
	'Palaeodawsonocerina_senckenbergi'  10000---0010111002220-------100010--10111000000000?00---0-------------?????????0000-0-0-----?1???00?0??0??2?11111----1111--01-?11103211100212
	'Plagiostomoceras_fragile'          00100---000--0---2220-------100010--10????00000000?00---0-------------?????????0000-0-0-----11110???0???????11111----------02-?11102322100111
	'Pleurorthoceras_osmundbergense'    10000---000--0---2220-------100010--00111010000000?00---0-------------?????????0000-0-0-----?1??????????????11110----01----01-?21202222100212
	'Polygrammoceras_lineatum'          00??0---000--11102220-------1000??????111000000000000---0-------------100-----00000-0-0-----?1??????????????11111----01----0???21102322100212
	'Striatocycloceras_undulostriatum'  10000---001000---2220-------1000??????????00000000?00---0-------------?????????0000-0-0-----?1??????0???????11110----01----0???21002212100211
	'Tafadnatoceras_tiouririnense'      00000---000--0---2220-------1000????00111010000000?00---0-------------10101---01000-0-0-----?1??????0???????11111----11--020???11102222100213
	'Balkoceras_gracile'                00001000000--0---22210011000100010--000---0110100??01???0-------------0--------0000-0-????????????0?0???????11211--111222--00-?012010?0?12231
	'Palaeoceras_mutabile'              00000---000--0---22210011000100010--000---0110100??0????0-------------0--------0000-0-????????????0?0???????11211--111222--00-?01101110112241
	'Physalactinoceras_bullatum'        0000????000--0---222100110001000?????00---011010010012110-------------0--------0000-0-????????????0?0???????11111--111222000???11011010113233
	'Sinoeremoceras_sp'                 0000????000--0---222100110001000?0--?00---011010010012110-------------0--------0000-0-????????????0?0???????11111--111222000?-?11011010113233
	'Centroonoceras_tokunagai'          10000---000--0---2220-------1000?????0101010000000?00---0-------------11101---00000-0-0-----?1??????0???????00111----1211--0???01002212100212
	'Clinoceras_dens'                   10011010010--0---2220-------100020--10????00000000?00---0-------------?????????0000-0-10000100---???????????11100----0310--01-?11213122100212
	'Gorbyoceras_textumaraneum'         10000---0010111112220-------100010--00111000000000?00---0-------------?????????0000-0-0-----?1??????????????02111----1211--00-?21202221100212
	'Isorthoceras_wahlenbergi'          00001000000--10002220-------100010--10111010000000?00---0-------------11101---00000-0-0-----?1??????0???????00110----1201--01-?21002222100312
	'Langgunites_mucronulatus'          00????????0--0---2220-------1000?????0111010000000?00---0-------------10101---01000-0-0-----?1??????????????12110----1211000???11012003102213
	'Mysterioceras_australe'            00????????0--0---2220-------1000?????0101010000000?00---0-------------11001---01000-0-0-----?1??????0???????11111----1211--0???11102202100212
	'Proteoceras_perkinsi'              00????????0--0---2220-------1000?????0101010000000?00---0-------------12101---01000-0-0-----?1??????????????00200----0212--0???21002213101212
	'Sibumasuoceras_langkawiense'       00????????0--0---2220-------1000?????0111010000000?00---0-------------10101---01000-0-0-----?1??????0???????11111----1211000???21102112102313
	'Bactroceras_sandbergeri'           00001000000--0---2220-------100010--000---00001000000---0-------------0--------0000-0-0-----110000100110000101101--12------01-021102310100131
	'XX_Bactroceras_mourguesi'          00001000000--0---2220-------100010--000---00001000000---0-------------0--------0000-0-0-----110000200110000101101--12------01-021102310100131
	'Pachendoceras_huzzahense'          00??0---000--0---2220-------100010--000---00??1????011?00-------------0--------0000-0-0-----?1??????????????11101--12------00-?211030101211?1
	'Rioceras_escandei'                 00000---000--0---2220-------100010--000---0000131??0????0-------------0--------0000-0-0-----?1??????????????11111--12------01-?11102220111021
	'Aphetoceras_attenuatum'            10111100?00--0---12210011000100010--000---0010001??00---0-------------0--------0000-0-1??00??0---???0???????11111----------02-?13300101100111
	'Bentoceras_proteus'                00111100100--0---2220-------100010--100---00000011?00---0-------------0--------0000-0-1??00??0---02?0??0???011111----------02-?13303121100111
	'Campbelloceras_virginianum'        10111100?00--0---2421010----100010--000---00000011?00---0-------------0--------0000-0-1??00??0---???0??0????111110001------01-?25412110100111
	'Centrotarphyceras_seelyi'          10111100100--0---2421010----100010--000---0000001??00---0-------------0--------0000-0-1??00??0---02?0?1001?01211100--01----02-?25502201110221
	'Clytoceras_capax'                  ??????????0--????122100120001000?????00---0000001??00---0-------------0--------0000-0-1??00??0---???0??0????111111001------0???234200?01121?1
	'Curtoceras_eatoni'                 10111100100--0---2421010----100010--000---0000001??00---0-------------0--------0000-0-1??00??0---02?000000?01111110--------02-015503123111011
	'Cycloplectoceras_miseri'           20111101100--0---2220-------1000?????00---0000001??00---0-------------0--------0000-0-1??00??0---02?0??0????1111100--------0???144132?11001?1
	'Discoceras_vasalemmense'           21111100100--0---1420-------1000?????00---0000001??00---0-------------0--------0000-0-1??00??0---02?000001301111101--------0??015511124102121
	'Estonioceras_imperfectum'          10111100100--0---2321110----100020--000---00000111100---0-------------0--------0000-0-11100110---02?0?10???01111110--------01-?24403211100121
	'Falcilituites_decheni'             10111100100--0---2221100----10001????00---00000111?00---0-------------0--------0000-0-1??00??0---02?0??0???011111-0--01----0???13403121100221
	'Shumardoceras_complanatum'         10111100100--0---12210012000100010--000---0000001??00---0-------------0--------0000-0-1??00??0---02?0??0???0111111001------02-?044011201001?1
	'Tarphyceras_prematurum'            10111100?00--0---14210111000100010--000---0000001??00---0-------------0--------0000-0-1??00??0---??????0????1111110--------02-?155122?11001?1
	'Tragoceras_falcatum'               10111000000--0---22210012100100000--100---0000001?100---0-------------0--------0000-0-11100110---??????0????11111----------01-?12301221100111
	'Trocholites_depressus'             20111010?00--10002420-------100000--000---00000011?00---0-------------0--------0000-0-1??00??0---02?000000?01111100--------01-015503224110121
	'Aetheloxoceras_suxianense'         ??????????1?2????222?????????000?????00---0010100??011110-------------0--------0000-0-1??00??0---???0???????11100--1?------0???11001020?13131
	'Yanheceras_endogastrum'            ??????????0--????222?????????000?????00---0010100??011110-------------0--------0000-0-1??00??0---???0???????11100--1?------0???11011010?12131

;

END;

BEGIN ASSUMPTIONS;
	TYPESET * UNTITLED  (CHARACTERS = Discrete_characters)  =  unord:  1- 124, ord:  125- 141;

END;
