# Supplementary material for: Early cephalopod evolution clarified through Bayesian phylogenetic inference
Source: BMC Biol. 2022 Apr 14;20:88. doi: 10.1186/s12915-022-01284-5 (PMC9008929; doi:10.1186/s12915-022-01284-5)
Supplement: Supplementary file 6 — Additional file 6: Data S5. BEAST files. All xml-files used for the analyses and the corresponding summary trees are combined in a single zip-file. [file 12915_2022_1284_MOESM6_ESM.zip]

Archive with 38 entries (38 files):
- 01_CtCo.xml
- 01_CtCo_mcc.tre
- 01_CtCo_mcc_pr.tre
- 02_CoCo.xml
- 02_CoCo_mcc.tre
- 02_CoCo_mcc_pr.tre
- 03_IcCo.xml
- 03_IcCo_mcc.tre
- 03_IcCo_mcc_pr.tre
- 04_AmCo.xml
- 04_AmCo_mcc.tre
- 04_AmCo_mcc_pr.tre
- 05_IaCo.xml
- 05_IaCo_mcc.tre
- 05_IaCo_mcc_pr.tre
- 06_CrCo.xml
- 06_CrCo_mcc.tre
- 06_CrCo_mcc_pr.tre
- 07_MaCo.xml
- 07_MaCo_mcc.tre
- 07_MaCo_mcc_pr.tre
- 08_CMCo.xml
- 08_CMCo_mcc.tre
- 08_CMCo_mcc_pr.tre
- 09_CtDp.xml
- 09_CtDp_mcc.tre
- 09_CtDp_mcc_pr.tre
- 10_CtIc.xml
- 10_CtIc_mcc.tre
- 10_CtIc_mcc_pr.tre
- 11_CtEl.xml
- 11_CtEl_mcc.tre
- 11_CtEl_mcc_pr.tre
- 12_CtRd.xml
- 12_CtRd_mcc.tre
- 12_CtRd_mcc_pr.tre
- 13_CtPr.xml
- 13_CtPr_mcc.tre
