# Supplementary material for: Early cephalopod evolution clarified through Bayesian phylogenetic inference
Source: BMC Biol. 2022 Apr 14;20:88. doi: 10.1186/s12915-022-01284-5 (PMC9008929; doi:10.1186/s12915-022-01284-5)
Supplement: Supplementary file 6 — Additional file 6: Data S5. BEAST files. All xml-files used for the analyses and the corresponding summary trees are combined in a single zip-file. [file 12915_2022_1284_MOESM6_ESM.zip › 01_CtCo_mcc_pr.tre]

#NEXUS

Begin taxa;
	Dimensions ntax=29;
		Taxlabels
			Actinoceras_tenuifilum
			Adamsoceras_oelandicum
			Bactroceras_sandbergeri
			Bathmoceras_holmi
			Bisonoceras_corniforme
			Buttsoceras_novemexicanum
			Centroonoceras_tokunagai
			Cyrtocerina_madisonensis
			Dawsonoceras_fenestratum
			Diestoceras_parallelum
			Estonioceras_imperfectum
			Intejoceras_angarense
			Isorthoceras_wahlenbergi
			Lituites_lituus
			Orthoceras_regulare
			Padunoceras_rugosaeforme
			Parvihebetoceras_wahli
			Proterocameroceras_brainerdi
			Proterovaginoceras_belemnitiforme
			Protocycloceras_lamarcki
			Richardsonoceras_ellipticum
			Rioceras_escandei
			Schuchertoceras_troedssoni
			Sinoceras_chinense
			Strandoceras_tyriense
			Suecoceras_barrandei
			Tarphyceras_prematurum
			Warburgoceras_longitudinale
			Westonoceras_albertasaskatuanae
			;
End;
Begin trees;
	Translate
		   1 Actinoceras_tenuifilum,
		   2 Adamsoceras_oelandicum,
		   3 Bactroceras_sandbergeri,
		   4 Bathmoceras_holmi,
		   5 Bisonoceras_corniforme,
		   6 Buttsoceras_novemexicanum,
		   7 Centroonoceras_tokunagai,
		   8 Cyrtocerina_madisonensis,
		   9 Dawsonoceras_fenestratum,
		  10 Diestoceras_parallelum,
		  11 Estonioceras_imperfectum,
		  12 Intejoceras_angarense,
		  13 Isorthoceras_wahlenbergi,
		  14 Lituites_lituus,
		  15 Orthoceras_regulare,
		  16 Padunoceras_rugosaeforme,
		  17 Parvihebetoceras_wahli,
		  18 Proterocameroceras_brainerdi,
		  19 Proterovaginoceras_belemnitiforme,
		  20 Protocycloceras_lamarcki,
		  21 Richardsonoceras_ellipticum,
		  22 Rioceras_escandei,
		  23 Schuchertoceras_troedssoni,
		  24 Sinoceras_chinense,
		  25 Strandoceras_tyriense,
		  26 Suecoceras_barrandei,
		  27 Tarphyceras_prematurum,
		  28 Warburgoceras_longitudinale,
		  29 Westonoceras_albertasaskatuanae
;
tree TREE1 = ((((((1[&height=8.69920110568929,height_95%_HPD={6.6013837156999955,10.869089903599992},height_median=8.579012619930005,height_range={6.600264078399995,11.199347060600005},length=16.916987172456736,length_95%_HPD={11.031117430000002,22.43420316},length_median=17.098582630000003,length_range={6.962701697,25.790006940000005}]:21.520070499999996,2[&height=18.254039419807313,height_95%_HPD={16.9001848218,19.674235753},height_median=18.19284297360001,height_range={16.9001848218,19.899604590800003},length=7.362463713371359,length_95%_HPD={1.9355940549999993,12.3359783},length_median=7.47776777,length_range={0.10717634459999914,16.28415055}]:11.45806946)[&height=25.615948489050098,height_95%_HPD={20.139743491649995,30.335614195099996},height_median=25.867688753715004,height_range={17.383447568200005,34.4853448737},length=6.6298921244922555,length_95%_HPD={1.6330889000000006,12.404908580000004},length_median=6.3274071145,length_range={0.5994205973000035,18.27779719},posterior=0.9998149176383491]:3.4208393039999976,((7[&height=17.17462614731353,height_95%_HPD={13.900205472399996,21.392367533899996},height_median=16.832939544899997,height_range={13.900205472399996,22.792399888399995},length=2.0445453907877105,length_95%_HPD={0.0,5.5115047520000005},length_median=1.5892408720000013,length_range={0.0,17.738492469999997}]:2.7358737420000026,13[&height=2.3474468096040826,height_95%_HPD={1.651503476000002,2.6999942803999986},height_median=2.4507119102899964,height_range={0.7298351914900039,2.6999942803999986},length=16.70031167967334,length_95%_HPD={12.253387410000002,21.587955219999998},length_median=16.556550759999997,length_range={3.0402437170000027,28.32451965}]:15.087118070000002)[&height=19.054769049953784,height_95%_HPD={14.525086835700002,23.3621566334},height_median=18.851270205,height_range={13.980599836599996,30.411289889900004},length=7.291006572774303,length_95%_HPD={0.8291941553999997,13.874351099999998},length_median=7.0022608559999995,length_range={0.09944967440999974,20.08469859},posterior=0.9448454562280215]:8.419198689000002,(9[&height=2.347446809672656,height_95%_HPD={1.6515034739999948,2.699994272399998},height_median=2.4507119102899964,height_range={0.7298351974900044,2.699994272399998},length=19.798658187807696,length_95%_HPD={15.274624569999997,25.717094999999997},length_median=19.40786029,length_range={3.0402437170000027,35.004121219999995}]:22.163701430000003,15[&height=15.302975252916733,height_95%_HPD={13.900616107899992,16.631032515100003},height_median=15.277223754000005,height_range={13.900616107899992,16.89975780614},length=7.286577358487099,length_95%_HPD={2.1868056650000014,13.750612110000002},length_median=6.553252652000001,length_range={1.2585824250000002,25.661016059999998}]:10.684013610000001)[&height=21.57354850641321,height_95%_HPD={17.804584885999997,25.489845097699998},height_median=21.331188866455005,height_range={16.714502414000002,33.9749829735},length=4.897048694170827,length_95%_HPD={0.11100325459999993,10.344029680000002},length_median=4.5453763735,length_range={0.00272296302900088,19.23211689},posterior=0.8102905793077919]:1.3426153270000007)[&height=26.12727966715611,height_95%_HPD={21.940569324,31.114216528499995},height_median=25.91107336158,height_range={18.52666977747,35.511762559999994},length=6.0664224302725875,length_95%_HPD={0.4629382349999993,11.074149179999996},length_median=6.127330740000001,length_range={0.009786508810002204,16.929065809999997},posterior=0.8141773089024616]:7.465426013999998)[&height=32.15165500869996,height_95%_HPD={29.0406870548,35.4366709408},height_median=32.0815546002,height_range={26.317608521700002,38.4555856098},length=3.135063810586142,length_95%_HPD={0.23603478169999903,6.126215694999999},length_median=2.9804475849999967,length_range={0.014351391749997333,9.35699434},posterior=0.8038126966500092]:0.5697867180999978,6[&height=25.070340864955128,height_95%_HPD={24.6497453765,25.496113087999998},height_median=25.08375698252,height_range={24.6001953245,25.499990985539995},length=9.632581128191175,length_95%_HPD={3.5841182170000003,13.770691249999999},length_median=10.021472590000002,length_range={0.0,15.57307673}]:9.175835389999996)[&height=35.29344087252084,height_95%_HPD={32.5538414672,38.089245732399995},height_median=35.27847014955,height_range={29.50932250548,40.6600896965},length=2.654950240941279,length_95%_HPD={0.32296454120000107,5.584624723000005},length_median=2.417875483999996,length_range={0.04942059006999955,10.632246169999998},posterior=0.7866000370164723]:4.278713562000007,((12[&height=18.585328100400016,height_95%_HPD={17.095648842000003,19.897559572500004},height_median=18.676292001,height_range={16.9009305016,19.898903551740002},length=12.720493087124352,length_95%_HPD={8.04650651,17.835287789999995},length_median=12.57191766,length_range={4.322651389000001,23.83496542}]:12.878608620000001,20[&height=28.987837684447996,height_95%_HPD={28.100088129899994,30.190019881799998},height_median=28.870548933100004,height_range={28.100041496399996,30.5936566068},length=3.10363359213958,length_95%_HPD={0.0,8.162218646},length_median=2.5019318430000013,length_range={0.0,17.06956567}]:3.041805813)[&height=31.561983218476037,height_95%_HPD={28.6270349263,35.378405176070004},height_median=31.244940523,height_range={28.2036920123,38.965948374499995},length=5.085456276027076,length_95%_HPD={0.6069185024000063,9.383348789000003},length_median=5.003739298999999,length_range={0.004677121865995559,15.413250560000002},posterior=0.864149546548214]:1.5247332530000008,(14[&height=18.056991858926068,height_95%_HPD={16.900093740900004,19.5827387949},height_median=17.916322618200006,height_range={16.900093740900004,19.898661454000006},length=7.092740218836942,length_95%_HPD={3.1248545310000004,11.780551369999998},length_median=6.839049807000002,length_range={1.1842728260000008,20.234568}]:9.793965564,24[&height=7.677786148123878,height_95%_HPD={6.748877382999993,8.499529480099994},height_median=7.730179958399987,height_range={6.600880737100006,8.499529480099994},length=17.469374499341093,length_95%_HPD={13.45572704,22.220731550000004},length_median=17.18211085,length_range={10.666120709999998,28.386344239999993}]:20.256553310000005)[&height=25.146263294547925,height_95%_HPD={20.969192953400004,29.561732852799995},height_median=24.823240523899997,height_range={18.921599781499996,35.63359927009999},length=10.650400643836429,length_95%_HPD={2.645781243000002,16.736159019999995},length_median=11.109663249999997,length_range={0.2402413581999987,21.174280110000005},posterior=0.9966685174902832]:7.118717997000001)[&height=35.459543310085536,height_95%_HPD={31.215008951900003,39.5686945468},height_median=35.4950639674,height_range={29.2101999072,41.46683136},length=2.7981337186979838,length_95%_HPD={1.5621232340379265E-4,6.911519046000002},length_median=2.3857361029999993,length_range={1.5621232340379265E-4,13.196530070000001},posterior=0.46585230427540253]:4.156744598000003)[&height=38.345597083316754,height_95%_HPD={35.603925286400006,40.947309354},height_median=38.3613334858,height_range={33.6193601442,43.8559079139},length=2.237432773391241,length_95%_HPD={0.1427582724999965,4.751045653000006},length_median=1.9863405850000007,length_range={0.0182582596900005,9.572090447999997},posterior=0.9104201369609476]:1.7088168229999994,(3[&height=18.035965499851407,height_95%_HPD={14.915282483400006,19.898264630299995},height_median=18.44311065185,height_range={13.9037528518,19.898264630299995},length=21.711050484991624,length_95%_HPD={17.15789299,26.892969379999997},length_median=21.590544970000003,length_range={14.816067699999998,32.30658614}]:20.888674040000005,22[&height=34.35622450719449,height_95%_HPD={33.2010330098,35.595731608600005},height_median=34.282969387099996,height_range={33.200622696699995,35.798890267000004},length=5.3503821957069935,length_95%_HPD={1.1591713629999987,9.135133152999998},length_median=5.294332422000004,length_range={0.0,12.708120379999997}]:4.667814010000001)[&height=38.79722443047645,height_95%_HPD={35.8096910691,42.027995362},height_median=38.774073366284995,height_range={34.226413327,44.79364748019999},length=2.1425062020894377,length_95%_HPD={4.2405676090595534E-5,5.242575306000006},length_median=1.8042001939999999,length_range={4.2405676090595534E-5,10.219116319999998},posterior=0.4712196927632797]:1.225920287000001)[&height=41.00550805070783,height_95%_HPD={38.489697199,43.42635252},height_median=41.0004008106,height_range={37.0151436086,45.681904595800006},length=4.666674211453126,length_95%_HPD={1.5024203930000013,7.664199160000003},length_median=4.774247723000002,length_range={0.024192984999999112,9.287164198999996},posterior=0.7897464371645382]:7.347754889999997,(((4[&height=18.484174361922157,height_95%_HPD={17.072222726,19.894243503},height_median=18.529848371000003,height_range={16.900199011,19.899915884099997},length=19.066377011920327,length_95%_HPD={15.254920640000002,22.800585670000004},length_median=18.99488741,length_range={3.121274316000001,27.933030609999996}]:18.22328923,8[&height=4.958624553366624,height_95%_HPD={2.120916682000008,6.599512860400004},height_median=5.334251450000004,height_range={0.7078866169999998,6.599512860400004},length=32.60594694964468,length_95%_HPD={28.626086499999992,37.17928774},length_median=32.40042266,length_range={16.012872549999997,42.77672764}]:30.443846970000003)[&height=37.53976362689042,height_95%_HPD={34.25638793500001,40.966026958700006},height_median=37.48442265760001,height_range={21.061102784,44.3381626686},length=5.696709800566121,length_95%_HPD={1.8966236849999945,9.397369372999997},length_median=5.677500766999998,length_range={0.10633295340000615,22.29706838},posterior=0.9955580233203776]:7.125963550000002,((((10[&height=2.347446809611229,height_95%_HPD={1.6515034850000063,2.6999942779999984},height_median=2.4507119133999993,height_range={0.7298351920000101,2.6999942779999984},length=15.415125975799556,length_95%_HPD={9.050874886999999,23.154493010000003},length_median=14.973336170000003,length_range={1.9350105070000012,32.37367071}]:14.015502480000002,(25[&height=1.8103170317325192,height_95%_HPD={0.845576383000008,2.6998153100000053},height_median=1.8538894190000121,height_range={0.7001708312999924,2.6998153100000053},length=10.358129919362957,length_95%_HPD={5.482691885000001,15.546033479999998},length_median=10.200258509999998,length_range={1.1348932229999988,25.526112169999998}]:8.114892326000003,29[&height=4.8702345241053395,height_95%_HPD={3.020843404100006,6.596444367000004},height_median=4.983304323000006,height_range={2.7046893974200046,6.598585366000002},length=7.331440092089779,length_95%_HPD={2.769311997999999,12.560397060000003},length_median=7.068981663000002,length_range={1.2917006759999978,21.895973380000004}]:4.018127870999997)[&height=12.179235570673669,height_95%_HPD={7.252271104000002,17.09373761100001},height_median=11.970570164999998,height_range={4.849888831000001,28.069931097999998},length=7.219098341261169,length_95%_HPD={0.22541705959999803,24.25730376},length_median=5.198879582,length_range={0.07761034881999862,34.78548097},posterior=0.9929668702572645]:6.828010499999998)[&height=16.848684901821574,height_95%_HPD={11.431137491000001,23.151655889000004},height_median=16.634804597649996,height_range={7.497712473,34.804785526},length=6.768666658321215,length_95%_HPD={9.713852196995276E-4,15.019593439999998},length_median=6.063365090500001,length_range={9.713852196995276E-4,30.001726070000004},posterior=0.7954839903757172]:7.752518201000001,21[&height=16.142869623163588,height_95%_HPD={14.828506293,16.899901532999998},height_median=16.299977919699995,height_range={13.901205169999997,16.899901532999998},length=6.745564272231211,length_95%_HPD={0.8398625867000007,12.112539809999998},length_median=6.548874475000002,length_range={0.1940253423999998,27.5951051}]:7.655402092999999)[&height=23.549359767125697,height_95%_HPD={17.51731956,29.316226114},height_median=23.268911782099998,height_range={16.172533221199995,42.71801124190001},length=7.940636053031348,length_95%_HPD={0.0013553652859989995,18.96509054},length_median=6.136455226000001,length_range={0.0013553652859989995,24.226268609999998},posterior=0.6414954654821395]:2.243725543,((17[&height=0.0,length=12.757304900027403,length_95%_HPD={7.786777321000002,17.55904695},length_median=12.768405299999998,length_range={3.802710808999997,27.880044410000004}]:11.922672069999997,23[&height=2.347446809573778,height_95%_HPD={1.6515034749999984,2.6999942799999985},height_median=2.4507119200000034,height_range={0.7298351900000029,2.6999942799999985},length=10.259089993617078,length_95%_HPD={4.9522832170000015,15.401005369999996},length_median=10.341699339999998,length_range={1.2849078679999977,18.144316749999998}]:9.416873670999998)[&height=12.73212317602205,height_95%_HPD={7.786777321000002,17.55904695},height_median=12.75243355,height_range={3.802710808999997,20.619943410000005},length=12.635539766213467,length_95%_HPD={0.8918676823999974,28.054155},length_median=10.961354659999998,length_range={0.2567748992999981,34.45248748},posterior=0.974458634092171]:10.685820670000002,28[&height=2.3474468095226575,height_95%_HPD={1.6515034749999984,2.699994280999995},height_median=2.4507119133999993,height_range={0.7298351900000029,2.699994280999995},length=18.12109038562244,length_95%_HPD={9.631993774000001,31.694543540000005},length_median=17.481980759999995,length_range={2.090570163999999,39.60514094}]:20.102694339999996)[&height=19.219982313173603,height_95%_HPD={12.082848890000001,26.40614164},height_median=18.983885049,height_range={7.578828784000002,38.11146943},length=11.16841007946405,length_95%_HPD={0.7799341037000005,24.08888001},length_median=9.913942668999999,length_range={0.005082090017999974,30.51888538},posterior=0.5541365907828983]:3.9090518860000003)[&height=31.30276256984774,height_95%_HPD={23.0065615045,40.431617086},height_median=30.465422452000002,height_range={18.038861939399997,44.01343526},length=9.885256458407513,length_95%_HPD={0.0186255352099991,17.281256929999998},length_median=10.680535610000003,length_range={1.065073196002686E-4,23.909794759999997},posterior=0.7357023875624653]:14.174536379999996,(11[&height=16.142869623167957,height_95%_HPD={14.828506291,16.899901529999994},height_median=16.299977917699998,height_range={13.901205169,16.899901529999994},length=18.200153227502334,length_95%_HPD={11.303753700000001,24.140766150000005},length_median=18.517790199999997,length_range={2.2004816600000012,25.16686905}]:21.48997569,27[&height=29.452845273059708,height_95%_HPD={28.272168625000003,30.599774774},height_median=29.501960151600002,height_range={28.102352834999998,30.599774774},length=5.514052394445758,length_95%_HPD={2.3924294529999983,8.955699117999998},length_median=5.400371624999998,length_range={0.9713475828999982,12.25883649}]:8.334047170000002)[&height=34.96817020828478,height_95%_HPD={31.972126367999998,38.2103181477},height_median=34.8407336624,height_range={29.207209748000004,41.327944003999995},length=6.1103393060516025,length_95%_HPD={1.9380843699999986,9.796175466000001},length_median=6.218429082,length_range={0.03732807677999972,12.196663750000003},posterior=0.9217101610216546]:2.583688331999994)[&height=41.192680019734695,height_95%_HPD={39.05090644999999,43.383779194},height_median=41.210061706999994,height_range={36.09995712,44.883272108},length=1.9124068271290278,length_95%_HPD={0.15455057449999998,3.943462110000006},length_median=1.7635123029999988,length_range={0.0013587818990004052,7.120150596000002},posterior=0.8523042754025542]:3.2916225050000065)[&height=43.15078286321896,height_95%_HPD={41.173323292,45.043920582999995},height_median=43.171115526499996,height_range={39.656468578,46.400810406},length=2.2001975402096003,length_95%_HPD={0.34308531749999815,4.049767830999997},length_median=2.1196265805000003,length_range={0.006583617460002245,6.315717802999998},posterior=0.7825282250601517]:3.162834863999997,((5[&height=34.879424413507934,height_95%_HPD={33.200105314,37.426855813690004},height_median=34.591351998899995,height_range={33.200105314,38.29871978850001},length=2.6933824283824177,length_95%_HPD={0.0,6.108495073999997},length_median=2.351996247999992,length_range={0.0,13.709997999999999}]:3.035391349000001,(16[&height=16.055606552092463,height_95%_HPD={13.900318586000004,19.0986517103},height_median=15.751561494799997,height_range={13.900318586000004,19.895542757099996},length=1.3153681031655486,length_95%_HPD={0.0,4.003827082000001},length_median=0.9116924857000015,length_range={0.0,10.887675599999998}]:2.7200970389999988,19[&height=12.679823587405872,height_95%_HPD={11.394567077969995,13.899174715000001},height_median=12.756544053399999,height_range={11.200225024000005,13.899174715000001},length=4.691151067852194,length_95%_HPD={1.2902607629999991,8.451618858},length_median=4.433306950999999,length_range={0.4458541354000012,18.92569621}]:7.589811181000002)[&height=17.449009697384355,height_95%_HPD={14.276740283780004,20.926980671},height_median=17.2198144065,height_range={13.909648439000001,30.578323857000004},length=19.589731662171214,length_95%_HPD={13.986707419999998,25.043478150000002},length_median=19.86478606,length_range={0.7983856200999995,30.50858605},posterior=0.9081991486211364]:19.879493580000002)[&height=37.3583755465082,height_95%_HPD={34.354406299999994,40.512898084},height_median=37.268369681,height_range={33.3069412269,44.365492447099996},length=5.899134596621053,length_95%_HPD={1.3254923879999936,10.564006550000002},length_median=5.875346782000001,length_range={0.03831761730999972,13.70034097},posterior=0.9481769387377383]:4.849897589000001,(18[&height=28.987837684473533,height_95%_HPD={28.100088128799996,30.190019880999998},height_median=28.870548932500007,height_range={28.100041496999996,30.593656608},length=6.735112902462701,length_95%_HPD={2.2871296349999994,11.63041415},length_median=6.539377418000001,length_range={0.3714907148000002,15.900258490000002}]:3.9494981460000034,26[&height=12.679823587440238,height_95%_HPD={11.394567071969995,13.899174719999998},height_median=12.756544050400002,height_range={11.200225024500007,13.899174719999998},length=22.764543127818254,length_95%_HPD={18.09726155,28.709092930000004},length_median=22.771459810000003,length_range={4.798349856999998,32.53791718}]:21.948206930000005)[&height=35.60301079812117,height_95%_HPD={31.416760804,40.357190632000005},height_median=35.4653862113,height_range={29.1963413963,44.603151691410005},length=7.056188420792974,length_95%_HPD={1.1832310210000045,12.517594729999999},length_median=7.114409449999997,length_range={0.09145964708000065,16.53288748},posterior=0.9400333148250972]:10.37099543)[&height=42.11355221610464,height_95%_HPD={38.589409915000005,45.582177389},height_median=42.167249321,height_range={35.765816657900004,47.091273194980005},length=3.2710191662789243,length_95%_HPD={0.0026434071220009514,6.471267220999998},length_median=3.1139838480000037,length_range={0.0026434071220009514,9.815960026999996},posterior=0.6601887840088839]:3.223287014999997)[&height=45.398779550322715,height_95%_HPD={44.0961926314,46.761274804399996},height_median=45.418088922945,height_range={42.6179540743,47.89215270019999},length=0.720088243886062,length_95%_HPD={5.668726239989041E-4,1.5831857410000012},length_median=0.640313547049999,length_range={5.668726239989041E-4,3.277136616},posterior=0.5174902831760133]:0.23607479100000006)[&height=46.07932404219348,height_95%_HPD={44.8328630413,47.286067154},height_median=46.1172644895,height_range={43.6617662916,48.423476889599996},length=0.0,posterior=1.0]:0.0;
End;
