# Supplementary material for: Early cephalopod evolution clarified through Bayesian phylogenetic inference
Source: BMC Biol. 2022 Apr 14;20:88. doi: 10.1186/s12915-022-01284-5 (PMC9008929; doi:10.1186/s12915-022-01284-5)
Supplement: Supplementary file 6 — Additional file 6: Data S5. BEAST files. All xml-files used for the analyses and the corresponding summary trees are combined in a single zip-file. [file 12915_2022_1284_MOESM6_ESM.zip › 02_CoCo_mcc_pr.tre]

#NEXUS

Begin taxa;
	Dimensions ntax=29;
		Taxlabels
			Actinoceras_tenuifilum
			Adamsoceras_oelandicum
			Bactroceras_sandbergeri
			Bathmoceras_holmi
			Bisonoceras_corniforme
			Buttsoceras_novemexicanum
			Centroonoceras_tokunagai
			Cyrtocerina_madisonensis
			Dawsonoceras_fenestratum
			Diestoceras_parallelum
			Estonioceras_imperfectum
			Intejoceras_angarense
			Isorthoceras_wahlenbergi
			Lituites_lituus
			Orthoceras_regulare
			Padunoceras_rugosaeforme
			Parvihebetoceras_wahli
			Proterocameroceras_brainerdi
			Proterovaginoceras_belemnitiforme
			Protocycloceras_lamarcki
			Richardsonoceras_ellipticum
			Rioceras_escandei
			Schuchertoceras_troedssoni
			Sinoceras_chinense
			Strandoceras_tyriense
			Suecoceras_barrandei
			Tarphyceras_prematurum
			Warburgoceras_longitudinale
			Westonoceras_albertasaskatuanae
			;
End;
Begin trees;
	Translate
		   1 Actinoceras_tenuifilum,
		   2 Adamsoceras_oelandicum,
		   3 Bactroceras_sandbergeri,
		   4 Bathmoceras_holmi,
		   5 Bisonoceras_corniforme,
		   6 Buttsoceras_novemexicanum,
		   7 Centroonoceras_tokunagai,
		   8 Cyrtocerina_madisonensis,
		   9 Dawsonoceras_fenestratum,
		  10 Diestoceras_parallelum,
		  11 Estonioceras_imperfectum,
		  12 Intejoceras_angarense,
		  13 Isorthoceras_wahlenbergi,
		  14 Lituites_lituus,
		  15 Orthoceras_regulare,
		  16 Padunoceras_rugosaeforme,
		  17 Parvihebetoceras_wahli,
		  18 Proterocameroceras_brainerdi,
		  19 Proterovaginoceras_belemnitiforme,
		  20 Protocycloceras_lamarcki,
		  21 Richardsonoceras_ellipticum,
		  22 Rioceras_escandei,
		  23 Schuchertoceras_troedssoni,
		  24 Sinoceras_chinense,
		  25 Strandoceras_tyriense,
		  26 Suecoceras_barrandei,
		  27 Tarphyceras_prematurum,
		  28 Warburgoceras_longitudinale,
		  29 Westonoceras_albertasaskatuanae
;
tree TREE1 = ((((((1[&height=8.700404160565009,height_95%_HPD={6.602911190600011,10.894333087100001},height_median=8.595608940200002,height_range={6.602911190600011,11.199841614},length=17.197307989949458,length_95%_HPD={11.558745610000003,22.849260579999996},length_median=17.35444485,length_range={6.467457954000004,26.251421050000005}]:17.36535451,2[&height=18.31881336656124,height_95%_HPD={16.90191535499999,19.711931663200005},height_median=18.2858318286,height_range={16.900685941,19.899477179360005},length=7.578677313352014,length_95%_HPD={1.9887597140000004,12.33538991},length_median=7.751503359000001,length_range={0.0,15.157153870000002}]:10.7334848)[&height=25.900188400185794,height_95%_HPD={20.520083013500006,30.5552792975},height_median=26.1519556732,height_range={17.4800999797,33.54035306000001},length=6.509452286877323,length_95%_HPD={1.4336442169999941,12.07995769},length_median=6.171595256000003,length_range={0.4081402995999994,18.88816368},posterior=0.9988895058300944]:5.452349422000001,((7[&height=17.067185628882157,height_95%_HPD={13.900226458299997,21.171244505269996},height_median=16.7300268702,height_range={13.900226458299997,22.778144184900007},length=1.8288387622379791,length_95%_HPD={0.0,4.688629918},length_median=1.4767645129999991,length_range={0.0,10.5261982}]:3.5477227519999985,13[&height=2.3431158473586344,height_95%_HPD={1.6408932674999903,2.6995669220000025},height_median=2.4473798361999997,height_range={0.7075624332840036,2.699923313900001},length=16.553435078843215,length_95%_HPD={12.232416710000003,21.157155310000004},length_median=16.34887808,length_range={11.24075499,28.87057779}]:20.313090009999996)[&height=18.927321514764596,height_95%_HPD={14.643199578600004,23.422784355100003},height_median=18.7371498093,height_range={13.922682896200001,31.019183047400002},length=7.286297444375685,length_95%_HPD={0.7135859185999998,13.91662787},length_median=7.014598748999999,length_range={0.15224297960000044,20.50273641},posterior=0.9742735517305201]:4.542841272,(9[&height=2.343115847172358,height_95%_HPD={1.640893273499998,2.6995669269999993},height_median=2.447379835200003,height_range={0.7075624242839993,2.6999233108999903},length=20.304142096091127,length_95%_HPD={15.378948110000003,26.629804609999997},length_median=19.770282539999997,length_range={13.72543345,35.10656313}]:19.903910509999996,15[&height=15.33784404284575,height_95%_HPD={13.947007142,16.6831382919},height_median=15.3208668053,height_range={13.900042866,16.898310399000003},length=8.45601545045014,length_95%_HPD={2.1040015509999996,19.91327782},length_median=6.972631141000001,length_range={0.9307108299999989,26.34316871}]:6.817375235)[&height=21.518923514698127,height_95%_HPD={18.0264162722,25.67628711919999},height_median=21.3101165735,height_range={16.1448766521,31.96400561187},length=4.910609026066412,length_95%_HPD={0.00580771319799922,10.259855550000001},length_median=4.542704270999998,length_range={0.00580771319799922,18.14505653},posterior=0.7201554691837868]:4.952020776000001)[&height=26.143460629820893,height_95%_HPD={21.6496132196,31.047297479600005},height_median=25.85405078885,height_range={19.487050078699994,34.4391618191},length=6.237796671711879,length_95%_HPD={0.4803936007999994,11.197159060000004},length_median=6.270905620000001,length_range={0.004948701629999164,16.231185189999998},posterior=0.7194151397371831]:6.556385498000001)[&height=32.331872579862406,height_95%_HPD={29.2837760719,35.447248517700004},height_median=32.2828938632,height_range={27.4505431516,37.6157366874},length=2.996291815230591,length_95%_HPD={0.23910145980000408,5.931365389},length_median=2.8579273160000014,length_range={0.02121296567999309,8.978879412999994},posterior=0.7079400333148251]:1.604779563000001,6[&height=25.070794121589593,height_95%_HPD={24.655610785599997,25.499993103999998},height_median=25.084908793800004,height_range={24.600384614,25.499993103999998},length=9.989875772501843,length_95%_HPD={6.630876847,13.540408019999997},length_median=10.156449280000004,length_range={0.0,15.951019919999997}]:10.160973660000003)[&height=35.35894757008704,height_95%_HPD={32.740989625500006,38.20968236339999},height_median=35.331654309550004,height_range={29.180419164,40.5744562603},length=2.670174787834159,length_95%_HPD={0.3221343924000024,5.607455350000002},length_median=2.4559782524999996,length_range={5.483494855980098E-4,9.629928864},posterior=0.7158985748658153]:1.523424550999998,((12[&height=18.58077480829635,height_95%_HPD={17.1164958229,19.899088164699997},height_median=18.652079507999993,height_range={16.900066236100002,19.8999986073},length=13.02114603015197,length_95%_HPD={8.730332105000002,17.782409200000004},length_median=12.710951809999997,length_range={4.314960075999998,28.13046062}]:11.971076579999998,20[&height=28.925581059964276,height_95%_HPD={28.100406017999994,30.1306335372},height_median=28.793925993200002,height_range={28.100406017999994,30.5992550733},length=3.001367842070525,length_95%_HPD={0.0,7.528434563000001},length_median=2.425489689999999,length_range={0.0,15.594524170000003}]:1.5222004140000003)[&height=31.578665972477854,height_95%_HPD={28.6382224002,35.2895229529},height_median=31.2546454368,height_range={28.1344755233,41.944278879100004},length=6.164536911367894,length_95%_HPD={0.7219016773000035,12.403378119999996},length_median=5.851335801000001,length_range={0.026100454329998968,17.46667125},posterior=0.9074588191745326]:1.3319075760000025,(14[&height=18.018508776166446,height_95%_HPD={16.90039942653,19.541830194900005},height_median=17.849822730299998,height_range={16.90039942653,19.897794246000004},length=7.03884048924692,length_95%_HPD={2.8421607930000015,11.41304492},length_median=6.798570219000002,length_range={0.9725448971999988,20.13019021}]:8.369098333,24[&height=7.6780039928420845,height_95%_HPD={6.750168227800003,8.499720612600001},height_median=7.7343411381,height_range={6.600501496000007,8.499918429316004},length=17.380102039091263,length_95%_HPD={13.253850669999999,22.19320745},length_median=17.115408430000002,length_range={10.692004670000003,29.012723630000004}]:18.308938230000003)[&height=25.0586320976658,height_95%_HPD={21.056693415999998,29.73364167351},height_median=24.728419987549998,height_range={18.271581829199995,37.24897963624},length=10.607543437401889,length_95%_HPD={2.305948220000001,16.568812749999996},length_median=11.169312375000002,length_range={0.5094118015000006,21.380952459999996},posterior=0.9987044234684435]:5.915636667000001)[&height=35.585871409409314,height_95%_HPD={31.3908885155,39.696982431},height_median=35.632100505,height_range={29.082176881499997,41.5281440936},length=2.7051488514589006,length_95%_HPD={0.009230160225996542,6.755732205999998},length_median=2.2620011969999965,length_range={0.001644233716007193,11.072641360000002},posterior=0.3577642050712567]:5.368539595999998)[&height=38.43066936747098,height_95%_HPD={35.7013851511,41.082529354399995},height_median=38.4564637634,height_range={33.441426222000004,43.383926631499996},length=2.105708883295938,length_95%_HPD={0.10546970890000296,4.521402379000001},length_median=1.8837082559999985,length_range={0.0052452567219987145,7.237441134000001},posterior=0.7166389043124191]:1.804874844000004,(3[&height=17.998375812080937,height_95%_HPD={14.935178086799997,19.89996777024},height_median=18.380650920300006,height_range={13.903523729889997,19.89996777024},length=21.292113369868574,length_95%_HPD={16.661553859999998,26.179963680000004},length_median=21.195915939999995,length_range={14.326686379999998,31.70675844}]:23.679967520000005,22[&height=34.29777671468235,height_95%_HPD={33.20063324804,35.5920358757},height_median=34.1906510848,height_range={33.200296713499995,35.798913496},length=5.19132385572379,length_95%_HPD={0.967542525399999,8.931279207000003},length_median=5.129010728999994,length_range={0.040038751830003605,13.358047810000002}]:3.7253417980000023)[&height=38.526591716866335,height_95%_HPD={35.2437151794,41.770007848599995},height_median=38.508376665700006,height_range={33.85177360760001,44.295733818820004},length=2.212920061057603,length_95%_HPD={6.627736149980024E-4,5.515195488999993},length_median=1.7898409710000038,length_range={6.627736149980024E-4,11.321547129999999},posterior=0.5221173422172867]:0.6524677466000028)[&height=40.897779556379746,height_95%_HPD={38.456950329,43.42210429340001},height_median=40.8737618078,height_range={36.454772182,45.708920306399996},length=4.6147318334012875,length_95%_HPD={0.9479754746999944,7.404367432000001},length_median=4.779638503000001,length_range={0.03831330629000007,9.528496611000001},posterior=0.6253933000185082]:7.875102196999997,(((4[&height=18.469033478606736,height_95%_HPD={17.0553707526,19.886489041999997},height_median=18.5078643152,height_range={16.900640375099997,19.899850782200005},length=18.776848544748482,length_95%_HPD={15.052069590000002,22.543397070000005},length_median=18.753783840000004,length_range={2.3133375439999995,25.956330230000003}]:18.399423950000003,8[&height=4.9407158696513225,height_95%_HPD={2.0258973959999977,6.5997236767999965},height_median=5.346528928999994,height_range={0.7181148319999977,6.5997236767999965},length=32.305795106355724,length_95%_HPD={28.245746060000002,36.96315578},length_median=32.16241814,length_range={14.01854981,40.006537370000004}]:30.74076127)[&height=37.24653574966831,height_95%_HPD={34.2367273245,40.850003152999996},height_median=37.2428310004,height_range={20.119210134999992,43.79542781000001},length=5.709112722466302,length_95%_HPD={1.6298767820000037,9.437510315000004},length_median=5.637008424499999,length_range={0.0541390738199965,23.135191030000005},posterior=0.9990745881917453]:6.966217917999998,((((10[&height=2.343115847264755,height_95%_HPD={1.6408932670000098,2.699566924999999},height_median=2.4473798260000024,height_range={0.7075624289999993,2.699923312999992},length=16.65837017528634,length_95%_HPD={9.882262546,23.518584919999995},length_median=16.53965273,length_range={3.823528918000001,31.95507834}]:14.538315150000003,(25[&height=1.810969585120386,height_95%_HPD={0.8387075419999945,2.6987811820000047},height_median=1.859998712999996,height_range={0.7000182810000055,2.69974419199999},length=10.39012602466553,length_95%_HPD={5.447072474999999,15.473601119999998},length_median=10.19943988,length_range={2.047938811999998,25.541101659999995}]:10.405781689999998,29[&height=4.8523930182070245,height_95%_HPD={2.9844609680000076,6.59458097600001},height_median=4.952383681000008,height_range={2.700998764000005,6.597858748999997},length=7.351878897538772,length_95%_HPD={2.541157065,12.174834479999998},length_median=7.078933405999997,length_range={1.2391947549999998,21.954159610000005}]:6.129295853999999)[&height=12.202244128575432,height_95%_HPD={7.746879105970002,17.50112052825},height_median=11.982665007195,height_range={4.704468046400002,26.3124841917},length=14.548332221706183,length_95%_HPD={1.057430103999998,31.444591180000003},length_median=9.141233317500001,length_range={0.3559361131999985,37.24701125},posterior=0.9998149176383491]:5.3672928880000015)[&height=16.60905996916411,height_95%_HPD={11.570169475,22.172269684999996},height_median=16.422859983464996,height_range={8.644388884000001,27.232560441999997},length=5.453463360462725,length_95%_HPD={0.048484077899999534,11.00415331},length_median=5.229055713999999,length_range={0.022342051540000796,17.65270997},posterior=0.4723301869331853]:0.5250508517000014,21[&height=16.118034033387104,height_95%_HPD={14.804848337040003,16.899488932},height_median=16.278640030700004,height_range={13.906980630400003,16.899488932},length=5.97639722682948,length_95%_HPD={1.0174612889999999,10.514233650000001},length_median=5.940925887999999,length_range={0.0,21.585689669999997}]:2.3655254290000016)[&height=22.628462442701984,height_95%_HPD={17.260798512299996,26.857013761000008},height_median=22.546238888999994,height_range={16.197853909000003,40.935115683099994},length=6.3837954782771815,length_95%_HPD={0.01752169977000051,20.245128279999996},length_median=3.9408860290000014,length_range={0.01752169977000051,25.671719729999996},posterior=0.35258189894503056]:7.695445917000001,((17[&height=0.0,length=12.642264104425719,length_95%_HPD={7.463968170999998,17.25277293},length_median=12.585273710000003,length_range={3.7960638730000014,22.06123669}]:19.24261877,23[&height=2.3431158473212923,height_95%_HPD={1.6408932699999994,2.699566926000003},height_median=2.447379826999999,height_range={0.707562430000003,2.6999233099999955},length=10.228094974590439,length_95%_HPD={5.049552294999998,15.108184540000003},length_median=10.18917734,length_range={1.2671349689999971,19.876605510000005}]:16.869369980000002)[&height=12.630626701263392,height_95%_HPD={7.463968170999998,17.25277293},height_median=12.568029430000003,height_range={3.7960638730000014,22.06123669},length=12.119147016082975,length_95%_HPD={0.6933956458000026,27.52909032},length_median=10.93644397,length_range={0.23801075860000154,36.90720749},posterior=0.9874143994077365]:5.604887173000002,28[&height=2.343115847314935,height_95%_HPD={1.6408932650000025,2.6995669240000026},height_median=2.447379828999999,height_range={0.7075624289999993,2.699923312999992},length=17.511995581275524,length_95%_HPD={10.6959102,26.348438},length_median=17.21619635,length_range={2.1130287710000033,36.49524143}]:22.47425715)[&height=19.261863758131323,height_95%_HPD={12.830777490000003,25.74605279},height_median=19.2220486795,height_range={7.714270188,31.734278060000005},length=8.674655643008709,length_95%_HPD={0.025360986649999973,22.994613549999997},length_median=7.136080506000001,length_range={0.025360986649999973,31.102906249999997},posterior=0.52674440125856]:0.2845547685000014)[&height=31.611266408338025,height_95%_HPD={23.316312693000004,41.353704385},height_median=30.205741380000003,height_range={18.138878790399996,43.564889300000004},length=9.541394681787875,length_95%_HPD={7.114850055032207E-4,17.563363350000003},length_median=10.559164819999996,length_range={7.114850055032207E-4,24.9234469},posterior=0.6513048306496391]:14.806883130000003,(11[&height=16.11803403331007,height_95%_HPD={14.804848333039999,16.899488929},height_median=16.2786400277,height_range={13.906980626400006,16.899488929},length=18.64113980468121,length_95%_HPD={15.470384630000005,22.52592226},length_median=18.554845290000003,length_range={3.7144427680000014,25.67957708}]:21.02603466,27[&height=29.43282278998645,height_95%_HPD={28.2584471822,30.597101541000004},height_median=29.47276634,height_range={28.100235581999996,30.5999158791},length=5.415885228595617,length_95%_HPD={2.363720020999999,8.890609897999994},length_median=5.289166144999996,length_range={0.5509279441999979,12.79676465}]:7.012923804)[&height=34.84638542916068,height_95%_HPD={32.066633405999994,38.263823365},height_median=34.68582115620001,height_range={29.869849173,41.6077848545},length=6.314134938917603,length_95%_HPD={2.3712323240000046,9.999172501000004},length_median=6.387727485500005,length_range={0.23793161720000455,12.182409620000001},posterior=0.9864889875994818]:3.841819815000001)[&height=41.26577976591101,height_95%_HPD={39.073014102,43.44588236100001},height_median=41.26178658075,height_range={33.953618365299995,45.56647961},length=1.8226751602110685,length_95%_HPD={0.02257950012000265,3.698508687999997},length_median=1.6539727430000006,length_range={0.017160533000001976,8.256572425999998},posterior=0.6992411623172312]:3.9276731960000006)[&height=43.130436979168486,height_95%_HPD={41.227886065999996,45.135336234},height_median=43.143227396,height_range={40.025796538,46.206565017},length=2.201104735061326,length_95%_HPD={0.4331702185000026,4.302071882999996},length_median=2.127778111999998,length_range={0.007798617931996432,6.020679223999998},posterior=0.6237275587636498]:1.0543238349999982,((5[&height=34.854139701334816,height_95%_HPD={33.2001375658,37.440219348599996},height_median=34.53995936300001,height_range={33.2001375658,38.297237867899995},length=2.554772163130853,length_95%_HPD={0.0,5.647088351000001},length_median=2.2679733470000016,length_range={0.0,12.55052431}]:2.0175017339999997,(16[&height=16.185375497332924,height_95%_HPD={13.900914594409997,19.1912523023},height_median=15.90471591411,height_range={13.900118301100004,19.8979969633},length=1.9720888699114985,length_95%_HPD={0.0,5.148119509000001},length_median=1.5375321769999992,length_range={0.0,20.292856400000005}]:5.104972982,19[&height=12.689758455762762,height_95%_HPD={11.373937216000002,13.890908575800005},height_median=12.755901740910005,height_range={11.200751393200008,13.899952966},length=5.490597425611804,length_95%_HPD={1.6436041760000002,9.562004852000001},length_median=5.194994262999998,length_range={0.7942574950000001,27.408764999999995}]:8.360140745000002)[&height=18.15827005034502,height_95%_HPD={14.540135794199994,22.018823237200003},height_median=17.8663515919,height_range={14.138052944999991,31.547280876000002},length=18.956923831458514,length_95%_HPD={13.529272550000002,24.480796840000004},length_median=19.20076693,length_range={0.9168677565000003,28.8792558},posterior=0.9711271515824542]:18.456760680000002)[&height=37.304757501366836,height_95%_HPD={34.2564476783,40.4548927522},height_median=37.20196234310001,height_range={33.401404006,44.8935163675},length=6.165020251144055,length_95%_HPD={1.633250033000003,10.719775749999997},length_median=6.294077989000002,length_range={0.09632262601999741,13.325184900000004},posterior=0.9629835276698131]:4.802997481999995,(18[&height=28.925581059926873,height_95%_HPD={28.100406018999994,30.1306335361},height_median=28.793925993800002,height_range={28.100406018999994,30.599255073000002},length=6.984855565446501,length_95%_HPD={3.064391151999999,11.7044246},length_median=6.686532252999999,length_range={0.4772432868999985,18.066342009999996}]:11.45340178,26[&height=12.689758455782536,height_95%_HPD={11.373937221700004,13.890908569900006},height_median=12.755901750909999,height_range={11.200751389200008,13.899952970800001},length=22.98949338902798,length_95%_HPD={18.95452901,28.46198743},length_median=22.86663808,length_range={5.495171092,32.10578604}]:27.720951060000004)[&height=35.7883525115368,height_95%_HPD={32.3755958304,40.3731329488},height_median=35.521497524,height_range={29.909947462300007,44.47136695500001},length=7.011791471923449,length_95%_HPD={0.990475074199999,11.803233040000002},length_median=7.052627464000004,length_range={0.041589191180001706,16.347461059999997},posterior=0.9537294095872664]:3.898947842999995)[&height=42.236694420156816,height_95%_HPD={38.69606052699999,45.5943028277},height_median=42.2539866405,height_range={36.1399617481,46.87935046247001},length=3.189254061778208,length_95%_HPD={0.011295414580004604,6.280801937},length_median=3.071297039000001,length_range={0.005394733765001547,10.088906459999997},posterior=0.6235424764019989]:0.8774691460000028)[&height=45.40564059913325,height_95%_HPD={44.10407979,46.645363999000004},height_median=45.423312599499994,height_range={42.8985092318,47.57075022},length=0.7079453597808887,length_95%_HPD={0.003077562512999066,1.5267095979999965},length_median=0.6514548950000005,length_range={5.356863606991169E-4,2.8207648019999993},posterior=0.41884138441606517]:1.6728058570000002)[&height=46.06106265798474,height_95%_HPD={44.681875646499996,47.209606813099995},height_median=46.098114369399994,height_range={42.69739621456,48.39524982},length=0.0,posterior=1.0]:0.0;
End;
