# Supplementary material for: Early cephalopod evolution clarified through Bayesian phylogenetic inference
Source: BMC Biol. 2022 Apr 14;20:88. doi: 10.1186/s12915-022-01284-5 (PMC9008929; doi:10.1186/s12915-022-01284-5)
Supplement: Supplementary file 6 — Additional file 6: Data S5. BEAST files. All xml-files used for the analyses and the corresponding summary trees are combined in a single zip-file. [file 12915_2022_1284_MOESM6_ESM.zip › 03_IcCo_mcc_pr.tre]

#NEXUS

Begin taxa;
	Dimensions ntax=29;
		Taxlabels
			Actinoceras_tenuifilum
			Adamsoceras_oelandicum
			Bactroceras_sandbergeri
			Bathmoceras_holmi
			Bisonoceras_corniforme
			Buttsoceras_novemexicanum
			Centroonoceras_tokunagai
			Cyrtocerina_madisonensis
			Dawsonoceras_fenestratum
			Diestoceras_parallelum
			Estonioceras_imperfectum
			Intejoceras_angarense
			Isorthoceras_wahlenbergi
			Lituites_lituus
			Orthoceras_regulare
			Padunoceras_rugosaeforme
			Parvihebetoceras_wahli
			Proterocameroceras_brainerdi
			Proterovaginoceras_belemnitiforme
			Protocycloceras_lamarcki
			Richardsonoceras_ellipticum
			Rioceras_escandei
			Schuchertoceras_troedssoni
			Sinoceras_chinense
			Strandoceras_tyriense
			Suecoceras_barrandei
			Tarphyceras_prematurum
			Warburgoceras_longitudinale
			Westonoceras_albertasaskatuanae
			;
End;
Begin trees;
	Translate
		   1 Actinoceras_tenuifilum,
		   2 Adamsoceras_oelandicum,
		   3 Bactroceras_sandbergeri,
		   4 Bathmoceras_holmi,
		   5 Bisonoceras_corniforme,
		   6 Buttsoceras_novemexicanum,
		   7 Centroonoceras_tokunagai,
		   8 Cyrtocerina_madisonensis,
		   9 Dawsonoceras_fenestratum,
		  10 Diestoceras_parallelum,
		  11 Estonioceras_imperfectum,
		  12 Intejoceras_angarense,
		  13 Isorthoceras_wahlenbergi,
		  14 Lituites_lituus,
		  15 Orthoceras_regulare,
		  16 Padunoceras_rugosaeforme,
		  17 Parvihebetoceras_wahli,
		  18 Proterocameroceras_brainerdi,
		  19 Proterovaginoceras_belemnitiforme,
		  20 Protocycloceras_lamarcki,
		  21 Richardsonoceras_ellipticum,
		  22 Rioceras_escandei,
		  23 Schuchertoceras_troedssoni,
		  24 Sinoceras_chinense,
		  25 Strandoceras_tyriense,
		  26 Suecoceras_barrandei,
		  27 Tarphyceras_prematurum,
		  28 Warburgoceras_longitudinale,
		  29 Westonoceras_albertasaskatuanae
;
tree TREE1 = ((((((((((1[&height=8.773992315808279,height_95%_HPD={6.606452547100005,10.921449045900005},height_median=8.712586978099992,height_range={6.602866916499998,11.199060247099993},length=17.733654879293564,length_95%_HPD={11.578387640000003,22.76588238},length_median=18.02160303,length_range={7.036752801000002,26.63359372}]:18.877270259999996,2[&height=18.265546586915924,height_95%_HPD={16.9048665021,19.683215313999998},height_median=18.2090783632,height_range={16.900030691399994,19.899427777499998},length=8.242049107323506,length_95%_HPD={2.9061037690000013,12.9383968},length_median=8.613853843999998,length_range={0.0,16.901216800000004}]:7.493406238999999)[&height=26.50998285209977,height_95%_HPD={20.847767706300004,30.6689382743},height_median=27.007129066500006,height_range={17.512743159,34.16135045700001},length=6.127925594373469,length_95%_HPD={1.484885878,11.8509697},length_median=5.674972996000001,length_range={0.48629342600000314,17.74135242},posterior=0.9988895058300944]:6.022247233999998,((7[&height=17.128616646663474,height_95%_HPD={13.9018730582,21.3463404328},height_median=16.800281943500003,height_range={13.900863677100002,22.789791374699995},length=2.0280868665843337,length_95%_HPD={0.0,5.448456815},length_median=1.5629130969999991,length_range={0.0,16.972099740000004}]:6.067226021,13[&height=2.3114546131368017,height_95%_HPD={1.5683068132999978,2.6999842796000024},height_median=2.4174009540000014,height_range={0.707450328500002,2.6999842796000024},length=16.543527182003114,length_95%_HPD={12.113703489999999,21.675996359999996},length_median=16.50480556,length_range={1.8248919600000022,31.04095803}]:18.26798524)[&height=18.999260910346617,height_95%_HPD={14.744304789000005,23.437044491339996},height_median=18.8328731764,height_range={13.988386377200001,29.764132401999998},length=7.510306883927386,length_95%_HPD={1.0236101560000002,15.078028410000002},length_median=7.068165903000001,length_range={0.16398132959999856,21.605838399999996},posterior=0.9389228206551916]:11.2131149,(9[&height=2.3114546131370264,height_95%_HPD={1.5683068059999954,2.6999842776000023},height_median=2.417400947999994,height_range={0.7074503266000036,2.6999842776000023},length=21.208998732891516,length_95%_HPD={14.959856590000001,29.73647357},length_median=20.971572839999997,length_range={1.8248919600000022,35.8161851}]:15.654836349999997,15[&height=15.349501557422165,height_95%_HPD={13.921631114369994,16.673005983999992},height_median=15.3351240028,height_range={13.900094023700003,16.899675522999996},length=9.661193504735447,length_95%_HPD={2.396173978,19.452292150000005},length_median=8.748524123,length_range={0.5802046147000013,26.16775501}]:4.1126263519999995)[&height=21.559999307081924,height_95%_HPD={17.402076619999995,25.687256637799997},height_median=21.375102076000005,height_range={15.9430388535,33.260728837200006},length=5.172661046106879,length_95%_HPD={0.045779628220000035,11.029994889999998},length_median=4.721875582999999,length_range={0.045779628220000035,20.66133423},posterior=0.4762169165278549]:13.826263789999999)[&height=26.20356966590151,height_95%_HPD={21.8064720996,31.17842054199999},height_median=25.9717038384,height_range={18.784008179,35.6709271496},length=6.468959723129784,length_95%_HPD={0.2032085586000001,11.36683583},length_median=6.526643409000002,length_range={0.020691013089997767,16.435048289999997},posterior=0.4582639274477142]:1.0090817290000018)[&height=32.531743357177554,height_95%_HPD={29.433002911600003,35.456334953},height_median=32.4749000148,height_range={27.5804804099,39.138530904},length=2.8327668267256234,length_95%_HPD={0.16506559590000336,5.488368149000003},length_median=2.6455514644999987,length_range={0.006889394838005103,9.295003858999998},posterior=0.4416065148991301]:2.0148965989999965,6[&height=25.072752324822577,height_95%_HPD={24.655163805600004,25.49896222},height_median=25.086620834999994,height_range={24.60008843403,25.499834542000002},length=9.839191049910376,length_95%_HPD={5.678801826000001,14.079249380000004},length_median=10.08747356,length_range={0.0,15.292295670000001}]:10.022926759999997)[&height=35.41593030350521,height_95%_HPD={32.6366199833,37.9914763415},height_median=35.366133682999994,height_range={30.426788711599997,40.343211758},length=2.3733854068389975,length_95%_HPD={0.22251874430000385,4.938626342999996},length_median=2.1483509059999975,length_range={0.035680925720001255,8.963012137},posterior=0.45474736257634646]:0.6123789433000013,((12[&height=18.565329438755402,height_95%_HPD={17.116924580200003,19.899343172000002},height_median=18.658339776,height_range={16.900139051200007,19.899343172000002},length=12.860751430745308,length_95%_HPD={8.716342144999999,18.100531459999996},length_median=12.699660340000001,length_range={2.9412350819999986,26.246832429999998}]:10.76146764,20[&height=28.95151062675937,height_95%_HPD={28.100276516000005,30.193587327099998},height_median=28.825890988599994,height_range={28.100276516000005,30.596584127000003},length=3.133370990881663,length_95%_HPD={0.0,7.781795965000001},length_median=2.565875051999999,length_range={0.0,16.53159309}]:1.508585442000001)[&height=31.633760189432785,height_95%_HPD={28.6977303739,35.255232151},height_median=31.3638651299,height_range={28.296437765899995,40.355425005},length=5.170535531401102,length_95%_HPD={0.7662894955000006,9.707082419999999},length_median=5.026508992,length_range={0.008005593327002458,17.342981289999997},posterior=0.8891356653710901]:4.975498900999995,(14[&height=18.027826245295817,height_95%_HPD={16.9001871119,19.547073488800002},height_median=17.880545194,height_range={16.9001871119,19.8999445679},length=7.168997646932066,length_95%_HPD={3.0575668500000006,11.86780069},length_median=6.851680498,length_range={0.9710990218000006,20.898506950000005}]:6.049044035999998,24[&height=7.682445890817631,height_95%_HPD={6.7361037780000075,8.499545840399996},height_median=7.748330658600004,height_range={6.600923893000001,8.499977775399998},length=17.513331491467653,length_95%_HPD={13.726741529999998,22.747724750000003},length_median=17.14571404,length_range={11.02318202,30.39789596}]:17.48292164)[&height=25.186752856218934,height_95%_HPD={21.285864833799998,30.025970904999998},height_median=24.8162726586,height_range={18.688915732399998,36.467642266000006},length=9.123679478316323,length_95%_HPD={1.3284463809999991,15.578601850000002},length_median=9.5323375975,length_range={0.020130975440000753,20.74661157},posterior=0.994262446788821]:9.136732324999997)[&height=35.470747926295466,height_95%_HPD={31.0112295159,39.1799786741},height_median=35.54460325705,height_range={29.0202075947,42.0253382779},length=2.6678667581335227,length_95%_HPD={0.0041217202820007515,6.446778519000006},length_median=2.280971763,length_range={4.5069344130155287E-4,10.831434369999997},posterior=0.3161206736997964]:0.9953361899000015)[&height=38.27818786701414,height_95%_HPD={35.605105349999995,41.075364300000004},height_median=38.26496276899999,height_range={33.3456686782,42.743174845},length=2.249072518372873,length_95%_HPD={0.09490057059999657,4.847076772999998},length_median=2.010076285999993,length_range={0.07052508988000028,8.556220302},posterior=0.7034980566352027]:4.353798842000003,((((10[&height=2.3114546131021427,height_95%_HPD={1.568306808700001,2.699984284300001},height_median=2.417400950000001,height_range={0.7074503218999979,2.699984284300001},length=15.10810881514569,length_95%_HPD={8.779297249999999,22.76150493},length_median=14.746877050000002,length_range={1.463328838999999,32.78815732}]:12.277966690000003,(25[&height=1.8017711894469215,height_95%_HPD={0.8340510170000002,2.6999322210000045},height_median=1.8525827969999966,height_range={0.7006034061500017,2.6999322210000045},length=10.458078091936528,length_95%_HPD={5.569717621000002,15.583302720000002},length_median=10.32098328,length_range={2.5275847500000026,33.84823925}]:9.716652678000003,29[&height=4.851269504256767,height_95%_HPD={2.9890802554999993,6.599852910999999},height_median=4.937094107299991,height_range={2.7019908238999975,6.599852910999999},length=7.457542016114563,length_95%_HPD={2.8704320730000035,12.764165140000003},length_median=7.205114358000003,length_range={0.5157853549999984,22.628210180000004}]:6.960261062000001)[&height=12.264835673063935,height_95%_HPD={7.741915129399999,17.2427776048},height_median=12.122007944000003,height_range={5.30169162,28.1740238709},length=5.502078957721739,length_95%_HPD={0.3090085063999979,12.241981340000002},length_median=4.666890563000001,length_range={0.04014498184000104,34.2896309},posterior=0.9868591523227837]:2.6246324859999994)[&height=16.897882891381084,height_95%_HPD={11.386523217999994,23.4955329513},height_median=16.7146182227983,height_range={7.786045217000002,29.895892801999995},length=6.598959794650769,length_95%_HPD={0.09458300061000102,13.632223229999997},length_median=6.028312766999999,length_range={0.0032933018640015632,31.61809373},posterior=0.8585970756986859]:3.4662597670000004,21[&height=16.049269092913985,height_95%_HPD={14.607109398999999,16.899924792600004},height_median=16.226507643199994,height_range={13.904044692,16.899924792600004},length=7.138404511171738,length_95%_HPD={0.5896902162000011,12.577651930000002},length_median=7.016294278,length_range={0.0,28.31272537}]:3.1817946409999998)[&height=23.927223234934512,height_95%_HPD={18.060525251299996,29.225781003999998},height_median=23.8142786287,height_range={15.946213771399997,40.893442301},length=9.836779961216397,length_95%_HPD={0.15925726760000103,20.262061090000003},length_median=9.478758042000003,length_range={0.0299965188599991,27.87589637},posterior=0.5887469924116232]:9.415039939,28[&height=2.3114546130849742,height_95%_HPD={1.5683068060000025,2.699984275999995},height_median=2.417400950000001,height_range={0.7074503349999972,2.699984275999995},length=20.144899298559316,length_95%_HPD={3.7225285789999987,34.761134410000004},length_median=19.605668429999998,length_range={2.0697900050000015,41.3765782}]:25.159266400000003)[&height=25.072692444674054,height_95%_HPD={18.475900663,31.991795177},height_median=24.745597794665,height_range={15.576681919999999,41.0629827549},length=11.585113235406311,length_95%_HPD={0.4248827593000044,20.76503584},length_median=12.225217320000002,length_range={0.015462286740003606,25.274932750000005},posterior=0.5830094392004442]:9.292493806,(17[&height=0.0,length=14.04304685818286,length_95%_HPD={8.947001299999997,20.318168639999996},length_median=13.80636672,length_range={3.0948858690000023,30.967059720000005}]:15.076647940000004,23[&height=2.3114546130778515,height_95%_HPD={1.5683068099999957,2.6999842699999945},height_median=2.4174009489999975,height_range={0.7074503300000003,2.6999842699999945},length=11.20439907814486,length_95%_HPD={4.1868117080000005,17.260111550000005},length_median=11.120106669999998,length_range={0.6282393866000007,24.175083250000004}]:12.447078340000001)[&height=13.987963995995562,height_95%_HPD={8.936125645000004,20.318168639999996},height_median=13.75396357,height_range={3.0948858690000023,26.656900769999996},length=16.611908325205327,length_95%_HPD={3.1235367389999986,30.21941691},length_median=16.07922337,length_range={0.1115098474000007,36.53902107},posterior=0.9191190079585415]:22.00468186)[&height=32.096876054509835,height_95%_HPD={25.149091497,40.432539019},height_median=31.578213909,height_range={22.195727333,43.247330379999994},length=8.640960011873473,length_95%_HPD={0.30428724509999583,15.59602417},length_median=8.926858340500003,length_range={0.009239376006995315,19.70371876},posterior=0.39644641865630204]:3.0194960500000008)[&height=40.62915416044029,height_95%_HPD={38.23373547,43.243495474},height_median=40.6301659155,height_range={35.857323201700005,45.113253317},length=1.425604750016632,length_95%_HPD={0.0011812670109989654,3.5152758170000027},length_median=1.1982467499999991,length_range={0.0011812670109989654,7.007491613999996},posterior=0.25985563575791226]:2.0367105969999955,(11[&height=16.049269092924334,height_95%_HPD={14.607109400999999,16.8999247966},height_median=16.226507651199995,height_range={13.904044694,16.8999247966},length=18.70222313198901,length_95%_HPD={14.705271580000002,23.77760972},length_median=18.83891591,length_range={2.2261988740000014,26.68980947}]:18.215700989999995,27[&height=29.429490089797472,height_95%_HPD={28.259814340000005,30.597745195},height_median=29.4639527343,height_range={28.100467323400004,30.598026801},length=5.6919731962330795,length_95%_HPD={2.068182198999999,9.247437069},length_median=5.561835700000003,length_range={0.37298697579999995,13.45531256}]:4.330610484999998)[&height=35.10545106973893,height_95%_HPD={31.858847706,38.7788942384},height_median=35.00078732425,height_range={28.9130011195,42.311348666499995},length=6.3313025818199495,length_95%_HPD={2.057936851000001,10.836801620000003},length_median=6.386745469499999,length_range={0.06310083266999555,15.402277250000001},posterior=0.9572459744586341]:8.729834046)[&height=42.18340971969416,height_95%_HPD={40.070711910300005,44.1907805426},height_median=42.18512243399999,height_range={38.679908395599995,45.295447345},length=1.8681361281223057,length_95%_HPD={0.22679752999999891,3.8062794950000054},length_median=1.7240149870000039,length_range={0.0015613841020041264,6.188636132000006},posterior=0.5632056265037942]:1.4057907600000021,(4[&height=18.478936502167134,height_95%_HPD={17.073547537,19.8995004594},height_median=18.513308909700005,height_range={16.900350827,19.8995004594},length=19.130223763692925,length_95%_HPD={15.235425720000002,23.0388494},length_median=19.138152350000002,length_range={2.9113511229999993,26.97861495}]:21.69600391,8[&height=4.9411545340424965,height_95%_HPD={2.0586830673000023,6.599847432099999},height_median=5.316024115430004,height_range={0.7039643130000002,6.599847432099999},length=32.668657371038385,length_95%_HPD={28.54328862,37.48899337},length_median=32.56138242,length_range={15.693338910000001,43.16144427}]:33.53658903)[&height=37.59826541842262,height_95%_HPD={34.3571551538,41.419326983000005},height_median=37.600011432,height_range={20.941955322090003,44.5798427483},length=6.323730999770633,length_95%_HPD={2.0810923100000025,10.079604519999997},length_median=6.299659643000005,length_range={0.3641285324000023,25.1089396},posterior=0.9977790116601888]:4.528534377)[&height=43.84271749101299,height_95%_HPD={42.03417224929999,45.6716959641},height_median=43.8731018335,height_range={40.648998634,46.540925558},length=1.451580350179968,length_95%_HPD={3.0414067549600077E-4,3.0192144409999955},length_median=1.3084858139999938,length_range={3.0414067549600077E-4,4.961843109},posterior=0.4255043494354988]:1.1775174539999966,((18[&height=28.95151062676963,height_95%_HPD={28.100276515100006,30.1935873272},height_median=28.825890988599994,height_range={28.100276515100006,30.596584127200003},length=7.621552944855271,length_95%_HPD={2.2927721830000003,12.98438565},length_median=7.459592505,length_range={0.37570188600000165,17.80182167}]:6.156352834000003,26[&height=12.708291793672148,height_95%_HPD={11.412000419000009,13.89888756769999},height_median=12.77959745687,height_range={11.200087585000006,13.899724741},length=23.529533927923573,length_95%_HPD={17.504374169999995,29.761386879999996},length_median=23.706065320000008,length_range={4.679039144999997,32.79964716}]:22.06983152)[&height=36.425721326798644,height_95%_HPD={31.377773946999998,41.864913168899996},height_median=36.2449797087,height_range={28.6377579575,44.204678352660004},length=5.226370374947111,length_95%_HPD={0.03861331353999731,11.052756770000002},length_median=4.759935933999998,length_range={0.001337539996995929,16.86810419},posterior=0.8915417360725523]:1.5040499779999976,22[&height=34.336889847477686,height_95%_HPD={33.200212775100006,35.603101746600004},height_median=34.26266034,height_range={33.200212775100006,35.799982001450005},length=6.134557159055172,length_95%_HPD={0.960511143799998,11.179923060000007},length_median=6.194457414999995,length_range={0.0,13.474134310000004}]:1.2574261279999988)[&height=40.57146372756281,height_95%_HPD={35.6263255347,44.9965437125},height_median=40.85985025665,height_range={33.7624796251,47.1190805477},length=3.9996089879357273,length_95%_HPD={0.03500152291999825,8.582387783999998},length_median=3.598020434000002,length_range={0.002668962859999624,11.99903792},posterior=0.6492689246714788]:8.792835374999996)[&height=45.18309373179895,height_95%_HPD={43.5018640288,46.5280354932},height_median=45.25024503928,height_range={42.169755304,47.5837613608},length=0.8123031536824714,length_95%_HPD={0.001276480465996599,1.9074080740000028},length_median=0.6974326920499969,length_range={0.001276480465996599,3.7537645120000036},posterior=0.2269109753840459]:0.10034035660000029,(5[&height=34.96979889705802,height_95%_HPD={33.2001167288,37.541599653},height_median=34.699727182900006,height_range={33.2001167288,38.298884382},length=2.813000196348892,length_95%_HPD={0.0,6.507559655000001},length_median=2.4073253480000005,length_range={0.0,13.638997449999998}]:4.683598267999997,(16[&height=16.163829015616237,height_95%_HPD={13.903948236049999,19.119808625400005},height_median=15.898100590300004,height_range={13.903948236049999,19.899816973028994},length=1.6198327611247203,length_95%_HPD={0.0,4.850708634},length_median=1.1537320029999982,length_range={0.0,11.31406509}]:0.8743792096999989,19[&height=12.708291793596466,height_95%_HPD={11.412000416800005,13.898887558699993},height_median=12.779597450869993,height_range={11.200087587799999,13.899724735},length=5.075369983144514,length_95%_HPD={1.4106274229999975,8.967655843000003},length_median=4.841994954999997,length_range={0.6105164398999996,17.958971490000003}]:4.8451459050000025)[&height=17.857434602811814,height_95%_HPD={14.3762004947,21.707478621999996},height_median=17.604040845799993,height_range={13.9511179342,30.816655016910005},length=19.32380597126558,length_95%_HPD={13.543803289999996,25.58616082},length_median=19.695099470000002,length_range={0.5910926208000014,30.27955568},posterior=0.928928373126041]:21.577063889999998)[&height=37.56479324352014,height_95%_HPD={34.411460753600004,40.883216689099996},height_median=37.4792190638,height_range={33.3684792582,44.969887349299995},length=7.517944425886269,length_95%_HPD={2.916815183000004,11.19584226},length_median=7.710757049999998,length_range={0.5058138804000052,13.238834580000002},posterior=0.9581713862668888]:6.044847433000001)[&height=45.606515387916915,height_95%_HPD={44.37823766062,46.82386140719},height_median=45.64782480695,height_range={43.1414140357,48.1278384613},length=0.6418858133433131,length_95%_HPD={0.001520262051002419,1.453531998999999},length_median=0.5588170042999998,length_range={3.225560279034312E-4,3.087873909999999},posterior=0.25060151767536554]:0.936848751200003,3[&height=18.01387173099823,height_95%_HPD={14.958379729999994,19.899181429000002},height_median=18.394311199700002,height_range={13.903904277400002,19.899181429000002},length=23.95350179710898,length_95%_HPD={17.52601224,31.35028068},length_median=23.6197482,length_range={14.937866850000006,32.88646637}]:27.84634493)[&height=46.06323176949472,height_95%_HPD={44.6914938452,47.32662575457},height_median=46.123348554399996,height_range={42.884230851299996,48.4092200324},length=0.0,posterior=1.0]:0.0;
End;
