# Supplementary material for: Early cephalopod evolution clarified through Bayesian phylogenetic inference
Source: BMC Biol. 2022 Apr 14;20:88. doi: 10.1186/s12915-022-01284-5 (PMC9008929; doi:10.1186/s12915-022-01284-5)
Supplement: Supplementary file 6 — Additional file 6: Data S5. BEAST files. All xml-files used for the analyses and the corresponding summary trees are combined in a single zip-file. [file 12915_2022_1284_MOESM6_ESM.zip › 04_AmCo_mcc_pr.tre]

#NEXUS

Begin taxa;
	Dimensions ntax=29;
		Taxlabels
			Actinoceras_tenuifilum
			Adamsoceras_oelandicum
			Bactroceras_sandbergeri
			Bathmoceras_holmi
			Bisonoceras_corniforme
			Buttsoceras_novemexicanum
			Centroonoceras_tokunagai
			Cyrtocerina_madisonensis
			Dawsonoceras_fenestratum
			Diestoceras_parallelum
			Estonioceras_imperfectum
			Intejoceras_angarense
			Isorthoceras_wahlenbergi
			Lituites_lituus
			Orthoceras_regulare
			Padunoceras_rugosaeforme
			Parvihebetoceras_wahli
			Proterocameroceras_brainerdi
			Proterovaginoceras_belemnitiforme
			Protocycloceras_lamarcki
			Richardsonoceras_ellipticum
			Rioceras_escandei
			Schuchertoceras_troedssoni
			Sinoceras_chinense
			Strandoceras_tyriense
			Suecoceras_barrandei
			Tarphyceras_prematurum
			Warburgoceras_longitudinale
			Westonoceras_albertasaskatuanae
			;
End;
Begin trees;
	Translate
		   1 Actinoceras_tenuifilum,
		   2 Adamsoceras_oelandicum,
		   3 Bactroceras_sandbergeri,
		   4 Bathmoceras_holmi,
		   5 Bisonoceras_corniforme,
		   6 Buttsoceras_novemexicanum,
		   7 Centroonoceras_tokunagai,
		   8 Cyrtocerina_madisonensis,
		   9 Dawsonoceras_fenestratum,
		  10 Diestoceras_parallelum,
		  11 Estonioceras_imperfectum,
		  12 Intejoceras_angarense,
		  13 Isorthoceras_wahlenbergi,
		  14 Lituites_lituus,
		  15 Orthoceras_regulare,
		  16 Padunoceras_rugosaeforme,
		  17 Parvihebetoceras_wahli,
		  18 Proterocameroceras_brainerdi,
		  19 Proterovaginoceras_belemnitiforme,
		  20 Protocycloceras_lamarcki,
		  21 Richardsonoceras_ellipticum,
		  22 Rioceras_escandei,
		  23 Schuchertoceras_troedssoni,
		  24 Sinoceras_chinense,
		  25 Strandoceras_tyriense,
		  26 Suecoceras_barrandei,
		  27 Tarphyceras_prematurum,
		  28 Warburgoceras_longitudinale,
		  29 Westonoceras_albertasaskatuanae
;
tree TREE1 = ((((((1[&height=8.782152251126302,height_95%_HPD={6.625216457600004,10.912935834930003},height_median=8.736203482199997,height_range={6.600137417799999,11.199156340999998},length=17.717823182351143,length_95%_HPD={11.95066456,22.919245990000004},length_median=18.03596742,length_range={7.598994302000001,25.416104580000002}]:16.311152290000003,2[&height=18.29985226935366,height_95%_HPD={16.901130940699993,19.7150413467},height_median=18.228759416499997,height_range={16.900417376200004,19.8996990586},length=8.199466516940243,length_95%_HPD={2.7018395360000014,12.83425686},length_median=8.627299220999998,length_range={0.0033472728019994236,17.08086711}]:5.647854581000001)[&height=26.49685006388913,height_95%_HPD={20.909314159279994,30.759916577299997},height_median=27.13825212805,height_range={17.622613363800006,34.5237585222},length=5.8900453004037745,length_95%_HPD={1.2573268289999966,11.624563860000002},length_median=5.376070052000001,length_range={0.13623170900000048,17.96416511},posterior=0.9990745881917453]:6.4092053610000015,((7[&height=17.132008405109957,height_95%_HPD={13.9015154421,21.443885690800002},height_median=16.770637074739998,height_range={13.9015154421,22.762105075890002},length=1.9440199656186048,length_95%_HPD={0.0,5.056352272000002},length_median=1.5106574399999992,length_range={0.0,15.32280669}]:0.4157999624999995,13[&height=2.34218476262611,height_95%_HPD={1.6469613674999906,2.6999087920000022},height_median=2.4431420193400015,height_range={0.715634073800004,2.6999087920000022},length=16.668459455736205,length_95%_HPD={12.188276809999998,21.216449820000005},length_median=16.55120041,length_range={2.869649441,27.120604859999997}]:13.58323314)[&height=19.047774577526237,height_95%_HPD={14.689279859300001,23.4605896628},height_median=18.904004072599996,height_range={13.947278474000008,28.430321337500004},length=7.400516811687327,length_95%_HPD={1.1014168180000006,14.412234910000002},length_median=7.081792344,length_range={0.1788760760999999,20.826725190000005},posterior=0.9578012215435869]:10.85683835,(9[&height=2.342184762749245,height_95%_HPD={1.646961371499998,2.699908788000002},height_median=2.4431420243400055,height_range={0.715634073800004,2.699908788000002},length=20.362492436802356,length_95%_HPD={15.479009000000001,26.66053619},length_median=19.806788529999995,length_range={2.869649441,35.33424170000001}]:22.00162462,15[&height=15.327457306045796,height_95%_HPD={13.925962052300001,16.674296009629995},height_median=15.301947626500002,height_range={13.900234000899996,16.8940330172},length=8.19024325295298,length_95%_HPD={2.5300360799999986,17.91175654},length_median=7.054387008999999,length_range={1.0483472869999986,27.022130270000005}]:8.218043344000002)[&height=21.668177000817238,height_95%_HPD={18.119492941000004,26.098770922799996},height_median=21.395415903450004,height_range={15.780367185000003,33.575799895299994},length=4.922350241250317,length_95%_HPD={0.027745517309998746,10.22225434},length_median=4.5428436085,length_range={0.005963212345999835,18.6719875},posterior=0.7262631871182677]:2.4384468740000003)[&height=26.283085166233555,height_95%_HPD={21.777403534299996,31.2702223856},height_median=26.0213192029,height_range={18.286055253999997,36.225289974000006},length=6.01708384945645,length_95%_HPD={0.16303210999999607,10.529141040000003},length_median=6.101117479999996,length_range={0.007030084080000165,16.904092559999995},posterior=0.7260781047566167]:4.0378797519999985)[&height=32.292589619304884,height_95%_HPD={29.376842948500002,35.256077940999994},height_median=32.2538200338,height_range={27.234465119799996,38.223999741899995},length=2.977166383583185,length_95%_HPD={0.23225098940000066,5.920993130000003},length_median=2.833719434999999,length_range={0.01771090481999238,9.410710069},posterior=0.7109013511012401]:4.631302032000004,6[&height=25.07393699312063,height_95%_HPD={24.651426828300004,25.498842328000002},height_median=25.0909640063,height_range={24.600150727699994,25.4999924503},length=9.831668913848054,length_95%_HPD={6.255491563,13.774077789999996},length_median=10.053259859999997,length_range={0.0,15.184616939999998}]:10.900746600000005)[&height=35.272993171280014,height_95%_HPD={32.4080752858,37.911730959799996},height_median=35.2589024671,height_range={29.154797662200004,40.2362324302},length=2.670802409414599,length_95%_HPD={0.28067343520000065,5.494192441999999},length_median=2.4687450650000073,length_range={0.0233679758299985,8.633428172000002},posterior=0.7194151397371831]:1.9842439699999943,((12[&height=18.59406397877672,height_95%_HPD={17.10792414,19.899847847230003},height_median=18.69423331054,height_range={16.900650393799996,19.899847847230003},length=12.891071940011665,length_95%_HPD={9.113108428,18.135233980000002},length_median=12.694224770000002,length_range={4.13283113,24.65768147}]:11.85003837,20[&height=28.9839775329215,height_95%_HPD={28.1000669847,30.213814487599997},height_median=28.86660545869,height_range={28.1000669847,30.598371012999998},length=3.0106211362342323,length_95%_HPD={0.0,7.648715871},length_median=2.466366800999996,length_range={0.0,15.835147200000002}]:1.997694339999999)[&height=31.615341081891692,height_95%_HPD={28.640125557999994,35.206114053600004},height_median=31.336569862399998,height_range={28.265305457400004,38.8580861693},length=5.065463178964,length_95%_HPD={0.7714340822000025,9.445049985},length_median=5.013952293000003,length_range={0.01732888001000532,18.25104542},posterior=0.8945030538589672]:2.3834989809999954,(14[&height=18.044687398274608,height_95%_HPD={16.902515132999994,19.551119648399997},height_median=17.905062265849995,height_range={16.902167069,19.8992136325},length=7.0918306919538985,length_95%_HPD={3.145302731000001,11.674548399999999},length_median=6.855155431,length_range={1.1440592040000013,18.287575760000003}]:6.485531822999999,24[&height=7.672754568544981,height_95%_HPD={6.746240777000004,8.498756003080004},height_median=7.732727072400003,height_range={6.600115466399998,8.499833820800006},length=17.46245068385163,length_95%_HPD={13.551838420000003,22.31930081},length_median=17.152520709999997,length_range={11.336465969999999,29.00712867}]:14.922654889999997)[&height=25.13354173601968,height_95%_HPD={21.284973382900006,29.768850834700004},height_median=24.799591932200002,height_range={19.020535177300005,36.5435438495},length=10.16551051538191,length_95%_HPD={2.1571886750000004,16.584630709999995},length_median=10.648724070000004,length_range={0.1502012300000004,19.782817190000003},posterior=0.9953729409587266]:9.751913718999994)[&height=35.47556708675565,height_95%_HPD={31.37522550336,39.88416637529999},height_median=35.515911889,height_range={29.429783771399997,42.29292087461},length=2.7844910064619546,length_95%_HPD={0.002602521789000889,6.771471792999996},length_median=2.4165170679999974,length_range={0.002602521789000889,12.504214730000001},posterior=0.43475846751804553]:4.457211153000003)[&height=38.359471581068206,height_95%_HPD={35.5742124957,40.806121251},height_median=38.3790069897,height_range={33.3017072074,43.03139362500001},length=2.289205960040629,length_95%_HPD={0.21624189549999784,4.841800687999999},length_median=2.035909515,length_range={0.014702301839996323,8.580774089999998},posterior=0.878030723672034]:1.5099663929999991,(3[&height=18.02300996448046,height_95%_HPD={14.909897142600002,19.8992967848},height_median=18.412167184599994,height_range={13.90234994459999,19.8992967848},length=21.857850227220045,length_95%_HPD={17.21412783,26.95924654},length_median=21.74264323,length_range={14.568407740000005,32.58313146}]:18.873422600000005,22[&height=34.364558302710385,height_95%_HPD={33.201176498,35.6122925598},height_median=34.3159154098,height_range={33.201176498,35.7987957374},length=5.495010392339813,length_95%_HPD={1.2337806239999978,9.441330979999996},length_median=5.437515300999998,length_range={0.0,13.265866459999998}]:3.1669914820000002)[&height=38.85878883484661,height_95%_HPD={35.7349721671,41.938457412629994},height_median=38.8505606545,height_range={33.9519562769,44.6180529584},length=2.140239883739719,length_95%_HPD={7.378249787990399E-4,5.390372147000008},length_median=1.7526705500000013,length_range={7.378249787990399E-4,10.274416449999997},posterior=0.43864519711271516]:1.467638357999995)[&height=41.07572092276261,height_95%_HPD={38.688486353100004,43.4947838119},height_median=41.101985149949996,height_range={36.8958779425,46.4489444103},length=4.592882253981027,length_95%_HPD={1.3307133100000001,7.5651994879999975},length_median=4.697834215,length_range={0.10762268589999735,9.837318470999996},posterior=0.7258930223949658]:6.105809319000002,(((4[&height=18.494515229166904,height_95%_HPD={17.069978052249997,19.899961088199998},height_median=18.538242401999998,height_range={16.900781003999995,19.899961088199998},length=19.08060731942975,length_95%_HPD={15.44941636,22.98915693},length_median=19.04398245,length_range={0.8300921439,26.53372386}]:19.186812870000004,8[&height=4.942720047766647,height_95%_HPD={2.0919812380000025,6.599190722000003},height_median=5.328912949199989,height_range={0.7133000749999923,6.599190722000003},length=32.6351909552453,length_95%_HPD={28.543844659999998,37.15029202},length_median=32.531147759999996,length_range={15.046710139999998,41.73955455}]:29.764187370000002)[&height=37.570730772248,height_95%_HPD={34.2731084461,41.044571717},height_median=37.5022950417,height_range={20.480939361100003,44.158888215000005},length=5.710701423285286,length_95%_HPD={1.877708278,9.463615089000001},length_median=5.677853309,length_range={0.056285576550003213,22.26468689},posterior=0.9985193411067925]:5.918322525999997,((((10[&height=2.3421847626149996,height_95%_HPD={1.6469613733299937,2.6999087869999983},height_median=2.4431420150000065,height_range={0.7156340786000044,2.6999087869999983},length=15.088386334678521,length_95%_HPD={8.787466115,22.771592520000002},length_median=14.619753920000004,length_range={0.663453748000002,29.248339540000003}]:15.947058160000001,(25[&height=1.8244878606685981,height_95%_HPD={0.8703357470000057,2.6992200749999995},height_median=1.8763798515000047,height_range={0.7001797474999876,2.699576797399999},length=10.329810452374064,length_95%_HPD={5.350892862000002,15.490548669999999},length_median=10.037703219999997,length_range={1.850484784999999,39.97161116}]:15.205590500000003,29[&height=4.8535288238322645,height_95%_HPD={2.9960204269999977,6.598596811},height_median=4.945424503999995,height_range={2.7001085700000047,6.599754066200006},length=7.245139804014809,length_95%_HPD={2.5730121169999975,12.482542249999998},length_median=6.9627936460000015,length_range={1.0176161719999968,22.927468439999995}]:9.916266811000003)[&height=12.021421958347629,height_95%_HPD={7.389178831999999,17.014394743999997},height_median=11.828621831,height_range={4.842270368000001,24.939310192799997},length=6.9725507200522445,length_95%_HPD={0.22213562839999668,25.16980599},length_median=4.898444632999999,length_range={0.09147092175999916,36.08870594},posterior=0.9846381639829724]:2.41076013)[&height=16.475405636840463,height_95%_HPD={11.164615328669996,22.177544953},height_median=16.295992148899995,height_range={7.446479515999997,31.465919977},length=6.5084719900126,length_95%_HPD={0.0249911589400007,13.041880850000002},length_median=6.034408518499999,length_range={6.150116285965623E-4,30.619404349999996},posterior=0.8014066259485471]:4.740214551000001,21[&height=16.134595997072154,height_95%_HPD={14.834620338999997,16.899127511000003},height_median=16.295776077999996,height_range={13.901919367999998,16.899127511000003},length=6.5812237249223875,length_95%_HPD={1.1327508860000002,11.52233631},length_median=6.574323446000001,length_range={0.1323227039999999,23.91418706}]:6.590087483999998)[&height=23.348412066072708,height_95%_HPD={17.575411155000005,28.800493709999998},height_median=23.166595605,height_range={15.974944362000002,42.042150115000005},length=7.89440263459626,length_95%_HPD={0.02307161339999908,19.359518690000005},length_median=6.079844229999999,length_range={0.01153753451000128,25.27588442},posterior=0.6253933000185082]:14.538695,((17[&height=0.0,length=12.619089012816588,length_95%_HPD={7.754151714999999,17.51347074},length_median=12.654650240000002,length_range={3.361250431000002,21.071453560000002}]:11.293563540000001,23[&height=2.3421847626698624,height_95%_HPD={1.6469613699999996,2.6999087940000024},height_median=2.4431420200000034,height_range={0.7156340700000072,2.6999087940000024},length=10.104135367368484,length_95%_HPD={4.4527861449999975,14.9927475},length_median=10.209585930000003,length_range={1.4209476019999983,19.09249144}]:8.763797875999998)[&height=12.606513944666604,height_95%_HPD={7.522002145999998,17.338885170000005},height_median=12.64970171,height_range={3.361250431000002,21.071453560000002},length=12.54619481251992,length_95%_HPD={0.8170461492999976,27.5260251},length_median=11.371750790000002,length_range={0.26700372719999876,36.39713297},posterior=0.9676105867110865]:10.08329341,28[&height=2.342184762677719,height_95%_HPD={1.6469613739999929,2.699908791999995},height_median=2.443142024000011,height_range={0.7156340680000071,2.699908791999995},length=18.02270657403755,length_95%_HPD={9.810271356000001,33.33616985},length_median=17.339526479999996,length_range={2.0632536040000033,40.52414901}]:18.847091290000005)[&height=18.92224975158195,height_95%_HPD={11.90518892,26.738538209999998},height_median=18.669083529000005,height_range={7.758234727999998,37.794918356},length=11.253395803171196,length_95%_HPD={0.5503449592000003,24.75610389},length_median=9.849448483000002,length_range={0.018680989780001767,32.17809372},posterior=0.5356283546178049]:16.37887641)[&height=30.992681783758464,height_95%_HPD={23.347682544,40.367501156},height_median=30.062988410000003,height_range={19.062329008299997,42.790648280000006},length=10.183981912413255,length_95%_HPD={0.37292532639999365,17.65801837},length_median=11.045254199999995,length_range={0.0032165938959991536,22.903022089999997},posterior=0.7171941513973719]:1.8846844750000002,(11[&height=16.134595997179613,height_95%_HPD={14.834620337599997,16.899127514000003},height_median=16.29577608,height_range={13.901919371999995,16.899127514000003},length=18.250226966231015,length_95%_HPD={12.622992619999998,24.03655676},length_median=18.51981175,length_range={1.3380402840000016,25.474789040000005}]:17.25537481,27[&height=29.429646812315134,height_95%_HPD={28.241721048000002,30.596410463999998},height_median=29.472180068000007,height_range={28.100741916999993,30.599468789999996},length=5.502577304875228,length_95%_HPD={2.2251384509999994,8.861940110000003},length_median=5.363023526999999,length_range={0.5690306348999989,12.186518310000004}]:4.117509466000001)[&height=34.9194165693885,height_95%_HPD={31.937318388999998,38.140831609},height_median=34.779591176,height_range={29.0531188733,41.3443566849},length=6.1022361465604735,length_95%_HPD={2.2134750459999992,10.044570200000003},length_median=6.2006576670000015,length_range={0.01850921353999979,13.648580610000003},posterior=0.9278178789561354]:5.758092148999999)[&height=41.17762706254325,height_95%_HPD={38.883447149999995,43.31536006895},height_median=41.19460747,height_range={36.573237690999996,45.53564443},length=1.9470015706032493,length_95%_HPD={0.14458992649999658,4.0743736519999985},length_median=1.8061852709999968,length_range={0.005833198000999573,6.617927303000002},posterior=0.8163982972422729]:2.540018064999998)[&height=43.168877590888016,height_95%_HPD={41.16256568,45.109923443},height_median=43.1806472675,height_range={38.891971430000005,46.741277142},length=2.1996567402439706,length_95%_HPD={0.45861710679999845,4.193392572999997},length_median=2.131088790499998,length_range={0.012059715930000436,5.641309174999996},posterior=0.7362576346474181]:2.3029859299999984,((5[&height=34.893680874938354,height_95%_HPD={33.2006431396,37.4922800497},height_median=34.59194455470001,height_range={33.2006431396,38.297084067300005},length=2.853189836231087,length_95%_HPD={0.0,6.874839868999999},length_median=2.444552506000001,length_range={0.0,13.827671979999998}]:1.4577401869999989,(16[&height=16.12855829130362,height_95%_HPD={13.904781654999987,19.13821561079999},height_median=15.802551890999997,height_range={13.900573919000003,19.899218977},length=1.3927258055243823,length_95%_HPD={0.0,4.182190558999999},length_median=0.9908216609999982,length_range={0.0,12.469635910000001}]:0.13902414749999892,19[&height=12.695066242858655,height_95%_HPD={11.380086733799999,13.899900659899998},height_median=12.769030948199998,height_range={11.200048172000002,13.899900659899998},length=4.826217853969331,length_95%_HPD={1.415833818000003,8.685594863000002},length_median=4.6055771619999994,length_range={0.5411915471000022,17.70963795}]:0.9563118066000023)[&height=17.602045703951188,height_95%_HPD={14.353206801200002,21.1164173689},height_median=17.3801657909,height_range={13.915011558000003,29.818216991},length=19.66203594649965,length_95%_HPD={14.592273300000002,25.584014889999995},length_median=19.849543449999995,length_range={2.6202433119999995,30.665486360000003},posterior=0.909309642791042]:21.51768262)[&height=37.46719537116054,height_95%_HPD={34.309564908,40.621868512},height_median=37.388827514400006,height_range={33.41953721000001,45.867623491437},length=6.2069372590634915,length_95%_HPD={1.6147751160000041,10.6991345},length_median=6.299053448000002,length_range={0.002520225762999928,13.027078459999998},posterior=0.937442161761984]:6.929416228000001,(18[&height=28.98397753291416,height_95%_HPD={28.100066989,30.2138144868},height_median=28.866605458189998,height_range={28.100066989,30.598371015399998},length=6.773741577548532,length_95%_HPD={2.506973531,12.081451800000004},length_median=6.545438677,length_range={0.32246116920000034,16.586728069999996}]:6.881835010999996,26[&height=12.695066242929949,height_95%_HPD={11.3800867378,13.899900661499998},height_median=12.7690309392,height_range={11.200048174000003,13.899900661499998},length=22.88278240673286,length_95%_HPD={18.20867049,28.49847577},length_median=22.771989519999998,length_range={6.130347225999998,33.21535528}]:22.490220539999996)[&height=35.66083700095905,height_95%_HPD={31.7174532405,40.7661031386},height_median=35.478902366985,height_range={29.042861406999993,44.1995710951},length=7.156421004312807,length_95%_HPD={0.9753798714999959,12.365566100000002},length_median=7.339847569999996,length_range={0.044459539599998266,16.74361142},posterior=0.9468813622061818]:6.913190109000006)[&height=42.39552518753838,height_95%_HPD={38.6974455839,45.5697176906},height_median=42.611764947999994,height_range={35.971532644,47.03004103200001},length=3.0281275030673167,length_95%_HPD={0.012562955650004426,6.262594137000001},length_median=2.810992026000001,length_range={7.099987800032181E-4,10.393800730000002},posterior=0.5802332037756802]:1.903538282999996)[&height=45.42119064840423,height_95%_HPD={44.249658585999995,46.761494170999995},height_median=45.430478853000004,height_range={42.865221517200006,47.46942890244},length=0.6971602653984245,length_95%_HPD={8.699777203986514E-4,1.5098365269999974},length_median=0.6380754893000002,length_range={8.699777203986514E-4,3.485792883000002},posterior=0.46881362206181754]:0.7556167827000024)[&height=46.09241428836297,height_95%_HPD={44.8580258999,47.318989858049996},height_median=46.1346695551,height_range={43.466129631499996,48.167973981710006},length=0.0,posterior=1.0]:0.0;
End;
