# Supplementary material for: Early cephalopod evolution clarified through Bayesian phylogenetic inference
Source: BMC Biol. 2022 Apr 14;20:88. doi: 10.1186/s12915-022-01284-5 (PMC9008929; doi:10.1186/s12915-022-01284-5)
Supplement: Supplementary file 6 — Additional file 6: Data S5. BEAST files. All xml-files used for the analyses and the corresponding summary trees are combined in a single zip-file. [file 12915_2022_1284_MOESM6_ESM.zip › 05_IaCo_mcc.tre]

#NEXUS
Begin taxa;
	Dimensions ntax=173;
		Taxlabels
			Novacaroceras_endogastrum
			Actinoceras_tenuifilum
			Adamsoceras_oelandicum
			Aetheloxoceras_suxianense
			Allotrioceras_bifurcatum
			Ancistroceras_ristnensis
			Annoceras_costatum
			Anthoceras_vaginatum
			Aphetoceras_attenuatum
			Apocrinoceras_talboti
			Apsidoceras_montrealense
			Archigeisonoceras_repplingense
			Arionoceras_lotskirkense
			Bactroceras_sandbergeri
			Bajkaloceras_angarense
			Balkoceras_gracile
			Barrandeoceras_natator
			Bassleroceras_champlainense
			Bathmoceras_holmi
			Beloitoceras_siljanense
			Bentoceras_proteus
			Bisonoceras_corniforme
			Botellusoceras_torpense
			Buttsoceras_novemexicanum
			Cabaneroceras_aznari
			Cacheoceras_unimodum
			Cameroceras_turrisoides
			Campbelloceras_virginianum
			Caseoceras_contractum
			Cassinoceras_wortheni
			Centrocyrtoceras_annulatum
			Centrocyrtocerina_frizonensis
			Centroonoceras_tokunagai
			Centrotarphyceras_seelyi
			Chabactoceras_planum
			Charactoceras_triangulum
			Clarkoceras_newtonwinchelli
			Clelandoceras_rarum
			Clinoceras_dens
			Clitendoceras_saylesi
			Clytoceras_capax
			Cochlioceras_burchardi
			Ctenoceras_sweeti
			Curtoceras_eatoni
			Cyclolituites_lynnensis
			Cycloplectoceras_miseri
			Cyclorangeroceras_blakei
			Cyclostomiceras_cassinense
			Cyrtendoceras_hircus
			Cyrtocerina_madisonensis
			Cyrtonybyoceras_haesitans
			Dawsonoceras_fenestratum
			Destombesiceras_zagorense
			Dideroceras_incognitum
			Diestoceras_parallelum
			Discoceras_vasalemmense
			Dwightoceras_dactyloides
			Eburoceras_jiagouense
			Ectenolites_clelandi
			Ellesmeroceras_bridgei
			Emmonsoceras_aristos
			Eorudolfoceras_antiquum
			Eothinoceras_maitlandi
			Estonioceras_imperfectum
			Exoclitendoceras_rochdalense
			Falcilituites_decheni
			Glenisteroceras_obscurum
			Gonioceras_anceps
			Gorbyoceras_textumaraneum
			Gouldoceras_synchonena
			Hebetoceras_mirandum
			Hedstroemoceras_haelluddenense
			Hoeloceras_muroni
			Huaihecerina_elegans
			Intejoceras_angarense
			Isorthoceras_wahlenbergi
			Kundoceras_evansi
			Lambeoceras_lambii
			Langgunites_mucronulatus
			Lawrenceoceras_confertissimum
			Lebetoceras_oepiki
			Leonardoceras_parvum
			Lituites_lituus
			Loxochoanella_warburtoni
			Malayorthoceras_gracilentum
			Manchuroceras_wolungense
			Mesothinoceras_floweri
			Metabaltoceras_fusiforme
			Microstomiceras_holmi
			Montyoceras_arcuatum
			Moridunoceras_castelli
			Mysterioceras_australe
			Najaceras_triangulatum
			Neumatoceras_borense
			Nilssonoceras_latisiphonatum
			Oelandoceras_haelluddenense
			Oneotoceras_loculosum
			Ordosoceras_sphaeriforme
			Orthoceras_regulare
			Orthonybyoceras_dyeri
			Pachendoceras_huzzahense
			Padunoceras_rugosaeforme
			Palaeoceras_mutabile
			Palaeodawsonocerina_senckenbergi
			Paldoceras_paldiskense
			Paradakeoceras_minor
			Parvihebetoceras_wahli
			Phthanoncoceras_oelandense
			Physalactinoceras_bullatum
			Pictetoceras_oliviae
			Plagiostomoceras_fragile
			Plectoceras_jason
			Plectronoceras_cambria
			Pleurorthoceras_osmundbergense
			Polydesmia_canaliculata
			Polygrammoceras_lineatum
			Polymeres_demetarum
			Pomerantsoceras_tibia
			Probillingsites_scandinavicum
			Proteoceras_perkinsi
			Proterocameroceras_brainerdi
			Proterovaginoceras_belemnitiforme
			Protocycloceras_lamarcki
			Protothinoceras_yini
			Pseudowutinoceras_wuhaiense
			Qiushugouceras_inclinatum
			Redpathoceras_bullatum
			Rhynchorthoceras_conicum
			Richardsonoceras_ellipticum
			Rioceras_escandei
			Robsonoceras_robsonense
			Rudolfoceras_cornuoryx
			Ruedemannoceras_boycii
			Rummoceras_rummuensis
			Sacerdosoceras_promus
			Saloceras_chinianense
			Schuchertoceras_troedssoni
			Shideleroceras_sinuatum
			Shumardoceras_complanatum
			Sibumasuoceras_langkawiense
			Siljanoceras_varians
			Sinoceras_chinense
			Sinoeremoceras_sp
			Slemmestadoceras_attavus
			Strandoceras_tyriense
			Striatocycloceras_undulostriatum
			Suecoceras_barrandei
			Tafadnatoceras_tiouririnense
			Tajaroceras_wardae
			Tangshanoceras_endogastrum
			Tarphyceras_prematurum
			Teichertoceras_sinclairi
			Thylacoceras_kimberleyense
			Tragoceras_falcatum
			Trocholites_depressus
			Troedssonella_endoceroides
			Ulrichoceras_beloitense
			Valcouroceras_bovinum
			Valhalloceras_floweri
			Vasalemmoceras_tolerabile
			Vassaroceras_henrietta
			Ventroloboceras_furcillatum
			Wadema_taylori
			Warburgoceras_longitudinale
			Westonoceras_albertasaskatuanae
			Wutinoceras_foerstei
			XX_Bactroceras_mourguesi
			XX_Bassleroceras_perseus
			XX_Ectenolites_primus
			XX_Sinoceras_fenxiangense
			Xiaoshanoceras_jini
			Yanheceras_endogastrum
			Zitteloceras_halleanum
			;
End;
Begin trees;
	Translate
		1 Novacaroceras_endogastrum,
		2 Actinoceras_tenuifilum,
		3 Adamsoceras_oelandicum,
		4 Aetheloxoceras_suxianense,
		5 Allotrioceras_bifurcatum,
		6 Ancistroceras_ristnensis,
		7 Annoceras_costatum,
		8 Anthoceras_vaginatum,
		9 Aphetoceras_attenuatum,
		10 Apocrinoceras_talboti,
		11 Apsidoceras_montrealense,
		12 Archigeisonoceras_repplingense,
		13 Arionoceras_lotskirkense,
		14 Bactroceras_sandbergeri,
		15 Bajkaloceras_angarense,
		16 Balkoceras_gracile,
		17 Barrandeoceras_natator,
		18 Bassleroceras_champlainense,
		19 Bathmoceras_holmi,
		20 Beloitoceras_siljanense,
		21 Bentoceras_proteus,
		22 Bisonoceras_corniforme,
		23 Botellusoceras_torpense,
		24 Buttsoceras_novemexicanum,
		25 Cabaneroceras_aznari,
		26 Cacheoceras_unimodum,
		27 Cameroceras_turrisoides,
		28 Campbelloceras_virginianum,
		29 Caseoceras_contractum,
		30 Cassinoceras_wortheni,
		31 Centrocyrtoceras_annulatum,
		32 Centrocyrtocerina_frizonensis,
		33 Centroonoceras_tokunagai,
		34 Centrotarphyceras_seelyi,
		35 Chabactoceras_planum,
		36 Charactoceras_triangulum,
		37 Clarkoceras_newtonwinchelli,
		38 Clelandoceras_rarum,
		39 Clinoceras_dens,
		40 Clitendoceras_saylesi,
		41 Clytoceras_capax,
		42 Cochlioceras_burchardi,
		43 Ctenoceras_sweeti,
		44 Curtoceras_eatoni,
		45 Cyclolituites_lynnensis,
		46 Cycloplectoceras_miseri,
		47 Cyclorangeroceras_blakei,
		48 Cyclostomiceras_cassinense,
		49 Cyrtendoceras_hircus,
		50 Cyrtocerina_madisonensis,
		51 Cyrtonybyoceras_haesitans,
		52 Dawsonoceras_fenestratum,
		53 Destombesiceras_zagorense,
		54 Dideroceras_incognitum,
		55 Diestoceras_parallelum,
		56 Discoceras_vasalemmense,
		57 Dwightoceras_dactyloides,
		58 Eburoceras_jiagouense,
		59 Ectenolites_clelandi,
		60 Ellesmeroceras_bridgei,
		61 Emmonsoceras_aristos,
		62 Eorudolfoceras_antiquum,
		63 Eothinoceras_maitlandi,
		64 Estonioceras_imperfectum,
		65 Exoclitendoceras_rochdalense,
		66 Falcilituites_decheni,
		67 Glenisteroceras_obscurum,
		68 Gonioceras_anceps,
		69 Gorbyoceras_textumaraneum,
		70 Gouldoceras_synchonena,
		71 Hebetoceras_mirandum,
		72 Hedstroemoceras_haelluddenense,
		73 Hoeloceras_muroni,
		74 Huaihecerina_elegans,
		75 Intejoceras_angarense,
		76 Isorthoceras_wahlenbergi,
		77 Kundoceras_evansi,
		78 Lambeoceras_lambii,
		79 Langgunites_mucronulatus,
		80 Lawrenceoceras_confertissimum,
		81 Lebetoceras_oepiki,
		82 Leonardoceras_parvum,
		83 Lituites_lituus,
		84 Loxochoanella_warburtoni,
		85 Malayorthoceras_gracilentum,
		86 Manchuroceras_wolungense,
		87 Mesothinoceras_floweri,
		88 Metabaltoceras_fusiforme,
		89 Microstomiceras_holmi,
		90 Montyoceras_arcuatum,
		91 Moridunoceras_castelli,
		92 Mysterioceras_australe,
		93 Najaceras_triangulatum,
		94 Neumatoceras_borense,
		95 Nilssonoceras_latisiphonatum,
		96 Oelandoceras_haelluddenense,
		97 Oneotoceras_loculosum,
		98 Ordosoceras_sphaeriforme,
		99 Orthoceras_regulare,
		100 Orthonybyoceras_dyeri,
		101 Pachendoceras_huzzahense,
		102 Padunoceras_rugosaeforme,
		103 Palaeoceras_mutabile,
		104 Palaeodawsonocerina_senckenbergi,
		105 Paldoceras_paldiskense,
		106 Paradakeoceras_minor,
		107 Parvihebetoceras_wahli,
		108 Phthanoncoceras_oelandense,
		109 Physalactinoceras_bullatum,
		110 Pictetoceras_oliviae,
		111 Plagiostomoceras_fragile,
		112 Plectoceras_jason,
		113 Plectronoceras_cambria,
		114 Pleurorthoceras_osmundbergense,
		115 Polydesmia_canaliculata,
		116 Polygrammoceras_lineatum,
		117 Polymeres_demetarum,
		118 Pomerantsoceras_tibia,
		119 Probillingsites_scandinavicum,
		120 Proteoceras_perkinsi,
		121 Proterocameroceras_brainerdi,
		122 Proterovaginoceras_belemnitiforme,
		123 Protocycloceras_lamarcki,
		124 Protothinoceras_yini,
		125 Pseudowutinoceras_wuhaiense,
		126 Qiushugouceras_inclinatum,
		127 Redpathoceras_bullatum,
		128 Rhynchorthoceras_conicum,
		129 Richardsonoceras_ellipticum,
		130 Rioceras_escandei,
		131 Robsonoceras_robsonense,
		132 Rudolfoceras_cornuoryx,
		133 Ruedemannoceras_boycii,
		134 Rummoceras_rummuensis,
		135 Sacerdosoceras_promus,
		136 Saloceras_chinianense,
		137 Schuchertoceras_troedssoni,
		138 Shideleroceras_sinuatum,
		139 Shumardoceras_complanatum,
		140 Sibumasuoceras_langkawiense,
		141 Siljanoceras_varians,
		142 Sinoceras_chinense,
		143 Sinoeremoceras_sp,
		144 Slemmestadoceras_attavus,
		145 Strandoceras_tyriense,
		146 Striatocycloceras_undulostriatum,
		147 Suecoceras_barrandei,
		148 Tafadnatoceras_tiouririnense,
		149 Tajaroceras_wardae,
		150 Tangshanoceras_endogastrum,
		151 Tarphyceras_prematurum,
		152 Teichertoceras_sinclairi,
		153 Thylacoceras_kimberleyense,
		154 Tragoceras_falcatum,
		155 Trocholites_depressus,
		156 Troedssonella_endoceroides,
		157 Ulrichoceras_beloitense,
		158 Valcouroceras_bovinum,
		159 Valhalloceras_floweri,
		160 Vasalemmoceras_tolerabile,
		161 Vassaroceras_henrietta,
		162 Ventroloboceras_furcillatum,
		163 Wadema_taylori,
		164 Warburgoceras_longitudinale,
		165 Westonoceras_albertasaskatuanae,
		166 Wutinoceras_foerstei,
		167 XX_Bactroceras_mourguesi,
		168 XX_Bassleroceras_perseus,
		169 XX_Ectenolites_primus,
		170 XX_Sinoceras_fenxiangense,
		171 Xiaoshanoceras_jini,
		172 Yanheceras_endogastrum,
		173 Zitteloceras_halleanum
;
tree TREE1 = (((((1[&height=42.77546614621988,height_95%_HPD={42.3003971500043,43.42564724640198},height_median=42.71504235425175,height_range={42.30029946017004,43.599553415677406},length=1.326136021022861,length_95%_HPD={0.0,2.7163106386418647},length_median=1.2403856598396388,length_range={0.0,4.731555498664669},rate=0.014130450804493261,rate_95%_HPD={5.270987339482468E-4,0.03775616270119156},…
End;
