# Supplementary material for: Early cephalopod evolution clarified through Bayesian phylogenetic inference
Source: BMC Biol. 2022 Apr 14;20:88. doi: 10.1186/s12915-022-01284-5 (PMC9008929; doi:10.1186/s12915-022-01284-5)
Supplement: Supplementary file 6 — Additional file 6: Data S5. BEAST files. All xml-files used for the analyses and the corresponding summary trees are combined in a single zip-file. [file 12915_2022_1284_MOESM6_ESM.zip › 05_IaCo_mcc_pr.tre]

#NEXUS

Begin taxa;
	Dimensions ntax=29;
		Taxlabels
			Actinoceras_tenuifilum
			Adamsoceras_oelandicum
			Bactroceras_sandbergeri
			Bathmoceras_holmi
			Bisonoceras_corniforme
			Buttsoceras_novemexicanum
			Centroonoceras_tokunagai
			Cyrtocerina_madisonensis
			Dawsonoceras_fenestratum
			Diestoceras_parallelum
			Estonioceras_imperfectum
			Intejoceras_angarense
			Isorthoceras_wahlenbergi
			Lituites_lituus
			Orthoceras_regulare
			Padunoceras_rugosaeforme
			Parvihebetoceras_wahli
			Proterocameroceras_brainerdi
			Proterovaginoceras_belemnitiforme
			Protocycloceras_lamarcki
			Richardsonoceras_ellipticum
			Rioceras_escandei
			Schuchertoceras_troedssoni
			Sinoceras_chinense
			Strandoceras_tyriense
			Suecoceras_barrandei
			Tarphyceras_prematurum
			Warburgoceras_longitudinale
			Westonoceras_albertasaskatuanae
			;
End;
Begin trees;
	Translate
		   1 Actinoceras_tenuifilum,
		   2 Adamsoceras_oelandicum,
		   3 Bactroceras_sandbergeri,
		   4 Bathmoceras_holmi,
		   5 Bisonoceras_corniforme,
		   6 Buttsoceras_novemexicanum,
		   7 Centroonoceras_tokunagai,
		   8 Cyrtocerina_madisonensis,
		   9 Dawsonoceras_fenestratum,
		  10 Diestoceras_parallelum,
		  11 Estonioceras_imperfectum,
		  12 Intejoceras_angarense,
		  13 Isorthoceras_wahlenbergi,
		  14 Lituites_lituus,
		  15 Orthoceras_regulare,
		  16 Padunoceras_rugosaeforme,
		  17 Parvihebetoceras_wahli,
		  18 Proterocameroceras_brainerdi,
		  19 Proterovaginoceras_belemnitiforme,
		  20 Protocycloceras_lamarcki,
		  21 Richardsonoceras_ellipticum,
		  22 Rioceras_escandei,
		  23 Schuchertoceras_troedssoni,
		  24 Sinoceras_chinense,
		  25 Strandoceras_tyriense,
		  26 Suecoceras_barrandei,
		  27 Tarphyceras_prematurum,
		  28 Warburgoceras_longitudinale,
		  29 Westonoceras_albertasaskatuanae
;
tree TREE1 = ((((((((1[&height=8.43315899360617,height_95%_HPD={6.600776583999995,10.74624671857},height_median=8.206255394499998,height_range={6.600776583999995,11.196775938999998},length=18.282865041967753,length_95%_HPD={11.950854159999999,24.811287890000003},length_median=18.281999479999996,length_range={2.9921344839999975,29.63635763}]:18.28686658,2[&height=18.354686946713056,height_95%_HPD={16.904003693459998,19.719608300000004},height_median=18.3317253815,height_range={16.90001773200001,19.899825476000004},length=8.512788706778668,length_95%_HPD={2.503337319,14.62040593},length_median=8.567185409,length_range={0.0,19.984534550000003}]:9.089352623)[&height=26.708700861088,height_95%_HPD={20.892065300999995,32.3164498065},height_median=26.705056653000003,height_range={17.459519883399995,34.885269084899996},length=5.860397115834842,length_95%_HPD={0.3832254803000019,11.820683680000002},length_median=5.468345510999999,length_range={0.02690016257999872,17.21381935},posterior=0.9618730334999075]:2.7997128579999995,(((7[&height=17.3115667676181,height_95%_HPD={13.9104609225,21.666942093000003},height_median=16.969764344599998,height_range={13.900834196099996,22.797883446599997},length=2.542586334872014,length_95%_HPD={0.0,7.063707094999998},length_median=1.914346707,length_range={0.0,18.149059}]:0.7217185121000007,13[&height=2.3422722424904876,height_95%_HPD={1.6318575927000012,2.6999228027000015},height_median=2.4441911546999933,height_range={0.703453084011997,2.6999228027000015},length=13.5859661561829,length_95%_HPD={2.9447641550000014,21.03183456},length_median=14.389838359999999,length_range={0.4427941686999972,32.99002092}]:12.705927799999998)[&height=18.259979122649973,height_95%_HPD={14.444831054999998,22.469552256599997},height_median=18.04081818235,height_range={14.000664295999997,27.833665515999993},length=3.9143299562690554,length_95%_HPD={0.10528931229999827,8.503270127},length_median=3.531755154499999,length_range={0.05790275097000119,17.41621499},posterior=0.5715343327780863]:0.6010065689000008,9[&height=2.342272242608018,height_95%_HPD={1.6318575927000012,2.6999228027000015},height_median=2.4441911525999913,height_range={0.703453084011997,2.6999228027000015},length=14.982930508307687,length_95%_HPD={2.923992437999999,22.617115139999996},length_median=16.75466436,length_range={0.4427941686999972,36.83872607}]:13.306934370000004)[&height=20.356770167136066,height_95%_HPD={15.639885891400002,24.887606700099994},height_median=20.34033468005,height_range={14.515203312300002,32.1713869236},length=5.086211731010881,length_95%_HPD={0.013578293249999263,13.759545340000003},length_median=3.9828029760000003,length_range={0.006085663467999325,19.289624610000004},posterior=0.4175458078845086]:5.4997829970000005,15[&height=15.26551834023143,height_95%_HPD={13.902053680899996,16.583152631799997},height_median=15.231084386699997,height_range={13.900726262500008,16.898105944699996},length=7.2879312878471145,length_95%_HPD={2.0320760819999997,14.229019030000003},length_median=6.760235208000001,length_range={0.3969407736000008,25.651292320000003}]:5.802014452000002)[&height=23.608947755114492,height_95%_HPD={19.7560642104,27.498952433099994},height_median=23.4174749325,height_range={17.84370933289999,34.98041315589},length=8.640927725442658,length_95%_HPD={2.743398039999999,14.055783259999998},length_median=8.843141262,length_range={0.09205335499,17.95392987},posterior=0.8817323709050527]:8.656533226)[&height=32.16626148545588,height_95%_HPD={28.758492235499997,35.787660761999994},height_median=32.20301628365,height_range={23.744640930200006,38.596960129500005},length=2.8503418567542758,length_95%_HPD={0.004406247872999813,6.0568361229999965},length_median=2.5845780169999966,length_range={0.004406247872999813,11.734209830000001},posterior=0.7447714232833611]:6.597971315000002,6[&height=25.076076206189587,height_95%_HPD={24.651577090219995,25.4990263492},height_median=25.091723534999996,height_range={24.6005082367,25.499748076999992},length=9.481073143798321,length_95%_HPD={4.772099316000002,13.35095269},length_median=9.747757607999997,length_range={0.0,15.113520169999997}]:10.767944550000003)[&height=35.03700405913012,height_95%_HPD={32.458140962,38.0583826155},height_median=35.025461354200004,height_range={28.836611228,39.792868759499996},length=2.7909467741764646,length_95%_HPD={0.35645665559999884,5.612321217000002},length_median=2.5804738460000003,length_range={0.002088556684995524,10.753777370000002},posterior=0.8617434758467518]:3.204960909999997,(14[&height=18.06244793702618,height_95%_HPD={16.900199881999995,19.570252877999998},height_median=17.916937768000004,height_range={16.900199881999995,19.899889205999994},length=7.434062539231154,length_95%_HPD={3.246993388,12.640598650000001},length_median=7.093166619000002,length_range={1.1151938809999997,20.08698669}]:3.1530110759999985,24[&height=7.676539940376559,height_95%_HPD={6.739593798999998,8.499324041999998},height_median=7.7391624025,height_range={6.600090816000005,8.499739120000001},length=17.812622524775144,length_95%_HPD={13.525768940000003,23.1315715},length_median=17.41133741,length_range={10.648187789999998,29.975487109999996}]:13.102748259999998)[&height=25.48864599960156,height_95%_HPD={21.241513761,30.625890467900003},height_median=25.09019830418,height_range={18.703548071000004,37.4196177695},length=11.108732495139181,length_95%_HPD={2.661662571000001,17.117633430000005},length_median=11.824360555000002,length_range={0.060081109759998697,22.004165960000005},posterior=0.9898204701091986]:18.25860325)[&height=37.76372969539676,height_95%_HPD={35.068410822000004,40.494167863289995},height_median=37.77719821785,height_range={30.80208759529999,43.257989474000006},length=1.878083253385483,length_95%_HPD={0.0036977600699970026,4.359067276000005},length_median=1.5904916655,length_range={0.0036977600699970026,8.52085568},posterior=0.7233018693318527]:0.7786021699000045,3[&height=18.0502142604732,height_95%_HPD={14.928876684000002,19.8994964188},height_median=18.483060823,height_range={13.900475095059996,19.8994964188},length=21.290618672528186,length_95%_HPD={17.01758284,25.54813146},length_median=21.128679089999995,length_range={14.552373320000001,29.45492627}]:22.822176430000003)[&height=39.477371440070435,height_95%_HPD={36.9754084878,42.1086002805},height_median=39.369802128,height_range={35.56112604,44.3862389381},length=2.284286846954562,length_95%_HPD={4.3538473349968854E-4,6.257348952000001},length_median=1.6955169630000029,length_range={4.3538473349968854E-4,9.172754779999998},posterior=0.501388117712382]:1.2828194749999966,(17[&height=0.0,length=12.763721623342235,length_95%_HPD={7.473235971999998,18.371318660000004},length_median=12.587420200000004,length_range={3.685889453999998,33.20442068}]:16.14758032,23[&height=2.3422722425545968,height_95%_HPD={1.6318575899999956,2.6999228020000032},height_median=2.4441911499999946,height_range={0.7034530899999965,2.6999228020000032},length=10.367482766329093,length_95%_HPD={5.005287463000002,16.035731140000003},length_median=10.224323759999997,length_range={1.4413409510000008,27.31192794}]:14.230955409999996)[&height=12.742328666214641,height_95%_HPD={7.473235971999998,18.310874619999996},height_median=12.587420200000004,height_range={3.685889453999998,28.8669045},length=18.09606689465845,length_95%_HPD={2.383373471999999,31.396767259999997},length_median=17.64206439,length_range={0.36043205859999716,37.89010316},posterior=0.9925967055339626]:25.09664905)[&height=40.42401340228555,height_95%_HPD={37.98147113466,43.140309681},height_median=40.4291180045,height_range={36.72987967860999,44.82799321},length=3.8184723509149827,length_95%_HPD={0.012355805989997748,7.19772476},length_median=3.7867051164999985,length_range={0.0015654715929969143,9.585923389999998},posterior=0.27429205996668515]:0.9210886924999997,((((10[&height=2.342272242593632,height_95%_HPD={1.6318575890999938,2.6999228020000032},height_median=2.4441911471999944,height_range={0.7034530809999993,2.6999228020000032},length=13.95447742333283,length_95%_HPD={7.959076218,21.611852479999996},length_median=13.388153730000003,length_range={0.8995606910999996,37.9731027}]:15.79423436,(25[&height=1.8224052923249785,height_95%_HPD={0.8519484754000004,2.6996785668999976},height_median=1.8813213890000071,height_range={0.7003869919000039,2.6996785668999976},length=9.241289359903762,length_95%_HPD={4.940479625999998,13.815919979999997},length_median=9.067205725,length_range={2.710504266000001,20.483272139999997}]:6.385372172000004,29[&height=4.855865515632752,height_95%_HPD={3.0066101956999987,6.597680764000003},height_median=4.9617627109999916,height_range={2.7041096140000036,6.599803433999995},length=6.207632671864653,length_95%_HPD={2.2718582179999984,10.873942329999998},length_median=5.951503119000002,length_range={0.6387680746000015,18.29065843}]:2.0334858900000015)[&height=11.063357762230229,height_95%_HPD={6.9991939975999955,15.606694323299998},height_median=10.890092382600002,height_range={4.565974341999997,21.837530131599998},length=7.995832093734968,length_95%_HPD={0.46126783479999744,30.933109809999998},length_median=5.031171596,length_range={0.17347436019999662,39.23073308},posterior=0.9985193411067925]:9.180516749000002)[&height=15.528654979503669,height_95%_HPD={10.422525811,20.876353597999998},height_median=15.268979158900006,height_range={8.695918460200005,25.610761373700004},length=6.544236112543819,length_95%_HPD={0.004201544324001105,21.160293879999998},length_median=5.123330343999999,length_range={0.004201544324001105,33.54165119},posterior=0.7497686470479363]:1.1316047080000011,28[&height=2.3422722425486806,height_95%_HPD={1.6318575880999973,2.699922803000007},height_median=2.444191148999991,height_range={0.7034530835000012,2.699922803000007},length=16.955199337370352,length_95%_HPD={8.707389317,26.764795690000003},length_median=16.4885998,length_range={0.8995606910999996,38.32387584}]:16.925839069999995)[&height=18.021108867847634,height_95%_HPD={13.187690579000005,23.2722310712},height_median=17.8591123562,height_range={11.563884901999991,31.892547718399996},length=4.417438098669939,length_95%_HPD={0.007451934565999352,9.80155474},length_median=3.945737855000001,length_range={0.007451934565999352,19.460125790000006},posterior=0.35369239311493617]:7.386168923,21[&height=16.220465596985825,height_95%_HPD={15.049248498999997,16.899822417000006},height_median=16.371453186999997,height_range={13.918525073999994,16.899822417000006},length=5.929796836679467,length_95%_HPD={0.39111825899999886,12.02215293},length_median=5.256941415,length_range={0.0,29.225813879999997}]:9.906077238000002)[&height=22.848386630916327,height_95%_HPD={17.290664179400004,27.7644712943},height_median=22.610410828899997,height_range={15.948580408000002,42.9260959678},length=12.282919759820878,length_95%_HPD={0.4941818381999994,23.07648947},length_median=13.425841609999999,length_range={0.07515745678999863,27.948430589999997},posterior=0.6083657227466223]:8.460228953999994,(11[&height=16.22046559690467,height_95%_HPD={15.049248501399994,16.899822415100004},height_median=16.371453189799993,height_range={13.918525074999998,16.899822415100004},length=17.52992194388825,length_95%_HPD={14.00585822,21.996975710000005},length_median=17.631200399999997,length_range={2.817421420999999,25.51100735}]:16.333297609999995,27[&height=29.356543853988942,height_95%_HPD={28.167120422,30.527534270989996},height_median=29.3605123833,height_range={28.100049317400003,30.5999193531},length=4.712044770597672,length_95%_HPD={1.5801494320000025,7.882353831999996},length_median=4.623341059999994,length_range={0.2376102123999999,11.815904320000001}]:4.449477799999997)[&height=34.05356986453895,height_95%_HPD={31.222359338999997,37.18983821389},height_median=33.9515250716,height_range={29.108066951100003,41.9134894093},length=7.416384946082582,length_95%_HPD={1.8058096119999973,12.667737930000001},length_median=7.470779169000004,length_range={0.08218402596000374,15.752873169999997},posterior=0.9381824912085879]:2.0330085869999976)[&height=40.37591547549284,height_95%_HPD={35.634275523599996,44.263088087099995},height_median=40.6944616545,height_range={32.56008442499999,46.6296417514},length=3.5395386937503073,length_95%_HPD={0.0024908052749950116,7.587122826000005},length_median=3.282303425000002,length_range={0.0024908052749950116,11.970055190000004},posterior=0.3300018508236165]:7.476456206000002)[&height=42.766812459378855,height_95%_HPD={40.432075141999995,44.909959697999994},height_median=42.781868030999995,height_range={39.1730540777,46.865435735},length=2.4296108672030887,length_95%_HPD={0.25694108849999964,4.640394295},length_median=2.355727968,length_range={0.0076666815199999405,6.464042108000001},posterior=0.35350731075328523]:2.7658488120000015,((((4[&height=18.567266187421716,height_95%_HPD={17.0992045716,19.899053900999995},height_median=18.653980832100004,height_range={16.9023908607,19.899616765599998},length=18.24787530855283,length_95%_HPD={14.596021220000004,22.130330729999997},length_median=18.187460060000003,length_range={1.072579877999999,25.699738339999996}]:17.80953645,8[&height=4.98954152867871,height_95%_HPD={2.133401663699999,6.599973582500006},height_median=5.362090590999998,height_range={0.7012728442000054,6.599973582500006},length=31.87861051496948,length_95%_HPD={27.88467187,36.5714656},length_median=31.721108729999997,length_range={15.519808659999999,42.47630587}]:31.02694254)[&height=36.82040991169427,height_95%_HPD={33.620010716719996,40.343057014461},height_median=36.737102090389996,height_range={18.442193023159998,43.3498725112},length=4.180222784779052,length_95%_HPD={0.3478826911999988,8.580805247},length_median=3.816805730499997,length_range={0.11076495229999495,23.31142562},posterior=0.9827873403664631]:1.3471794599999996,22[&height=34.35465369205814,height_95%_HPD={33.2000963893,35.622203939200006},height_median=34.280379622400005,height_range={33.2000963893,35.797963853300004},length=5.932099213037588,length_95%_HPD={1.1227186650000007,10.66577917},length_median=5.829142009000002,length_range={0.0,12.88062043}]:3.432356542000001)[&height=40.12260477216286,height_95%_HPD={36.713181969500006,43.9679907406},height_median=40.0301905595,height_range={34.5041962475,45.868084205100004},length=2.909891242521057,length_95%_HPD={0.0025381140239986166,6.726314451999997},length_median=2.5555820819999973,length_range={0.0025381140239986166,9.408704362000002},posterior=0.41939663150101797]:2.762562205000002,(12[&height=18.603508839299923,height_95%_HPD={17.149327917300003,19.897529631850006},height_median=18.695229928089994,height_range={16.901683409,19.899025123999998},length=12.818382023127704,length_95%_HPD={9.097824659,18.138632179999995},length_median=12.487028380000002,length_range={4.003243737000002,27.214242880000004}]:12.981374460000001,20[&height=28.853161216902752,height_95%_HPD={28.100050429099998,30.019797698789997},height_median=28.719630145300002,height_range={28.100050429099998,30.59876993},length=2.89998056182618,length_95%_HPD={0.0,7.695920442000002},length_median=2.3066515170000024,length_range={0.0,18.314627320000003}]:1.5855554200000022)[&height=31.50766235574122,height_95%_HPD={28.542323253199992,35.575542395199996},height_median=31.087334762189997,height_range={28.181037784000004,42.7512887871},length=8.70061691192616,length_95%_HPD={2.0808539989999986,15.199569979999996},length_median=8.644299321500004,length_range={0.39557370380000023,17.49666154},posterior=0.9461410327595781]:9.714174506000003)[&height=41.3972595884716,height_95%_HPD={37.706925119699996,45.01003204770001},height_median=41.3124451745,height_range={35.724841519,46.305076549599995},length=2.8634747538151775,length_95%_HPD={0.0016913027780063317,6.423291268},length_median=2.6224892769999997,length_range={0.0016913027780063317,9.004393747000002},posterior=0.3166759207847492]:4.2046289869999995,(5[&height=34.869078777563956,height_95%_HPD={33.200120783,37.48287580884},height_median=34.5574303301,height_range={33.200120783,38.29991847949999},length=5.450463519053299,length_95%_HPD={0.8612640322999994,11.180302869999998},length_median=5.032033421999998,length_range={0.0,13.819431309999999}]:8.282345585999998,(((16[&height=16.555161742781543,height_95%_HPD={13.9104436115,19.474729591499994},height_median=16.378658903200005,height_range={13.900361360499996,19.8960026273},length=1.6740104240183058,length_95%_HPD={0.0,5.007886236000001},length_median=1.1652705989999994,length_range={0.0,19.38374626}]:1.1902955949999985,19[&height=12.646791492796527,height_95%_HPD={11.386021886000002,13.899278207600009},height_median=12.682695329999994,height_range={11.200648498500001,13.899278207600009},length=5.514301571305576,length_95%_HPD={1.3386075159999997,9.822173644999996},length_median=5.253263119000003,length_range={0.6788327120999966,22.17448322}]:3.5354794750000025)[&height=18.139488719021607,height_95%_HPD={14.295502968999998,21.920912991999998},height_median=17.9560468432,height_range={13.960500014700003,31.455064211499995},length=6.656890667213997,length_95%_HPD={0.32939892139999927,13.87564674},length_median=6.119379010000001,length_range={0.010301331699999139,25.27848196},posterior=0.8806218767351471]:7.770899368000002,26[&height=12.646791492786223,height_95%_HPD={11.386021890000002,13.899278207600005},height_median=12.682695329999994,height_range={11.200648498500001,13.899278207600005},length=11.942608461536922,length_95%_HPD={5.225904634000003,19.53454682},length_median=11.608911199999998,length_range={1.6090589229999992,29.77006507}]:11.30637884)[&height=24.64435229458659,height_95%_HPD={18.642630694000005,31.322979509799996},height_median=24.285809488999995,height_range={14.829080385900003,41.083148608500004},length=11.971793847047381,length_95%_HPD={4.2157472229999975,20.18240702},length_median=12.21701622,length_range={0.04866581798000169,24.97528461},posterior=0.9901906348325005]:12.07794783,18[&height=28.853161216875286,height_95%_HPD={28.100050432999996,30.01979769879},height_median=28.719630142300005,height_range={28.100050432999996,30.5987699299},length=8.513980964488045,length_95%_HPD={3.2896114510000025,14.492108139999996},length_median=8.459075264999996,length_range={0.5539579062000008,18.215562320000004}]:6.598088662000002)[&height=35.89621392694681,height_95%_HPD={31.048701087000005,40.913687545},height_median=35.68360301155,height_range={28.6971649528,43.28273269700001},length=5.105251426999064,length_95%_HPD={0.0269679617099996,10.085674409999996},length_median=4.947471859,length_range={0.0025473417269950005,16.2826264},posterior=0.6281695354432723]:6.002258908999998)[&height=40.44629885229147,height_95%_HPD={36.91143271760001,44.21566799594},height_median=40.432336667,height_range={34.4261012304,46.6206092967},length=3.9775311511912883,length_95%_HPD={0.4127068446000024,7.730005194},length_median=3.885298107499999,length_range={0.009368108898996752,11.039538289999996},posterior=0.7832685545067555]:2.9040113430000005)[&height=44.36570553947424,height_95%_HPD={41.7052465815,46.5203593844},height_median=44.63734201639999,height_range={39.93541246000001,47.04015708283},length=1.214528374944404,length_95%_HPD={9.602706304008279E-4,3.541742776999996},length_median=0.8994068199499985,length_range={9.602706304008279E-4,6.804456832999996},posterior=0.2631871182676291]:0.002226766644000122)[&height=45.85029910014466,height_95%_HPD={44.47711281796,47.0497092418},height_median=45.904027413479994,height_range={42.733666628499996,48.266673204},length=0.0,posterior=1.0]:0.0;
End;
