# Supplementary material for: Early cephalopod evolution clarified through Bayesian phylogenetic inference
Source: BMC Biol. 2022 Apr 14;20:88. doi: 10.1186/s12915-022-01284-5 (PMC9008929; doi:10.1186/s12915-022-01284-5)
Supplement: Supplementary file 6 — Additional file 6: Data S5. BEAST files. All xml-files used for the analyses and the corresponding summary trees are combined in a single zip-file. [file 12915_2022_1284_MOESM6_ESM.zip › 06_CrCo_mcc_pr.tre]

#NEXUS

Begin taxa;
	Dimensions ntax=29;
		Taxlabels
			Actinoceras_tenuifilum
			Adamsoceras_oelandicum
			Bactroceras_sandbergeri
			Bathmoceras_holmi
			Bisonoceras_corniforme
			Buttsoceras_novemexicanum
			Centroonoceras_tokunagai
			Cyrtocerina_madisonensis
			Dawsonoceras_fenestratum
			Diestoceras_parallelum
			Estonioceras_imperfectum
			Intejoceras_angarense
			Isorthoceras_wahlenbergi
			Lituites_lituus
			Orthoceras_regulare
			Padunoceras_rugosaeforme
			Parvihebetoceras_wahli
			Proterocameroceras_brainerdi
			Proterovaginoceras_belemnitiforme
			Protocycloceras_lamarcki
			Richardsonoceras_ellipticum
			Rioceras_escandei
			Schuchertoceras_troedssoni
			Sinoceras_chinense
			Strandoceras_tyriense
			Suecoceras_barrandei
			Tarphyceras_prematurum
			Warburgoceras_longitudinale
			Westonoceras_albertasaskatuanae
			;
End;
Begin trees;
	Translate
		   1 Actinoceras_tenuifilum,
		   2 Adamsoceras_oelandicum,
		   3 Bactroceras_sandbergeri,
		   4 Bathmoceras_holmi,
		   5 Bisonoceras_corniforme,
		   6 Buttsoceras_novemexicanum,
		   7 Centroonoceras_tokunagai,
		   8 Cyrtocerina_madisonensis,
		   9 Dawsonoceras_fenestratum,
		  10 Diestoceras_parallelum,
		  11 Estonioceras_imperfectum,
		  12 Intejoceras_angarense,
		  13 Isorthoceras_wahlenbergi,
		  14 Lituites_lituus,
		  15 Orthoceras_regulare,
		  16 Padunoceras_rugosaeforme,
		  17 Parvihebetoceras_wahli,
		  18 Proterocameroceras_brainerdi,
		  19 Proterovaginoceras_belemnitiforme,
		  20 Protocycloceras_lamarcki,
		  21 Richardsonoceras_ellipticum,
		  22 Rioceras_escandei,
		  23 Schuchertoceras_troedssoni,
		  24 Sinoceras_chinense,
		  25 Strandoceras_tyriense,
		  26 Suecoceras_barrandei,
		  27 Tarphyceras_prematurum,
		  28 Warburgoceras_longitudinale,
		  29 Westonoceras_albertasaskatuanae
;
tree TREE1 = ((((((1[&height=8.70201942848722,height_95%_HPD={6.611618365100007,10.892386911899997},height_median=8.603098928899996,height_range={6.600626565999995,11.199348217},length=16.986277752614317,length_95%_HPD={10.908939959999998,22.1370512},length_median=17.21322857,length_range={7.2448999170000015,25.36730611}]:13.013361759999999,2[&height=18.294602124695626,height_95%_HPD={16.917493398000005,19.738091323000003},height_median=18.242366304000008,height_range={16.9006653016,19.899807125200006},length=7.3944088714933685,length_95%_HPD={1.8355849289999995,12.217818469999997},length_median=7.58718927,length_range={0.1825529163000006,15.307581329999998}]:4.722255709999999)[&height=25.687906325118107,height_95%_HPD={20.593043648599995,30.770998738},height_median=25.9906793072,height_range={17.599349179599994,33.208394741999996},length=6.563291036091924,length_95%_HPD={1.5087903179999955,11.999298769999996},length_median=6.279226204,length_range={0.6505729693999989,17.724362069999998},posterior=0.9998149176383491]:7.765589224999999,((7[&height=17.084068401140467,height_95%_HPD={13.90074521270001,21.380223188100004},height_median=16.725512502299996,height_range={13.90074521270001,22.793855526999998},length=1.837879316043604,length_95%_HPD={0.0,4.926080601999999},length_median=1.4625764080000003,length_range={0.0,12.150776839999999}]:1.6784978290000012,13[&height=2.347074461578691,height_95%_HPD={1.6495608050000001,2.6997991184000085},height_median=2.4477350530000095,height_range={0.7066421171999977,2.6997991184000085},length=16.557536830457003,length_95%_HPD={12.23378727,21.1616849},length_median=16.38424612,length_range={2.970472448999999,26.468103029999998}]:15.565547899999999)[&height=18.953528618613277,height_95%_HPD={14.6101804384,23.333776629999996},height_median=18.763368377349998,height_range={14.036874831124997,29.0845503659},length=7.4661401479265965,length_95%_HPD={0.8439922186000004,14.086639739999999},length_median=7.195976207500001,length_range={0.16795414630000138,19.674274049999998},posterior=0.9720525633907089]:7.386030196,(9[&height=2.3470744616245542,height_95%_HPD={1.6495608009999998,2.699799124400009},height_median=2.447735049000002,height_range={0.7066421151999975,2.699799124400009},length=20.649465370677188,length_95%_HPD={15.551277370000001,27.15221281},length_median=20.102937080000004,length_range={2.970472448999999,33.83534641}]:18.044819589999996,15[&height=15.373951828156564,height_95%_HPD={14.012198795599996,16.765132474999998},height_median=15.370970668300004,height_range={13.900431636299992,16.899560488000002},length=8.201412006492886,length_95%_HPD={2.497285483999999,16.25827384},length_median=7.312920691999999,length_range={1.2482831680000004,26.03654968}]:5.553742137)[&height=21.57970016049456,height_95%_HPD={18.1487460806,25.585230434000003},height_median=21.363367939150002,height_range={16.281501222499994,31.158020574019993},length=4.662498581746304,length_95%_HPD={0.001976788164000709,10.191980810000004},length_median=4.1729647475,length_range={0.001976788164000709,17.036493630000002},posterior=0.6492689246714788]:4.906758506999999)[&height=26.054060177300848,height_95%_HPD={21.6143559634,30.942627599299996},height_median=25.757411210059995,height_range={19.628492127999998,34.45672181347},length=6.018572608707499,length_95%_HPD={0.012623581420001528,10.578111039999996},length_median=6.1279132855,length_range={0.0018359894929993459,15.682391060000004},posterior=0.5567277438460114]:6.007015769999999)[&height=32.17393849577676,height_95%_HPD={29.125329605700003,35.287689951400004},height_median=32.1041777649,height_range={26.832099899100005,39.2071853802},length=3.0286212091549953,length_95%_HPD={0.24008833890000147,6.0385143099999965},length_median=2.9027332900000005,length_range={0.005225425139002482,9.646553458},posterior=0.5406255783823801]:5.584119036000001,6[&height=25.070858423488882,height_95%_HPD={24.650379298,25.495875865699993},height_median=25.0836181902,height_range={24.600705945,25.499875519269004},length=9.798144353384844,length_95%_HPD={6.045956242999999,13.320713089999998},length_median=10.020906709999998,length_range={0.0,15.664271379999999}]:11.70519205)[&height=35.24294527998982,height_95%_HPD={32.6150831974,37.9771987864},height_median=35.254537719,height_range={29.870700327,40.490660925899995},length=2.699315392230218,length_95%_HPD={0.2596775162999947,5.4425269849999935},length_median=2.513037641000004,length_range={0.029006570380005314,9.336339250000002},posterior=0.5376642605959652]:0.879940757,((12[&height=18.61157827306275,height_95%_HPD={17.114362506099994,19.899401189370007},height_median=18.7254120466,height_range={16.900464145629996,19.899401189370007},length=12.749684509022588,length_95%_HPD={8.862558507,17.696731810000003},length_median=12.575620289999996,length_range={4.385680610999998,22.15515975}]:10.465168820000002,20[&height=28.977461763300727,height_95%_HPD={28.100689035,30.2064685187},height_median=28.853849138399998,height_range={28.1005402902,30.5986566858},length=2.8913338941815696,length_95%_HPD={0.0,7.281566796999996},length_median=2.364020749999998,length_range={0.0,13.167822929999996}]:0.8307248778000016)[&height=31.49796029256479,height_95%_HPD={28.625283764700004,34.905722930399996},height_median=31.2055840863,height_range={28.279950527999997,39.2077581099},length=5.078198644266492,length_95%_HPD={0.6578616226000022,9.299607038999994},length_median=5.042119249999999,length_range={0.030760128429999867,12.285744570000002},posterior=0.8904312419026467]:6.947556980999998,(14[&height=18.01421319587495,height_95%_HPD={16.90006543976,19.545717318599998},height_median=17.859570161599997,height_range={16.90006543976,19.899805941100002},length=6.999556707162291,length_95%_HPD={2.894370789,11.18056482},length_median=6.775604298000001,length_range={0.6386552206000005,17.12729197}]:9.214227431000001,24[&height=7.681292128346176,height_95%_HPD={6.748077494,8.499933503100003},height_median=7.742845961,height_range={6.600810182000004,8.499933503100003},length=17.333435379491053,length_95%_HPD={13.17706535,21.69820649},length_median=17.07574949,length_range={11.09012263,28.6697578}]:18.069205550000003)[&height=25.01299036327105,height_95%_HPD={20.940737525499998,29.2202353459},height_median=24.682735947549997,height_range={19.069247424,36.675013497623006},length=10.275488048760195,length_95%_HPD={2.5747357609999995,16.631366099999997},length_median=10.719423730000003,length_range={0.07735684033999846,20.636229030000003},posterior=0.9968535998519341]:9.850243840999998)[&height=35.39676709026185,height_95%_HPD={31.3289767408,39.712976178000005},height_median=35.4275045552,height_range={28.607447306899996,41.70374789831},length=2.795696092419288,length_95%_HPD={0.002784542572001669,6.850001553000006},length_median=2.3579266110000034,length_range={0.002784542572001669,10.253859619999997},posterior=0.4366092911345549]:1.7213695960000024)[&height=38.375170707909554,height_95%_HPD={35.92909143479999,41.2897729685},height_median=38.389827283100004,height_range={33.75612253599999,43.240205129070006},length=2.2584882028562876,length_95%_HPD={0.12890281250000157,4.751441446999998},length_median=2.033428039500002,length_range={0.04503627358000273,9.962071469000001},posterior=0.6252082176568573]:3.0399332490000006,(3[&height=18.036790719550936,height_95%_HPD={15.033413485800004,19.8999694126},height_median=18.400322493900003,height_range={13.905949370999998,19.8999694126},length=21.70184018157691,length_95%_HPD={17.125336650000005,26.416660160000003},length_median=21.662853070000004,length_range={14.491838670000003,29.9030398}]:21.36666082,22[&height=34.39430076328091,height_95%_HPD={33.2011499476,35.632470638799994},height_median=34.33017405060001,height_range={33.2011499476,35.79973102080001},length=5.185975634394311,length_95%_HPD={1.3850663679999968,8.279868137000001},length_median=5.2565801459999975,length_range={0.0,13.034908569999999}]:5.160860610999997)[&height=38.85791461625976,height_95%_HPD={35.534652724,41.9279839702},height_median=38.88176412624999,height_range={34.23444034010001,45.6223628947},length=2.077017709479564,length_95%_HPD={7.905306071975815E-4,5.270115796999995},length_median=1.6845108659999966,length_range={7.905306071975815E-4,11.30435},posterior=0.4963908939478068]:1.0464648880000027)[&height=41.07089783039297,height_95%_HPD={38.5905804459,43.491389893930005},height_median=41.06978318615,height_range={37.1213935598,45.9273137171},length=4.906754695988023,length_95%_HPD={2.1963095779999975,7.825264787999998},length_median=4.975166631499999,length_range={0.021271651749998455,9.209526212},posterior=0.546733296316861]:5.181671786999999,(((4[&height=18.479489717017962,height_95%_HPD={17.071868598,19.896315683299996},height_median=18.5069299563,height_range={16.90020248860001,19.899941112},length=18.795167384837807,length_95%_HPD={15.303563669999996,23.404562990000002},length_median=18.88280608,length_range={0.4966681756,25.75532551}]:19.4248692,8[&height=4.9856041206197474,height_95%_HPD={2.195773020499999,6.599766168100004},height_median=5.360133473799998,height_range={0.7076035610000062,6.599766168100004},length=32.28987507809725,length_95%_HPD={28.353201410000004,37.49563423},length_median=32.31400943,length_range={13.317103549999999,39.94760299}]:32.57296514)[&height=37.272573950180416,height_95%_HPD={34.0626258889,41.2226766516},height_median=37.383160232099996,height_range={17.971577773600004,43.4687106402},length=5.867254217388968,length_95%_HPD={1.498444376000002,9.403758482999997},length_median=5.703609142000005,length_range={0.27159247000000164,23.77482629},posterior=0.9996298352766981]:5.6745770380000025,((((10[&height=2.3470744617012187,height_95%_HPD={1.6495608015000016,2.699799121400005},height_median=2.4477350448000053,height_range={0.7066421129999938,2.699799121400005},length=15.34569002645187,length_95%_HPD={9.320938904999998,22.819384300000003},length_median=14.838002929999998,length_range={0.6607564425000021,34.44561525}]:9.350242008000002,(25[&height=1.815437184635243,height_95%_HPD={0.8552832438999971,2.6996378916000126},height_median=1.8745604073000024,height_range={0.7000597460000009,2.699977450699997},length=10.37907456374863,length_95%_HPD={5.778697579999999,15.51581049},length_median=10.127637059999998,length_range={0.6392845287000029,40.5662123}]:6.692524329000001,29[&height=4.868282406551168,height_95%_HPD={3.0106397941999887,6.599506419500003},height_median=4.970379998000006,height_range={2.703013686999995,6.599787919500002},length=7.315736836585977,length_95%_HPD={2.8448436090000015,12.283047709999998},length_median=7.060761554000003,length_range={1.3428867399999973,20.26342714}]:6.069310731000002)[&height=12.161675886609212,height_95%_HPD={7.888704221000005,17.140857334099998},height_median=11.926231437000006,height_range={4.777706706800004,24.1468959657},length=6.843574685244487,length_95%_HPD={0.3021509922000014,23.234571889999998},length_median=5.0058204549999985,length_range={0.15818673540000106,34.0477952},posterior=0.9920414584490098]:2.9301528370000014)[&height=16.773855763657945,height_95%_HPD={11.524561471999995,22.625037522599996},height_median=16.5495058104,height_range={9.096360797700001,30.682340031999992},length=6.724255415846425,length_95%_HPD={0.006009812788999369,13.54387436},length_median=6.220867817,length_range={0.006009812788999369,28.726200079999998},posterior=0.8225060151767537]:13.624523850000003,21[&height=16.17000349167208,height_95%_HPD={14.882418459,16.899970869},height_median=16.331238143399993,height_range={13.904978916199994,16.899970869},length=7.0354681028959085,length_95%_HPD={1.1808387089999997,12.685798039999998},length_median=6.7738761069999995,length_range={0.2833844692999996,27.6569889}]:8.808661673)[&height=23.85947422802509,height_95%_HPD={17.131289853000006,30.9084670984},height_median=23.35190472525,height_range={15.780523557999999,41.698409888600004},length=12.835316313861405,length_95%_HPD={0.6607446249000013,22.0544497},length_median=14.560026555,length_range={0.011340214360004097,26.35442037},posterior=0.8417545807884509]:4.3852539419999985,((17[&height=0.0,length=12.545379695824202,length_95%_HPD={7.521844442000003,17.19941102},length_median=12.493461660000001,length_range={3.880440303999997,22.34098376}]:15.509196109999998,23[&height=2.3470744615801573,height_95%_HPD={1.6495608000000033,2.6997991249999984},height_median=2.4477350500000057,height_range={0.7066421180000049,2.6997991249999984},length=10.113138742371087,length_95%_HPD={5.022052412999997,15.209007309999997},length_median=10.098252629999998,length_range={1.777742766000003,19.730856359999997}]:12.973188829999998)[&height=12.534700142319325,height_95%_HPD={7.521844442000003,17.19941102},height_median=12.485384465,height_range={3.880440303999997,22.34098376},length=10.364737794361245,length_95%_HPD={0.6683002911999978,25.727146019999992},length_median=8.670365155999999,length_range={0.28181993980000186,35.42248781},posterior=0.9842679992596706]:4.653263846999998,28[&height=2.347074461590893,height_95%_HPD={1.649560808000004,2.6997991234000054},height_median=2.4477350480000055,height_range={0.7066421180000049,2.6997991234000054},length=19.15583771546989,length_95%_HPD={11.06490668,33.41555963999999},length_median=17.75184965,length_range={2.2990941629999995,40.44822258}]:17.62645267)[&height=18.974415440687277,height_95%_HPD={13.090788019999998,25.980131724000003},height_median=18.705137939499995,height_range={5.575601898999999,34.54445265},length=12.291782778021494,length_95%_HPD={1.2308086510000003,23.980112130000002},length_median=11.270217020000002,length_range={0.06913676110999845,32.83970612},posterior=0.6500092541180825]:9.733567131000001)[&height=32.085482321634025,height_95%_HPD={24.013190983999998,41.169530996},height_median=31.580649307,height_range={21.2670190372,42.768028315},length=9.072037598753766,length_95%_HPD={0.0015672853379982143,16.869317349999996},length_median=9.486142058,length_range={0.0015672853379982143,20.793755779999998},posterior=0.38423098278734036]:11.24703204,(11[&height=16.17000349164869,height_95%_HPD={14.882418464700002,16.899970867},height_median=16.331238147399993,height_range={13.904978921199998,16.899970867},length=17.38865284041547,length_95%_HPD={7.960614337999999,22.672061900000003},length_median=18.11907944,length_range={2.6415830850000006,25.796213510000005}]:19.95828925,27[&height=29.4302070843052,height_95%_HPD={28.25350145200001,30.5993805682},height_median=29.468083144,height_range={28.100042818999995,30.5993805682},length=5.346478121303795,length_95%_HPD={2.280521541000006,8.624501921},length_median=5.230364909000002,length_range={0.26660961880000045,12.203328760000002}]:6.326436999000002)[&height=34.809765091981866,height_95%_HPD={31.993116592999996,38.1019439139},height_median=34.6825222553,height_range={29.082059421300002,41.485858970299994},length=6.1308115316454765,length_95%_HPD={1.817837402000002,10.164809339999998},length_median=6.249589641,length_range={0.0037287111230028813,13.298121290000005},posterior=0.7904867666111419]:4.482658403999999)[&height=41.161085572217374,height_95%_HPD={38.982917597,43.343991145},height_median=41.1743568725,height_range={37.201851919000006,45.032085128999995},length=1.9703955480745172,length_95%_HPD={0.2990480082000033,4.038420801000001},length_median=1.8154011655000026,length_range={0.011423362169999507,7.306099818},posterior=0.5278548954284656]:1.9295144260000043)[&height=43.11334785197348,height_95%_HPD={41.173705314,45.02517762200001},height_median=43.141180901400006,height_range={39.6687866925,46.38536349099999},length=2.1612859823308965,length_95%_HPD={0.48287963780000354,4.101125766999999},length_median=2.091568366499999,length_range={0.0018320637230004877,6.106418443000003},posterior=0.5315565426614843]:2.199283217999998,((5[&height=34.790683472786235,height_95%_HPD={33.20010578152999,37.263661562500005},height_median=34.497334421000005,height_range={33.20010578152999,38.2972972332},length=2.5515107758026434,length_95%_HPD={0.0,5.755956605999998},length_median=2.2080019540000038,length_range={0.0,13.359532950000002}]:2.650116491999995,(16[&height=16.052458537505597,height_95%_HPD={13.901475010000006,19.047125007499996},height_median=15.764009572799996,height_range={13.900756398999999,19.889066408000005},length=1.301833537749902,length_95%_HPD={0.0,3.8081545739999996},length_median=0.9382981715000014,length_range={0.0,14.27770422}]:1.4214041189999982,19[&height=12.68780776207341,height_95%_HPD={11.398989761500005,13.896654497999997},height_median=12.7537291485,height_range={11.2003763003,13.899794285999999},length=4.666484313182113,length_95%_HPD={1.5052109749999971,8.576494044000004},length_median=4.429108333999999,length_range={0.4293989020999973,17.526075}]:4.545802654000003)[&height=17.428449568474118,height_95%_HPD={14.204372309699998,20.764799394},height_median=17.173770079,height_range={13.9477649464,30.344923267299997},length=19.270149524916523,length_95%_HPD={13.415957349999996,24.83972697},length_median=19.700903139999998,length_range={0.6843030206000016,27.10935721},posterior=0.9124560429391079]:21.09873079)[&height=37.13010330621691,height_95%_HPD={34.2173357491,40.072947487},height_median=37.0476899736,height_range={33.438257208,44.0936724679},length=5.113998348993497,length_95%_HPD={1.1023711970000036,9.431714626000002},length_median=4.937536557000001,length_range={0.029859622920000106,12.428933440000002},posterior=0.9459559503979271]:6.256982907999998,(18[&height=28.97746176328957,height_95%_HPD={28.100689035699997,30.206468518999998},height_median=28.853849138899996,height_range={28.10054029,30.598656688000002},length=6.56831519333272,length_95%_HPD={1.8914964460000014,10.929126269999998},length_median=6.371436968000001,length_range={0.672090815899999,15.685316510000003}]:9.466697115000002,26[&height=12.687807762023848,height_95%_HPD={11.398989760500001,13.896654501},height_median=12.7537291445,height_range={11.200376296300007,13.899794292999996},length=22.45458852289551,length_95%_HPD={17.70873825,28.7010217},length_median=22.586181600000003,length_range={3.307958409000001,31.941124620000004}]:24.678638289999995)[&height=35.449346215037004,height_95%_HPD={31.497539289,39.681390470000004},height_median=35.3085967089,height_range={28.8917806274,44.489707575299995},length=6.783980370599825,length_95%_HPD={2.071380239000007,12.020759759999997},length_median=6.771346568000006,length_range={0.018279501889999494,16.50935246},posterior=0.9478067740144365]:7.222878064999996)[&height=41.95826332733747,height_95%_HPD={38.643042828715004,45.2365542719},height_median=41.93581416415,height_range={35.709301889,46.5169773093},length=3.345645758170005,length_95%_HPD={0.14394999290000499,6.466637589999998},length_median=3.288307771000003,length_range={0.006850855951000767,9.922390579000002},posterior=0.8995002776235425]:0.1232721049000034)[&height=45.29135914035103,height_95%_HPD={44.113421958,46.632645986600004},height_median=45.295754629,height_range={42.005764089,47.54207577300001},length=0.8093576065981324,length_95%_HPD={0.08426521359999839,1.6929982950000024},length_median=0.7491617797000032,length_range={0.010608838419997824,3.2064853520000014},posterior=0.5065704238386082]:0.9084092050999999)[&height=46.095175476493644,height_95%_HPD={44.995016747,47.247088813000005},height_median=46.113515315200004,height_range={43.4341460439,48.012754816},length=0.0,posterior=1.0]:0.0;
End;
