# Supplementary material for: Early cephalopod evolution clarified through Bayesian phylogenetic inference
Source: BMC Biol. 2022 Apr 14;20:88. doi: 10.1186/s12915-022-01284-5 (PMC9008929; doi:10.1186/s12915-022-01284-5)
Supplement: Supplementary file 6 — Additional file 6: Data S5. BEAST files. All xml-files used for the analyses and the corresponding summary trees are combined in a single zip-file. [file 12915_2022_1284_MOESM6_ESM.zip › 07_MaCo_mcc_pr.tre]

#NEXUS

Begin taxa;
	Dimensions ntax=29;
		Taxlabels
			Actinoceras_tenuifilum
			Adamsoceras_oelandicum
			Bactroceras_sandbergeri
			Bathmoceras_holmi
			Bisonoceras_corniforme
			Buttsoceras_novemexicanum
			Centroonoceras_tokunagai
			Cyrtocerina_madisonensis
			Dawsonoceras_fenestratum
			Diestoceras_parallelum
			Estonioceras_imperfectum
			Intejoceras_angarense
			Isorthoceras_wahlenbergi
			Lituites_lituus
			Orthoceras_regulare
			Padunoceras_rugosaeforme
			Parvihebetoceras_wahli
			Proterocameroceras_brainerdi
			Proterovaginoceras_belemnitiforme
			Protocycloceras_lamarcki
			Richardsonoceras_ellipticum
			Rioceras_escandei
			Schuchertoceras_troedssoni
			Sinoceras_chinense
			Strandoceras_tyriense
			Suecoceras_barrandei
			Tarphyceras_prematurum
			Warburgoceras_longitudinale
			Westonoceras_albertasaskatuanae
			;
End;
Begin trees;
	Translate
		   1 Actinoceras_tenuifilum,
		   2 Adamsoceras_oelandicum,
		   3 Bactroceras_sandbergeri,
		   4 Bathmoceras_holmi,
		   5 Bisonoceras_corniforme,
		   6 Buttsoceras_novemexicanum,
		   7 Centroonoceras_tokunagai,
		   8 Cyrtocerina_madisonensis,
		   9 Dawsonoceras_fenestratum,
		  10 Diestoceras_parallelum,
		  11 Estonioceras_imperfectum,
		  12 Intejoceras_angarense,
		  13 Isorthoceras_wahlenbergi,
		  14 Lituites_lituus,
		  15 Orthoceras_regulare,
		  16 Padunoceras_rugosaeforme,
		  17 Parvihebetoceras_wahli,
		  18 Proterocameroceras_brainerdi,
		  19 Proterovaginoceras_belemnitiforme,
		  20 Protocycloceras_lamarcki,
		  21 Richardsonoceras_ellipticum,
		  22 Rioceras_escandei,
		  23 Schuchertoceras_troedssoni,
		  24 Sinoceras_chinense,
		  25 Strandoceras_tyriense,
		  26 Suecoceras_barrandei,
		  27 Tarphyceras_prematurum,
		  28 Warburgoceras_longitudinale,
		  29 Westonoceras_albertasaskatuanae
;
tree TREE1 = ((((((1[&height=8.71968480909476,height_95%_HPD={6.610362567829995,10.862350525700009},height_median=8.636614041000001,height_range={6.600102398000004,11.197906929400006},length=17.00776145354253,length_95%_HPD={11.034183049999996,22.344912790000002},length_median=17.19421765,length_range={7.602254393000003,26.982218870000004}]:13.517855770000004,2[&height=18.274858966828972,height_95%_HPD={16.9170286772,19.714979696},height_median=18.211874863150005,height_range={16.901268268199996,19.899944595000008},length=7.4498367443970785,length_95%_HPD={2.030149047000002,12.117908830000001},length_median=7.650925158,length_range={0.3391448494000002,15.644453290000001}]:5.819872830999998)[&height=25.72588861786774,height_95%_HPD={20.30950750637,30.310617938899995},height_median=26.028037579999996,height_range={17.7100988041,34.4949127451},length=6.5896747980277866,length_95%_HPD={1.6525190840000015,12.444802299999996},length_median=6.2314092030000054,length_range={0.4318332539000025,17.334284250000003},posterior=0.9992596705533963]:8.252701723000001,((7[&height=17.145200854284397,height_95%_HPD={13.900223009000008,21.347650069099995},height_median=16.812661321700006,height_range={13.900223009000008,22.777062062999995},length=1.902520499660764,length_95%_HPD={0.0,5.023313645000002},length_median=1.504908910000001,length_range={0.0,16.820107329999995}]:0.5037026378,13[&height=2.3474122521157947,height_95%_HPD={1.670372776699999,2.6999565335999947},height_median=2.4547421884499983,height_range={0.7256808534000072,2.6999565335999947},length=16.644537336873523,length_95%_HPD={12.203094550000003,21.335113899999996},length_median=16.554761300000003,length_range={1.5677349660000033,29.2932201}]:14.435222500000002)[&height=19.051731887499795,height_95%_HPD={14.699061677899998,23.460937796699994},height_median=18.939493130674997,height_range={13.987048150999996,29.818707399499992},length=7.392192398660976,length_95%_HPD={1.0203089219999981,14.058894580000004},length_median=7.094969732499999,length_range={0.14806731159999842,18.58148602},posterior=0.9687210808809921]:8.843020836999997,(9[&height=2.347412252192054,height_95%_HPD={1.6703727746999988,2.6999565435999955},height_median=2.454742186449998,height_range={0.7256808574000075,2.6999565435999955},length=20.37784121848197,length_95%_HPD={15.03825716,26.340091309999995},length_median=19.898246849999996,length_range={1.5677349660000033,37.81738328}]:19.54453021,15[&height=15.319259526482135,height_95%_HPD={13.926170917100002,16.648479993999995},height_median=15.301450067999998,height_range={13.901546422700001,16.89925886873},length=8.18826827208993,length_95%_HPD={2.4669800570000007,18.11150354},length_median=7.146460604999998,length_range={1.0521001390000002,27.010175589999996}]:6.7297359939999986)[&height=21.73793819096541,height_95%_HPD={17.842197871299998,25.8649297824},height_median=21.458619270599993,height_range={15.331321360099999,32.879468469399995},length=4.855444604978052,length_95%_HPD={0.1632473879999985,10.231132909999996},length_median=4.492544129499999,length_range={0.010441726250000727,20.90039141},posterior=0.7307051637978901]:3.733713124000001)[&height=26.327102234789397,height_95%_HPD={22.0106249512,31.354298601300002},height_median=26.101141214949998,height_range={18.893878091799998,36.0587636119},length=5.969368996889564,length_95%_HPD={0.354821749300001,10.721494580000005},length_median=6.005632945999999,length_range={0.027520578129998086,15.352507700000004},posterior=0.7233018693318527]:6.176390458)[&height=32.24254872942624,height_95%_HPD={29.3809817811,35.371185016300004},height_median=32.1767512144,height_range={24.4340169154,38.792496237},length=3.097472255872362,length_95%_HPD={0.2026364173000026,6.092053225999997},length_median=2.9395442639999985,length_range={0.013787926450000043,10.966775410000004},posterior=0.7183046455672775]:2.5473640180000032,6[&height=25.069853641134692,height_95%_HPD={24.6540890854,25.4996885399},height_median=25.084733709,height_range={24.6001960836,25.4996885399},length=9.72077951151572,length_95%_HPD={3.6358611090000004,13.89402562},length_median=10.08953665,length_range={0.0,15.431879110000004}]:8.738879899000004)[&height=35.3771910066975,height_95%_HPD={32.60817702006,38.1486048733},height_median=35.3771718545,height_range={29.572614337127007,40.648050307949},length=2.6400074837203498,length_95%_HPD={0.23084238269999702,5.466430279000001},length_median=2.3974208919999995,length_range={0.02284178770000267,12.157206620000004},posterior=0.711271515824542]:5.367526348999995,((12[&height=18.584178392876467,height_95%_HPD={17.114287810099995,19.8993890575},height_median=18.6763133726,height_range={16.900187698699995,19.8993890575},length=12.871448024717408,length_95%_HPD={8.488201036,18.282854329999996},length_median=12.735636750000001,length_range={4.862419559999999,23.224041289999995}]:11.56915275,20[&height=29.00418534216982,height_95%_HPD={28.100341929500004,30.239539883000006},height_median=28.899913386800005,height_range={28.100341929500004,30.5981274208},length=3.1929981571273585,length_95%_HPD={0.0,7.890051296999999},length_median=2.637291568000002,length_range={0.0,16.84874754}]:0.9551343573000004)[&height=31.701892748858697,height_95%_HPD={28.679992616,35.2952802622},height_median=31.411650482099994,height_range={28.24490071697,40.6947465268},length=4.9728149414589184,length_95%_HPD={0.7529543592999985,9.417992060000003},length_median=4.910732671000002,length_range={0.044953510029998256,13.171731349999998},posterior=0.8634092171016102]:1.2969988369999967,(14[&height=18.029079656890275,height_95%_HPD={16.9008077723,19.557922175690003},height_median=17.884430508399994,height_range={16.900567142899995,19.89903775361},length=7.022056798677398,length_95%_HPD={2.839556979000001,11.613275349999999},length_median=6.750700565999999,length_range={1.408638946,20.46939136}]:6.330157259,24[&height=7.690634435722528,height_95%_HPD={6.745073248600001,8.4997750610436},height_median=7.758229730099998,height_range={6.600208611000006,8.499899805799998},length=17.35884269564686,length_95%_HPD={13.19480582,22.035125710000003},length_median=17.06857693,length_range={10.864071960000004,28.54685249}]:14.89830104)[&height=25.047217817660506,height_95%_HPD={21.211184863399996,29.869105632300002},height_median=24.7646298886,height_range={18.560619894600002,35.8952776127},length=10.467665661739652,length_95%_HPD={2.420114041999998,16.549475629999996},length_median=10.91440717,length_range={0.3399967229999987,19.750699020000003},posterior=0.9992596705533963]:8.555872037999997)[&height=35.510613811110716,height_95%_HPD={31.2737874599,39.694263750933},height_median=35.5442154158,height_range={28.828282057999996,41.750360251400004},length=2.76781235678648,length_95%_HPD={0.00455876618399742,6.843319085000001},length_median=2.3515197210000025,length_range={0.003820326846998512,11.370532049999998},posterior=0.4628909864889876]:7.657951337)[&height=38.412837870511986,height_95%_HPD={35.7569520813,41.2171463145},height_median=38.42799972482,height_range={33.600599578,43.0695805673},length=2.2539501128282105,length_95%_HPD={0.2690945028000016,4.742234490999998},length_median=1.999967040999998,length_range={0.06904728760000012,8.866163022000002},posterior=0.8843235239681658]:1.3978643610000034,(3[&height=18.026295941289934,height_95%_HPD={14.910073193599999,19.899557047000002},height_median=18.450007948400007,height_range={13.906075311000002,19.899557047000002},length=21.816069000714467,length_95%_HPD={17.30378863,26.48293399},length_median=21.71869438,length_range={15.273452429999999,30.042963539999995}]:21.71965251,22[&height=34.38529362988121,height_95%_HPD={33.200988373499996,35.6249432843},height_median=34.345658811700005,height_range={33.200094300699995,35.798204663700005},length=5.290295418910933,length_95%_HPD={1.351845443000002,8.682693133999997},length_median=5.328515679999995,length_range={0.0,13.248771179999999}]:5.185973373000003)[&height=38.90506079099044,height_95%_HPD={35.843195229,42.085890904100005},height_median=38.9281019134,height_range={34.315686524,44.14680155279999},length=2.101498358600182,length_95%_HPD={0.0011626280100003328,5.351374493000002},length_median=1.7686619134999972,length_range={2.030603902980488E-4,9.527449052999998},posterior=0.4819544697390339]:0.19551347520000206)[&height=41.09664109275001,height_95%_HPD={38.682930773500004,43.45858859321},height_median=41.087049921799995,height_range={37.18136079458,46.00064453733},length=4.863908635663279,length_95%_HPD={1.970147449999999,7.634180762},length_median=4.915532634999998,length_range={0.09788775471000122,9.320255711999998},posterior=0.8200999444752916]:5.133361827999998,(((4[&height=18.471559417423034,height_95%_HPD={17.0304126529,19.864281717},height_median=18.5142739655,height_range={16.900819739,19.899773462000002},length=18.998464334580234,length_95%_HPD={15.30407151,22.99972221},length_median=18.9717239,length_range={1.975180225999999,25.87421038}]:21.775903610000004,8[&height=4.928005053718548,height_95%_HPD={1.9930425880000087,6.599429637},height_median=5.306030473,height_range={0.7031461719999967,6.599429637},length=32.541514016988714,length_95%_HPD={28.574344880000005,37.28439303},length_median=32.41579742,length_range={14.090657400000001,41.46430267}]:35.72865714)[&height=37.469857364469746,height_95%_HPD={34.37611929399999,41.228308308},height_median=37.470674797,height_range={19.686119807900003,43.10597255700001},length=5.6302079848823405,length_95%_HPD={1.9204299830000053,9.395488833999998},length_median=5.593441149999997,length_range={0.031641293150002525,23.17433737},posterior=0.9996298352766981]:3.8469172889999967,((((10[&height=2.3474122521451535,height_95%_HPD={1.6703727767999936,2.6999565349999983},height_median=2.4547421784000036,height_range={0.7256808554000003,2.6999565349999983},length=15.625662920247628,length_95%_HPD={9.110567748000001,23.044302970000004},length_median=15.076250870000003,length_range={5.556721572999997,31.79232664}]:16.087748579999996,(25[&height=1.7986877674956772,height_95%_HPD={0.8324273369999986,2.6984335468999987},height_median=1.8389230850000047,height_range={0.7005739549999959,2.6984335468999987},length=10.468511246156378,length_95%_HPD={5.443442488000002,15.426122880000001},length_median=10.13977526,length_range={3.245553753000003,39.887791750000005}]:10.818519199999997,29[&height=4.880316779769218,height_95%_HPD={3.0071096397999995,6.599361310999996},height_median=4.966658394999996,height_range={2.704562411599994,6.599361310999996},length=7.279272245262069,length_95%_HPD={2.7002007159999977,12.36927948},length_median=7.047495914000002,length_range={1.3020990090000026,26.221053709999996}]:7.087030261000002)[&height=12.10994871801976,height_95%_HPD={7.444072736199999,16.937365882399998},height_median=11.906349934999994,height_range={5.302161435999999,24.030532064},length=8.053830797219865,length_95%_HPD={0.395039109799999,27.345316090000004},length_median=5.269184245999998,length_range={0.03000915065999976,36.47661425},posterior=0.9900055524708495]:5.0341504499999985)[&height=16.782748653121214,height_95%_HPD={11.326979044000005,22.567230938},height_median=16.49263963,height_range={9.276385852800004,33.356003998999995},length=6.822790277028776,length_95%_HPD={0.030204138500000255,15.000164049999999},length_median=6.192870796000001,length_range={0.030204138500000255,28.591977820000004},posterior=0.7645752359800111]:6.693090796,21[&height=16.16529862420812,height_95%_HPD={14.835277138999992,16.899779701799993},height_median=16.3394991501,height_range={13.908084144300005,16.899900814},length=6.816296420262393,length_95%_HPD={0.6818306792999991,12.0115677},length_median=6.5868295629999984,length_range={0.2519206360999995,25.17314177}]:8.578325182)[&height=23.659425301519303,height_95%_HPD={17.333171883000006,30.009974674999995},height_median=23.261388610999994,height_range={16.007463742600002,42.194016067999996},length=9.798774752397556,length_95%_HPD={0.17480257700000124,20.89479747},length_median=8.581814899000001,length_range={0.007602537581998803,26.692862249999997},posterior=0.6631501017952989]:7.934032176999999,((17[&height=0.0,length=12.752957969669637,length_95%_HPD={7.9115312389999985,17.714556439999996},length_median=12.74479084,length_range={3.589443461000002,21.5793133}]:15.850744849999998,23[&height=2.3474122522086662,height_95%_HPD={1.6703727740000005,2.6999565369999985},height_median=2.454742187000008,height_range={0.7256808489999997,2.6999565369999985},length=10.356001686486392,length_95%_HPD={5.288649419999999,15.26845711},length_median=10.377900580000002,length_range={1.0737426549999967,19.120423000000002}]:13.664719410000004)[&height=12.75091597083184,height_95%_HPD={7.773251291000001,17.582025860000005},height_median=12.743132835,height_range={3.589443461000002,21.5793133},length=10.620813116534151,length_95%_HPD={0.7981908105000031,26.64920737},length_median=8.371762844,length_range={0.5469709460999965,37.60162181},posterior=0.9894503053858967]:13.508852869999998,28[&height=2.347412252090012,height_95%_HPD={1.6703727732000004,2.6999565349999983},height_median=2.4547421919999977,height_range={0.7256808513999999,2.6999565349999983},length=18.08369661126729,length_95%_HPD={9.755883384999997,29.816752709999996},length_median=17.249135820000003,length_range={2.6348334730000005,39.73459015}]:27.17357227)[&height=19.37717016570774,height_95%_HPD={12.889198366000002,26.586656659999996},height_median=19.0546637935,height_range={7.613153140999998,41.82786167},length=10.82674601407057,length_95%_HPD={0.817149582399999,23.382087619999993},length_median=9.3545691795,length_range={0.026922891419999928,32.40406071},posterior=0.6748102905793077]:3.541299275)[&height=32.00891153495507,height_95%_HPD={23.176587113999993,41.20228387},height_median=31.555184955,height_range={19.351818923999996,44.942689672},length=9.245483585512407,length_95%_HPD={0.00416684484100216,17.46726329},length_median=9.6733951685,length_range={0.00416684484100216,22.176198600000003},posterior=0.6426059596520451]:6.381015148000003,(11[&height=16.16529862428796,height_95%_HPD={14.835277142999999,16.899779697999996},height_median=16.339499146999998,height_range={13.908084148299999,16.899900818999996},length=17.776550915734948,length_95%_HPD={8.01297443,22.81249343},length_median=18.39461967,length_range={0.6954047758000002,25.562408540000003}]:18.61817125,27[&height=29.43785645333094,height_95%_HPD={28.267386963,30.5987286725},height_median=29.484510004999997,height_range={28.101298437000008,30.5987286725},length=5.499264954213778,length_95%_HPD={2.3093615340000007,8.944061006999998},length_median=5.381709674,length_range={0.6727409924000014,12.952861689999999}]:6.036628384)[&height=34.916535327484986,height_95%_HPD={31.835489789000004,38.065937853},height_median=34.787698195400004,height_range={30.451284880999996,41.668854581},length=6.087216378808478,length_95%_HPD={1.634876638999998,9.702334436000001},length_median=6.178572326000001,length_range={0.013027906960004998,13.107344159999997},posterior=0.8743290764390154]:4.275201262000003)[&height=41.2520573888961,height_95%_HPD={39.062458185,43.451153208700006},height_median=41.264519446,height_range={37.462065192,45.9116579885},length=1.8744391487553738,length_95%_HPD={0.21908687130000004,3.8061186130000024},length_median=1.732584777999996,length_range={0.011354157770000484,6.967391227000007},posterior=0.8537849342957616]:5.111325375999996)[&height=43.12885958621295,height_95%_HPD={41.1113761,45.02399551999999},height_median=43.136480801,height_range={39.51342824849999,46.9517246},length=2.3806976720947817,length_95%_HPD={0.45233025270000127,4.299687300000002},length_median=2.3095265679999955,length_range={0.06570670325000094,6.817059225000001},posterior=0.872663335184157]:1.47000757,((5[&height=34.89683549702061,height_95%_HPD={33.2000389386,37.4885451151},height_median=34.623688580999996,height_range={33.2000389386,38.2950401726},length=2.867327798542986,length_95%_HPD={0.0,7.539362973000003},length_median=2.391997951999997,length_range={0.0,13.241599399999998}]:3.617323517999999,(16[&height=16.057773910502867,height_95%_HPD={13.900239515000003,19.140191408999993},height_median=15.706586644340003,height_range={13.900239515000003,19.894095472000004},length=1.3709513630343122,length_95%_HPD={0.0,4.139971356},length_median=0.9520167752999988,length_range={0.0,10.871331179999999}]:1.9283497740000008,19[&height=12.666430936081778,height_95%_HPD={11.376969265600003,13.899901370799995},height_median=12.717206920200006,height_range={11.200015903599997,13.899901370799995},length=4.762294337455463,length_95%_HPD={1.3291020710000012,8.680934332},length_median=4.498654534,length_range={0.47481169430000136,16.216959440000004}]:6.425476671000002)[&height=17.497261462085266,height_95%_HPD={14.177230350229998,20.974120385699994},height_median=17.216931431800003,height_range={13.938134043400005,27.953394693},length=19.336346869448274,length_95%_HPD={13.481820540000001,26.014458079999997},length_median=19.789683890000003,length_range={1.215449293999999,28.038439930000003},posterior=0.9104201369609476]:20.16252818)[&height=37.35407344284609,height_95%_HPD={34.316162462,40.3561506394},height_median=37.285071803899996,height_range={33.38307394700001,44.342032204300004},length=5.784409498592516,length_95%_HPD={1.2981232009999957,10.343350799999996},length_median=5.778106266999998,length_range={0.1348281693999951,12.65887653},posterior=0.9274477142328336]:1.210172385,(18[&height=29.004185342169137,height_95%_HPD={28.100341929000006,30.239539883000006},height_median=28.899913385100007,height_range={28.100341929000006,30.5981274229},length=6.720163681702817,length_95%_HPD={2.6599404649999983,12.098180419999998},length_median=6.5064052659999945,length_range={0.297454287299999,17.486987330000005}]:6.0020842149999964,26[&height=12.66643093608525,height_95%_HPD={11.376969264600007,13.899901368799998},height_median=12.717206926100005,height_range={11.200015906999994,13.899901368799998},length=22.596043366804366,length_95%_HPD={17.192959379999998,28.914404579999996},length_median=22.732196899999998,length_range={4.1975293079999965,32.31566811999999}]:21.87106835)[&height=35.62107193065745,height_95%_HPD={31.683874512399996,40.489246409},height_median=35.430429927999995,height_range={28.728414438999998,44.46495423049999},length=7.105163550346894,length_95%_HPD={1.5597578189999979,12.557569519999998},length_median=7.134662395999996,length_range={0.024587757939997346,17.11492466},posterior=0.9311493614658523]:5.9271088830000025)[&height=42.33254676405101,height_95%_HPD={38.7347350147,45.68021798107},height_median=42.454951502,height_range={36.4359399536,47.335179302099995},length=3.225558368436663,length_95%_HPD={2.4654309214611203E-5,6.455754630000001},length_median=3.0342007250000016,length_range={2.4654309214611203E-5,8.733896942999998},posterior=0.722561539885249]:4.2885869119999995)[&height=45.50226120543912,height_95%_HPD={44.1603179664,46.78874997919999},height_median=45.5105999135,height_range={43.2929001424,47.9230438435},length=0.676115091770576,length_95%_HPD={6.917917402660123E-5,1.5108547370000025},length_median=0.6030797708999991,length_range={6.917917402660123E-5,3.059968922000003},posterior=0.5596890616324264]:0.2235307093000003)[&height=46.17050464108275,height_95%_HPD={44.9542403566,47.344687048995},height_median=46.204120340630006,height_range={43.6892425116,48.4179170374},length=0.0,posterior=1.0]:0.0;
End;
