# Supplementary material for: Early cephalopod evolution clarified through Bayesian phylogenetic inference
Source: BMC Biol. 2022 Apr 14;20:88. doi: 10.1186/s12915-022-01284-5 (PMC9008929; doi:10.1186/s12915-022-01284-5)
Supplement: Supplementary file 6 — Additional file 6: Data S5. BEAST files. All xml-files used for the analyses and the corresponding summary trees are combined in a single zip-file. [file 12915_2022_1284_MOESM6_ESM.zip › 08_CMCo_mcc_pr.tre]

#NEXUS

Begin taxa;
	Dimensions ntax=29;
		Taxlabels
			Actinoceras_tenuifilum
			Adamsoceras_oelandicum
			Bactroceras_sandbergeri
			Bathmoceras_holmi
			Bisonoceras_corniforme
			Buttsoceras_novemexicanum
			Centroonoceras_tokunagai
			Cyrtocerina_madisonensis
			Dawsonoceras_fenestratum
			Diestoceras_parallelum
			Estonioceras_imperfectum
			Intejoceras_angarense
			Isorthoceras_wahlenbergi
			Lituites_lituus
			Orthoceras_regulare
			Padunoceras_rugosaeforme
			Parvihebetoceras_wahli
			Proterocameroceras_brainerdi
			Proterovaginoceras_belemnitiforme
			Protocycloceras_lamarcki
			Richardsonoceras_ellipticum
			Rioceras_escandei
			Schuchertoceras_troedssoni
			Sinoceras_chinense
			Strandoceras_tyriense
			Suecoceras_barrandei
			Tarphyceras_prematurum
			Warburgoceras_longitudinale
			Westonoceras_albertasaskatuanae
			;
End;
Begin trees;
	Translate
		   1 Actinoceras_tenuifilum,
		   2 Adamsoceras_oelandicum,
		   3 Bactroceras_sandbergeri,
		   4 Bathmoceras_holmi,
		   5 Bisonoceras_corniforme,
		   6 Buttsoceras_novemexicanum,
		   7 Centroonoceras_tokunagai,
		   8 Cyrtocerina_madisonensis,
		   9 Dawsonoceras_fenestratum,
		  10 Diestoceras_parallelum,
		  11 Estonioceras_imperfectum,
		  12 Intejoceras_angarense,
		  13 Isorthoceras_wahlenbergi,
		  14 Lituites_lituus,
		  15 Orthoceras_regulare,
		  16 Padunoceras_rugosaeforme,
		  17 Parvihebetoceras_wahli,
		  18 Proterocameroceras_brainerdi,
		  19 Proterovaginoceras_belemnitiforme,
		  20 Protocycloceras_lamarcki,
		  21 Richardsonoceras_ellipticum,
		  22 Rioceras_escandei,
		  23 Schuchertoceras_troedssoni,
		  24 Sinoceras_chinense,
		  25 Strandoceras_tyriense,
		  26 Suecoceras_barrandei,
		  27 Tarphyceras_prematurum,
		  28 Warburgoceras_longitudinale,
		  29 Westonoceras_albertasaskatuanae
;
tree TREE1 = ((((((1[&height=8.757611479791601,height_95%_HPD={6.6086738909000005,10.922207615999994},height_median=8.696434948199993,height_range={6.600202372560005,11.198528194999994},length=16.90220710465984,length_95%_HPD={11.068930039999998,21.976923139999997},length_median=17.1660123,length_range={6.206490093999999,25.905807850000002}]:18.04864123,2[&height=18.272933952828573,height_95%_HPD={16.904928275999993,19.721791313799997},height_median=18.209578052,height_range={16.9007794152,19.899338126999996},length=7.387442734655759,length_95%_HPD={1.9818296920000016,12.04004801},length_median=7.495714708000001,length_range={0.19444382580000052,15.8931507}]:8.122707709)[&height=25.66005353042352,height_95%_HPD={20.332994034900004,30.098690024999996},height_median=25.8895366801,height_range={17.323416257999998,32.857656792},length=6.612262239290128,length_95%_HPD={1.3964660379999998,11.949439009999999},length_median=6.358645342999999,length_range={0.005137331006000778,18.11946096},posterior=0.9998149176383491]:6.893469816,((7[&height=17.128800159703665,height_95%_HPD={13.901690881,21.317732239500007},height_median=16.785924768199994,height_range={13.901690881,22.777693067499996},length=1.8999060236651715,length_95%_HPD={0.0,5.099485850000001},length_median=1.5056020849999996,length_range={0.0,13.88566892}]:0.9149210427000014,13[&height=2.3547721524786605,height_95%_HPD={1.6860806769999996,2.699954640999998},height_median=2.4577135590099957,height_range={0.7645848192000031,2.699954640999998},length=16.60411999863151,length_95%_HPD={12.048495539999998,21.149242890000004},length_median=16.477085269999996,length_range={1.9078391319999994,28.72686875}]:16.087955479999998)[&height=19.03225332362923,height_95%_HPD={14.748103553,23.543556572299995},height_median=18.886995358100002,height_range={14.050287386600004,28.863892342299998},length=7.654156896299378,length_95%_HPD={1.0216571290000012,14.46494946},length_median=7.3854442989999995,length_range={0.006308980955001431,21.563689359999998},posterior=0.9720525633907089]:8.535409576,(9[&height=2.3547721525402294,height_95%_HPD={1.6860806710000062,2.699954643399991},height_median=2.4577135640099996,height_range={0.7645848221999998,2.699954643399991},length=20.493046228983168,length_95%_HPD={15.437223709999998,26.352965870000002},length_median=20.0848702,length_range={1.9078391319999994,33.70187365}]:18.154986679999997,15[&height=15.33603554883452,height_95%_HPD={13.92949024020001,16.681130154600005},height_median=15.309161965000001,height_range={13.900618164599997,16.8986774681},length=7.880793591313402,length_95%_HPD={2.339480135999999,15.03425962},length_median=7.216589664000001,length_range={0.21058573239999845,27.054703380000003}]:5.360073331999999)[&height=21.725687410056256,height_95%_HPD={18.145206539100002,25.7547621564},height_median=21.490714540000003,height_range={15.252658190600002,32.1740215607},length=4.559425387647374,length_95%_HPD={0.03620877963999902,9.78745081},length_median=4.198172529000001,length_range={7.392898919995616E-4,16.84591375},posterior=0.6927632796594485]:6.468378376)[&height=26.18576226626676,height_95%_HPD={21.958269276799996,31.152194973269992},height_median=25.903942502969997,height_range={19.214599609300002,36.269313466964},length=5.8578726652946855,length_95%_HPD={0.5477028522999987,11.13718532},length_median=5.890107154999999,length_range={0.013444161870001636,15.241744770000004},posterior=0.5761613918193597]:6.828229606999997)[&height=32.14450973963522,height_95%_HPD={29.254447321980003,35.2418149889},height_median=32.08142336775,height_range={25.911370293270004,38.10741212610001},length=3.058821750257203,length_95%_HPD={0.21082439300000289,5.936757476000004},length_median=2.9374953680000004,length_range={3.314713352011722E-4,9.577139653},posterior=0.543771978530446]:1.9387893640000016,6[&height=25.073084683674253,height_95%_HPD={24.6511744122,25.499994044799998},height_median=25.083479538019997,height_range={24.600418448499994,25.499994044799998},length=9.577855883014795,length_95%_HPD={4.035191310999998,14.229534660000002},length_median=9.961708416,length_range={0.0,14.88054409}]:10.147569439999998)[&height=35.22208539888405,height_95%_HPD={32.69880599538,37.91878239254001},height_median=35.2769022174,height_range={29.684755336500004,39.7121997548},length=2.633670410356751,length_95%_HPD={0.19227076290000156,5.396349799000006},length_median=2.4227218129999954,length_range={0.018394937510002762,11.300060269999996},posterior=0.5391449194891726]:4.953856870000003,((12[&height=18.598007864924362,height_95%_HPD={17.112640830000004,19.897142730299997},height_median=18.6861530455,height_range={16.901658342999994,19.8991670483},length=12.665863777359839,length_95%_HPD={8.010496190000001,17.919551689999995},length_median=12.511450760000002,length_range={3.828886281999999,28.52259818}]:14.939624330000001,20[&height=28.962786680080907,height_95%_HPD={28.100005316799997,30.194716189299996},height_median=28.82864410343999,height_range={28.100005316799997,30.597658344},length=3.064481632157587,length_95%_HPD={0.0,8.090368638999998},length_median=2.4712401490000033,length_range={0.0,15.99643742}]:3.4359736110000014)[&height=31.474834746556663,height_95%_HPD={28.513749577800002,34.96210755840001},height_median=31.189746496450002,height_range={28.1914125723,39.274706452000004},length=4.907618516130615,length_95%_HPD={0.37438784599999764,8.956213365},length_median=4.857915686000002,length_range={0.0027875793909970525,16.555693560000005},posterior=0.8510086988709976]:5.854899677999995,(14[&height=18.0310991844833,height_95%_HPD={16.900368702,19.561355901999995},height_median=17.887687662100003,height_range={16.900368702,19.8991090428},length=6.985275527933543,length_95%_HPD={2.9208327800000013,11.547452190000001},length_median=6.738518331999998,length_range={1.3549238929999987,18.771899660000003}]:5.755420470000001,24[&height=7.6803428443163515,height_95%_HPD={6.736894825381,8.499740179620005},height_median=7.7505161168,height_range={6.6011252809999945,8.499740179620005},length=17.33547844827503,length_95%_HPD={13.08911809,22.048164099999997},length_median=17.067377049999997,length_range={10.22624176,28.426521479999998}]:16.24540356)[&height=25.01863414280548,height_95%_HPD={21.005259537399997,29.6410388152},height_median=24.697499441300003,height_range={18.628282393600003,36.18056185402},length=10.635781479746042,length_95%_HPD={2.840523343000001,16.67351235},length_median=10.999617310000001,length_range={0.4066337860999987,21.162857080000002},posterior=0.9985193411067925]:13.356294949999999)[&height=35.175418536091186,height_95%_HPD={31.0662742664,39.4460470457},height_median=35.219496595699994,height_range={28.778837005799996,40.79159425889999},length=2.977302864757343,length_95%_HPD={2.963168305001318E-4,7.177908858999999},length_median=2.5917171440000004,length_range={2.963168305001318E-4,10.961937610000003},posterior=0.48176938737738295]:2.3728293120000075)[&height=38.31577593676913,height_95%_HPD={35.4830692229,40.767191315199995},height_median=38.2999945327,height_range={33.7092206539,42.5295987784},length=2.2358018022182966,length_95%_HPD={0.24077686560000444,4.773395833999999},length_median=2.0051266990000016,length_range={0.02583746730999792,8.102211126},posterior=0.6198408291689802]:2.349473671999995,(3[&height=18.053247825028606,height_95%_HPD={15.068812617200003,19.899917744000003},height_median=18.414156965899995,height_range={13.9007104521,19.899917744000003},length=21.74479341213949,length_95%_HPD={17.4053131,26.4852859},length_median=21.65689239,length_range={14.862596490000001,29.42086751}]:26.085573069999995,22[&height=34.387911008460904,height_95%_HPD={33.203995126600006,35.618000315100005},height_median=34.32668002949999,height_range={33.200484459,35.7995579765},length=5.237788546223078,length_95%_HPD={1.6781981889999997,8.709214998},length_median=5.249558475000001,length_range={0.0,13.080212600000003}]:7.119767911999993)[&height=38.95256338274309,height_95%_HPD={35.843524490600004,42.1623454421},height_median=38.97034850215,height_range={34.37030990400001,44.026812056},length=1.9636549485006027,length_95%_HPD={8.205254119957317E-4,4.987318670999997},length_median=1.5728438509999982,length_range={8.205254119957317E-4,7.757620074000002},posterior=0.48602628169535445]:0.7960816697000013)[&height=41.02866478132958,height_95%_HPD={38.520566680799995,43.40800844876},height_median=40.989098528,height_range={37.452929832900004,46.4111702706},length=5.010588788799629,length_95%_HPD={2.3891405979999973,7.871127815999998},length_median=5.041178046500001,length_range={0.010757015869998554,9.348008270999998},posterior=0.5371090135110124]:3.2413326610000013,(((4[&height=18.469515405342275,height_95%_HPD={17.06769657,19.889321366000004},height_median=18.5088698617,height_range={16.900090769099997,19.899826499200003},length=19.064292645778078,length_95%_HPD={15.238864499999998,22.703980020000003},length_median=18.99375605,length_range={6.264714899000001,25.78877306}]:20.26056087,8[&height=4.994638751283272,height_95%_HPD={2.131615969000002,6.5997926650000025},height_median=5.367127278400005,height_range={0.7000908380000084,6.5997926650000025},length=32.53916929983718,length_95%_HPD={28.537852130000005,37.04763759},length_median=32.39549826999999,length_range={18.96481735,41.791481}]:35.94806686)[&height=37.533808051120445,height_95%_HPD={34.240116386400004,40.82896267943},height_median=37.48672024021,height_range={25.4732383815,43.514711127000005},length=5.48419226573518,length_95%_HPD={1.9936319750000067,9.178412162000008},length_median=5.481252948999995,length_range={0.5143702551000047,18.65382162},posterior=1.0]:4.659682363000002,((((10[&height=2.354772152557184,height_95%_HPD={1.6860806747000012,2.6999546427999945},height_median=2.457713559999995,height_range={0.7645848279999967,2.6999546427999945},length=15.778819525432942,length_95%_HPD={9.274142194,23.26230405},length_median=15.310624959999998,length_range={6.779054682000002,31.298530839999998}]:16.363730279999995,(25[&height=1.8223616239509457,height_95%_HPD={0.8443829871999995,2.698138544999999},height_median=1.8810262761000018,height_range={0.7006014033999932,2.6997749070000054},length=10.607863360533104,length_95%_HPD={5.447965367999998,15.565012969999998},length_median=10.233366940000003,length_range={3.2714741269999976,41.137174}]:10.601103389999999,29[&height=4.878765742702471,height_95%_HPD={3.0393968770000015,6.599453768800004},height_median=4.984550909999996,height_range={2.703100122399995,6.599453768800004},length=7.470626884320007,length_95%_HPD={2.707089431,12.676392890000002},length_median=7.176811772999997,length_range={0.9873424999999969,23.507557230000003}]:8.447965443999998)[&height=12.299841923917127,height_95%_HPD={7.683723390799997,17.26904406809999},height_median=12.071267485164999,height_range={5.591415094700004,25.669120024099993},length=7.889850115866204,length_95%_HPD={0.2854244078000008,26.665837480000008},length_median=5.196814614499999,length_range={0.04250750225000033,34.9403899},posterior=0.9924116231723117]:6.133924324000002)[&height=16.786205234788802,height_95%_HPD={11.484324308500007,22.9092614303},height_median=16.491469263749998,height_range={9.210204288699998,32.475723927},length=6.825095242913545,length_95%_HPD={0.016209383349998774,13.59255464},length_median=6.317060236,length_range={0.011384132789999057,29.388122279999997},posterior=0.7614288358319452]:4.781747404000001,21[&height=16.183905156608454,height_95%_HPD={14.917861692999999,16.899963797999995},height_median=16.3492699154,height_range={13.9074448119,16.899963797999995},length=7.05991522089559,length_95%_HPD={1.1907934589999982,12.920379909999998},length_median=6.718791333000002,length_range={0.0,26.69833128}]:6.410048530000001)[&height=24.64660715320879,height_95%_HPD={17.437149862999988,37.8258117122},height_median=23.543255457599997,height_range={15.581178496,43.463400680839996},length=12.704150501598487,length_95%_HPD={0.31075729610000025,21.673741969999995},length_median=14.461391769999999,length_range={0.006402708030002202,26.394559210000004},posterior=0.8789561354802887]:4.706233430000001,((17[&height=0.0,length=12.455267452762483,length_95%_HPD={7.5102817109999975,17.11833199},length_median=12.510795940000001,length_range={3.1366724539999993,21.53316597}]:7.606290805999997,23[&height=2.3547721524825267,height_95%_HPD={1.6860806700000026,2.6999546399999943},height_median=2.457713559999995,height_range={0.7645848200000032,2.6999546399999943},length=10.100495300280018,length_95%_HPD={5.006685347000001,14.761542400000003},length_median=10.133043870000002,length_range={0.7194963298999966,18.876432279999996}]:5.608810888000001)[&height=12.455267452762483,height_95%_HPD={7.5102817109999975,17.11833199},height_median=12.510795940000001,height_range={3.1366724539999993,21.53316597},length=9.834336895019783,length_95%_HPD={1.0468354899999994,25.98023893},length_median=7.806242971999996,length_range={0.1922463040000011,36.51005273},posterior=1.0]:16.988152970000005,28[&height=2.354772152506063,height_95%_HPD={1.6860806747000012,2.6999546407999944},height_median=2.457713561410003,height_range={0.7645848209999997,2.6999546407999944},length=19.442523861555053,length_95%_HPD={10.767804390000002,32.45755191},length_median=17.63342959,length_range={8.418929118000001,38.80663849}]:22.59696386)[&height=18.9300101218472,height_95%_HPD={12.949125256600006,25.41474086},height_median=18.6224505685,height_range={11.114682477000002,33.89995981},length=11.381084420542507,length_95%_HPD={1.5563047400000016,23.519553080000005},length_median=10.144965035,length_range={0.11181386359999834,29.386310859999995},posterior=0.6955395150842125]:3.2547472530000015)[&height=31.853801399286546,height_95%_HPD={23.393044371000002,41.150873543},height_median=31.411269329,height_range={20.173345044900003,44.153686345000004},length=9.406527428974956,length_95%_HPD={0.03829479751999543,17.610313469999998},length_median=9.701203772999996,length_range={0.019212613589999705,21.16322947},posterior=0.33185267444012584]:14.649725029999999,(11[&height=16.183905156645427,height_95%_HPD={14.917861693999996,16.899963798999995},height_median=16.349269920399998,height_range={13.907444808900003,16.899963798999995},length=17.159939632322793,length_95%_HPD={7.452476998999998,22.24743841},length_median=17.990201119999995,length_range={1.9554653259999988,25.94026568}]:18.41007748,27[&height=29.449065073255156,height_95%_HPD={28.2761975225,30.599719381000003},height_median=29.492689683000002,height_range={28.100497257,30.599719381000003},length=5.315731103163906,length_95%_HPD={2.395540413999999,8.770320366},length_median=5.20938743,length_range={0.799479980600001,12.71879307}]:5.460678241)[&height=34.8030048975894,height_95%_HPD={31.819790939,38.0356796187},height_median=34.67182325,height_range={30.122324961000004,41.7219077848},length=6.1396942310716,length_95%_HPD={1.512914318,10.308266060000001},length_median=6.302239274999998,length_range={8.36439046700832E-4,12.841428139999998},posterior=0.7416250231352952]:7.355929502999999)[&height=41.215198907097765,height_95%_HPD={39.171157308,43.388498768000005},height_median=41.19992754069999,height_range={37.267882852,45.251465935},length=1.850912341746258,length_95%_HPD={0.233384169899999,3.7089843380000005},length_median=1.7390113829999976,length_range={0.042822356990001254,5.824505854000002},posterior=0.5173052008143624]:1.1570965790000045)[&height=43.06968843933466,height_95%_HPD={41.21556586199999,44.994387484},height_median=43.088370796,height_range={39.680777057200004,46.490815512000005},length=2.2639537549732114,length_95%_HPD={0.662820886300004,4.303787509999999},length_median=2.169645113999998,length_range={0.09021130325000115,5.916771603999997},posterior=0.5350731075328521]:1.615344064999995,((5[&height=34.73135736996708,height_95%_HPD={33.20148012600001,37.18601109270001},height_median=34.425748749,height_range={33.20059649700001,38.299555031},length=2.580461205002975,length_95%_HPD={0.0,5.601721599000001},length_median=2.2724705400000005,length_range={0.0,12.466288399999996}]:2.9291206480000014,(16[&height=16.02697719171787,height_95%_HPD={13.900073781359993,19.069225422979994},height_median=15.691571724300001,height_range={13.900073781359993,19.8999055689},length=1.3352492506739078,length_95%_HPD={0.0,4.008726622000001},length_median=0.9486896177999995,length_range={0.0,17.75248842}]:0.3773703847000007,19[&height=12.68757615044623,height_95%_HPD={11.390400087199993,13.891162363100008},height_median=12.745699264100004,height_range={11.200023456899999,13.899607691999996},length=4.675297683555079,length_95%_HPD={1.3414912769999994,8.439679433000002},length_median=4.429283594000001,length_range={0.3579858989000009,27.335293229999998}]:0.8257923302000023)[&height=17.44197274534155,height_95%_HPD={14.322793278860004,20.814876679100006},height_median=17.200066225999993,height_range={13.940324781299996,30.647527120800007},length=19.4350214587859,length_95%_HPD={14.41916222,24.71704944},length_median=19.68901024,length_range={1.772647039999999,28.183568309999995},posterior=0.91486211364057]:23.41499674)[&height=37.132813109218,height_95%_HPD={34.363809311199994,40.2322209684},height_median=37.08552701545,height_range={33.3273791079,42.285539911700006},length=5.021281053071118,length_95%_HPD={0.9097283830000009,9.194995522999996},length_median=4.827715079500003,length_range={0.10450951259999641,12.725048969999996},posterior=0.9557653155654267]:5.308378349999998,(18[&height=28.962786680114174,height_95%_HPD={28.100005316,30.194716191699996},height_median=28.828644103639995,height_range={28.100005316,30.5976583429},length=6.453761490646011,length_95%_HPD={1.7673307519999994,10.717266299999999},length_median=6.303299461000002,length_range={0.38290565000000143,15.525845379999996}]:6.383510421,26[&height=12.687576150450417,height_95%_HPD={11.390400087199993,13.891162364100005},height_median=12.745699272100005,height_range={11.200023463900003,13.899607691999996},length=22.49479269752449,length_95%_HPD={17.9571598,27.89870388},length_median=22.55274882999999,length_range={5.1518087470000005,31.60814781}]:21.379171380000003)[&height=35.33700051302954,height_95%_HPD={31.208721208999997,39.446933614},height_median=35.204837875,height_range={28.637426532000003,43.8899266174},length=6.821882775654258,length_95%_HPD={1.4414871439999999,11.552700789999996},length_median=6.881119462999997,length_range={0.023652949980004223,15.956216370000003},posterior=0.9581713862668888]:8.169996042999998)[&height=41.94595703663297,height_95%_HPD={38.545194349999996,45.377115941469995},height_median=41.959453889849996,height_range={35.19652789920001,47.14744349685},length=3.4072477562338275,length_95%_HPD={0.19754925410000368,6.678651154999997},length_median=3.390094461500002,length_range={0.004738650111001164,10.852621260000006},posterior=0.9224504904682583]:2.039832025999999)[&height=45.31969550854844,height_95%_HPD={43.925158481,46.575721699999995},height_median=45.33543677899999,height_range={42.794851932,47.883116639},length=0.81292845251115,length_95%_HPD={0.02029857298000337,1.7016019559999975},length_median=0.7382963240999985,length_range={7.043925572034482E-4,3.225150356999997},posterior=0.4880621876735147]:0.6611704445000015)[&height=46.13968689540721,height_95%_HPD={44.903571613000004,47.236857407},height_median=46.1716223797,height_range={43.72676809185,48.213441939700004},length=0.0,posterior=1.0]:0.0;
End;
