# Supplementary material for: Early cephalopod evolution clarified through Bayesian phylogenetic inference
Source: BMC Biol. 2022 Apr 14;20:88. doi: 10.1186/s12915-022-01284-5 (PMC9008929; doi:10.1186/s12915-022-01284-5)
Supplement: Supplementary file 6 — Additional file 6: Data S5. BEAST files. All xml-files used for the analyses and the corresponding summary trees are combined in a single zip-file. [file 12915_2022_1284_MOESM6_ESM.zip › 09_CtDp_mcc_pr.tre]

#NEXUS

Begin taxa;
	Dimensions ntax=29;
		Taxlabels
			Actinoceras_tenuifilum
			Adamsoceras_oelandicum
			Bactroceras_sandbergeri
			Bathmoceras_holmi
			Bisonoceras_corniforme
			Buttsoceras_novemexicanum
			Centroonoceras_tokunagai
			Cyrtocerina_madisonensis
			Dawsonoceras_fenestratum
			Diestoceras_parallelum
			Estonioceras_imperfectum
			Intejoceras_angarense
			Isorthoceras_wahlenbergi
			Lituites_lituus
			Orthoceras_regulare
			Padunoceras_rugosaeforme
			Parvihebetoceras_wahli
			Proterocameroceras_brainerdi
			Proterovaginoceras_belemnitiforme
			Protocycloceras_lamarcki
			Richardsonoceras_ellipticum
			Rioceras_escandei
			Schuchertoceras_troedssoni
			Sinoceras_chinense
			Strandoceras_tyriense
			Suecoceras_barrandei
			Tarphyceras_prematurum
			Warburgoceras_longitudinale
			Westonoceras_albertasaskatuanae
			;
End;
Begin trees;
	Translate
		   1 Actinoceras_tenuifilum,
		   2 Adamsoceras_oelandicum,
		   3 Bactroceras_sandbergeri,
		   4 Bathmoceras_holmi,
		   5 Bisonoceras_corniforme,
		   6 Buttsoceras_novemexicanum,
		   7 Centroonoceras_tokunagai,
		   8 Cyrtocerina_madisonensis,
		   9 Dawsonoceras_fenestratum,
		  10 Diestoceras_parallelum,
		  11 Estonioceras_imperfectum,
		  12 Intejoceras_angarense,
		  13 Isorthoceras_wahlenbergi,
		  14 Lituites_lituus,
		  15 Orthoceras_regulare,
		  16 Padunoceras_rugosaeforme,
		  17 Parvihebetoceras_wahli,
		  18 Proterocameroceras_brainerdi,
		  19 Proterovaginoceras_belemnitiforme,
		  20 Protocycloceras_lamarcki,
		  21 Richardsonoceras_ellipticum,
		  22 Rioceras_escandei,
		  23 Schuchertoceras_troedssoni,
		  24 Sinoceras_chinense,
		  25 Strandoceras_tyriense,
		  26 Suecoceras_barrandei,
		  27 Tarphyceras_prematurum,
		  28 Warburgoceras_longitudinale,
		  29 Westonoceras_albertasaskatuanae
;
tree TREE1 = (((((((((1[&height=8.719831670191954,height_95%_HPD={6.6225810774,10.90089376572},height_median=8.628807304499993,height_range={6.601065913027995,11.198825429000003},length=16.733143803664216,length_95%_HPD={10.907141029999998,21.883064660000002},length_median=16.89673062,length_range={7.635386238999999,25.330987049999997}]:17.141452879999996,2[&height=18.24699885857333,height_95%_HPD={16.9024816019,19.674709760000006},height_median=18.179186197600004,height_range={16.90082822,19.899417591299997},length=7.2033074603383405,length_95%_HPD={1.8939982630000003,11.93670143},length_median=7.297729539999999,length_range={0.0,14.622059549999996}]:7.100044011000001)[&height=25.453787125074548,height_95%_HPD={20.340031203000002,30.222484358900005},height_median=25.610644760999996,height_range={17.456595303900002,32.29772776189999},length=6.792996335371279,length_95%_HPD={1.8103438609999998,12.373728889999999},length_median=6.485635595,length_range={0.7147838718999999,18.384398930000003},posterior=0.9983342587451416]:6.969905790999995,((7[&height=17.06668848328978,height_95%_HPD={13.9014381768,21.187840172900003},height_median=16.737248330100005,height_range={13.9014381768,22.798354271599997},length=1.8307718552019077,length_95%_HPD={0.0,4.717265539},length_median=1.453101844999999,length_range={0.0,13.335221349999998}]:0.5996110954000002,13[&height=2.3641425433970595,height_95%_HPD={1.695122577099994,2.699967439529999},height_median=2.4577767727999955,height_range={0.7210422508000036,2.699967439529999},length=16.5216604630557,length_95%_HPD={12.316015670000002,21.15170507},length_median=16.363587069999998,length_range={11.321944639999998,27.392146949999997}]:19.24930124)[&height=18.914554389548282,height_95%_HPD={14.848880756,23.5568388114},height_median=18.7799961787,height_range={14.005016098300004,29.3178901451},length=7.218055468463274,length_95%_HPD={0.9001039235999997,14.148906629999999},length_median=6.857950300999999,length_range={0.14573471980000008,21.963050309999996},posterior=0.9714973163057561]:5.863844621000002,(9[&height=2.364142543426726,height_95%_HPD={1.6951225731000008,2.6999674425299958},height_median=2.4577767627999947,height_range={0.7210422540000039,2.6999674425299958},length=21.02254633197295,length_95%_HPD={15.709113010000003,27.84599882},length_median=20.5485622,length_range={12.88116351,36.10962152}]:18.34524623,15[&height=15.43162714435588,height_95%_HPD={14.098602794799994,16.846046853000004},height_median=15.450901387600002,height_range={13.902652790000005,16.899189806000003},length=8.570564696021478,length_95%_HPD={2.1419921550000005,16.462023500000004},length_median=7.804488968000001,length_range={0.8517596438999995,25.313743450000004}]:5.161078666000002)[&height=21.343788858970928,height_95%_HPD={17.757415631100002,25.402590118800006},height_median=21.125319238000003,height_range={16.321752925699993,30.11867239485},length=4.793734727083834,length_95%_HPD={0.21251046089999903,10.136015059999998},length_median=4.391193127000001,length_range={0.016544459030001235,18.60026689},posterior=0.5147140477512493]:6.767899623999998)[&height=25.932030626523883,height_95%_HPD={21.795644927700003,30.8960424331},height_median=25.70297568,height_range={18.157062964799998,36.2394515305},length=6.157054738831161,length_95%_HPD={0.4352898349000043,11.02068852},length_median=6.306914797000001,length_range={0.01006699592999638,16.03662578},posterior=0.4776975754210624]:5.201093085999997)[&height=32.11755463779317,height_95%_HPD={29.0966341405,35.0199042566},height_median=32.059057269440004,height_range={26.194728094699997,37.9898832977},length=2.89335706856307,length_95%_HPD={0.1241464757000017,5.7941008499999995},length_median=2.7312939529999998,length_range={0.016870260479997512,9.391764265999996},posterior=0.4586340921710161]:1.0413406270000038,6[&height=25.06927697788492,height_95%_HPD={24.6501457383,25.499970601599998},height_median=25.075387335300007,height_range={24.600003991100003,25.499970601599998},length=9.591476165803474,length_95%_HPD={5.784693600000001,13.33091541},length_median=9.826007748999999,length_range={0.0,14.62644594}]:9.017083108999998)[&height=35.03564591441097,height_95%_HPD={32.43628908708,37.75887322849999},height_median=35.027809081700006,height_range={30.671966321779998,39.6299369878},length=2.544577200928489,length_95%_HPD={0.22682100050000287,5.247908903999999},length_median=2.3123249880000003,length_range={0.0031526596430069276,8.771839449000002},posterior=0.45733851563945954]:3.9836881390000016,((12[&height=18.600270436714204,height_95%_HPD={17.133965256,19.89984503348},height_median=18.680283087,height_range={16.900797183500003,19.89984503348},length=12.660236860606933,length_95%_HPD={8.671602369999999,17.913550650000005},length_median=12.492224069999999,length_range={3.8493079260000016,23.94685064}]:11.867129679999998,20[&height=28.913697941674844,height_95%_HPD={28.101095393499996,30.113609959599994},height_median=28.783005066999998,height_range={28.100113196999995,30.599586149900006},length=2.9275538970878325,length_95%_HPD={0.0,7.419909789999998},length_median=2.392611359,length_range={0.0,15.2760432}]:2.8337718019999976)[&height=31.437819530766802,height_95%_HPD={28.5947093517,34.9170039221},height_median=31.152949752300003,height_range={28.170876654800004,39.5467901472},length=5.334981518501426,length_95%_HPD={0.8975267241999987,9.957456944},length_median=5.212873510000001,length_range={0.021312929030003147,16.78646636},posterior=0.8885804182861373]:2.982751732000004,(14[&height=17.921859641080623,height_95%_HPD={16.900515460199998,19.413556641},height_median=17.761122219799994,height_range={16.900515460199998,19.899348155800002},length=5.432098022661995,length_95%_HPD={1.4114572360000004,10.30265155},length_median=5.018444455000001,length_range={0.7298514734999983,21.129638109999995}]:2.302528344999999,24[&height=7.692934572888628,height_95%_HPD={6.755010454299999,8.499637688599996},height_median=7.749091784200004,height_range={6.600486157700004,8.4999634252},length=15.578299017331492,length_95%_HPD={11.070671430000004,20.7577754},length_median=15.216889719999998,length_range={8.604809840999998,27.885250979999995}]:13.71140917)[&height=23.298366022269473,height_95%_HPD={19.071776795,28.417263753500002},height_median=22.921515527005006,height_range={17.946524903999993,34.956730714200006},length=8.900342676202001,length_95%_HPD={0.9264141252000009,16.997101410000003},length_median=8.565087275500002,length_range={0.06364054727000124,21.3954589},posterior=0.9739033870072182]:12.645464540000003)[&height=35.16365280819462,height_95%_HPD={30.782428858999996,38.97167476634},height_median=35.252312868450005,height_range={29.298251373099998,41.022081087000004},length=2.677359746471937,length_95%_HPD={0.0022614460390002478,6.6711245390000045},length_median=2.2295256929999994,length_range={0.0022614460390002478,10.47628069},posterior=0.22987229317046085]:4.010049146)[&height=38.13055920382562,height_95%_HPD={35.381185864299994,40.667029580999994},height_median=38.13091706095,height_range={33.0633007368,42.6660428278},length=2.1436556625838494,length_95%_HPD={0.08547623515999447,4.575895387999999},length_median=1.920887425,length_range={0.0211582686400007,8.596613875000003},posterior=0.3668332407921525]:1.3665987709999996,3[&height=17.400103592244527,height_95%_HPD={14.391178622999998,19.899928681000002},height_median=17.611079324899997,height_range={13.900551713199999,19.899928681000002},length=12.852049388748346,length_95%_HPD={2.4457217709999988,23.998005550000002},length_median=11.524219609999996,length_range={0.07715233680999845,31.7673117}]:19.866921430000005)[&height=38.43145821036157,height_95%_HPD={35.40910296381,41.64752688417},height_median=38.39470028825,height_range={33.700557523,44.307604790000006},length=2.8561250656591834,length_95%_HPD={0.013982113410001773,5.642603969},length_median=2.725495811000002,length_range={0.013982113410001773,9.285435825},posterior=0.3027947436609291]:2.429085344999997,(((((10[&height=2.3641425433838363,height_95%_HPD={1.6951225789999924,2.699967445999988},height_median=2.4577767641999984,height_range={0.7210422533200074,2.699967445999988},length=14.669389585788625,length_95%_HPD={8.496998536,21.606449110000003},length_median=14.324607020000002,length_range={1.6526822339999967,39.45139737}]:13.05855614,(25[&height=1.8131011563806765,height_95%_HPD={0.8319620050999958,2.698044043000003},height_median=1.8619391833000023,height_range={0.7002064009999955,2.6993318660000014},length=10.359827953346452,length_95%_HPD={5.294659490000001,15.300211920000002},length_median=10.004580860000004,length_range={2.060265022000003,42.66080867}]:13.310940700000003,29[&height=4.8596567670235835,height_95%_HPD={3.017772672999996,6.593909899999993},height_median=4.940942509000003,height_range={2.700418919600004,6.599265119999998},length=7.180473408042518,length_95%_HPD={2.428937507999997,12.07681385},length_median=6.895800293999997,length_range={0.6290740526999983,24.98964791}]:8.860881849000002)[&height=11.950546025195713,height_95%_HPD={7.635816392000002,16.863528259},height_median=11.791619411000006,height_range={4.797961561999998,25.221067021000003},length=6.145874384749658,length_95%_HPD={0.26102525190000136,19.47182746},length_median=4.6261436565,length_range={0.26102525190000136,35.61863723},posterior=0.9805663520266519]:1.5341128519999998)[&height=16.396112972982085,height_95%_HPD={11.07277079,21.808314267},height_median=16.201252504,height_range={7.099375961200003,42.059898443099996},length=6.1826052799379365,length_95%_HPD={0.06959456526000096,12.57471482},length_median=5.6707040079999995,length_range={0.0027005543130016463,28.68719768},posterior=0.8291689801961873]:8.871957074999997,21[&height=16.171748339322008,height_95%_HPD={14.915115098999998,16.899994696},height_median=16.343886695,height_range={13.940013850999996,16.899994696},length=6.259174184443589,length_95%_HPD={1.0044271569999985,11.06837994},length_median=6.121751878000001,length_range={0.055994624370001134,26.925509599999998}]:7.9633072720000015)[&height=22.965777427249805,height_95%_HPD={17.640885059999995,27.691113525000006},height_median=22.780681326199996,height_range={16.389838270000006,41.9525795746},length=9.031295677235475,length_95%_HPD={0.01239061236000083,20.64744158},length_median=6.499459449,length_range={0.01239061236000083,27.20834107},posterior=0.5733851563945956]:11.066870049999999,28[&height=2.3641425434469197,height_95%_HPD={1.695122579999996,2.6999674309999975},height_median=2.4577767641999984,height_range={0.7210422544200128,2.6999674309999975},length=18.67398768443144,length_95%_HPD={10.071483890000003,31.96019279},length_median=17.896630950000002,length_range={2.0670257319999976,41.29092306}]:32.99738326)[&height=24.28466093747907,height_95%_HPD={17.990956870699996,32.236820850099996},height_median=23.645598435000004,height_range={16.662024024499996,43.980404127999996},length=13.506421420206943,length_95%_HPD={1.4457035349999998,22.243955190000005},length_median=15.285975230000002,length_range={0.051877101319998786,25.520175609999995},posterior=0.49361465852304276]:3.7942747949999998,(11[&height=16.17174833932941,height_95%_HPD={14.9151150959,16.899994698},height_median=16.3438866925,height_range={13.940013849999993,16.899994698},length=18.12882003705681,length_95%_HPD={13.43762624,23.83163873},length_median=18.39592063,length_range={1.3961871559999999,25.786077639999995}]:20.39941666,27[&height=29.4388059431921,height_95%_HPD={28.249418075,30.593267222179996},height_median=29.475836169300006,height_range={28.1000120438,30.599006066199994},length=5.375967929455889,length_95%_HPD={2.1111863469999967,8.603402854999999},length_median=5.252405505999999,length_range={0.6653316820000015,11.73412071}]:6.562642763000003)[&height=34.80691417935495,height_95%_HPD={31.779024713000005,37.95380857799999},height_median=34.69110955,height_range={29.990838448809995,40.731421487000006},length=6.159327278503634,length_95%_HPD={1.9055204309999993,9.887687669000002},length_median=6.271433572999996,length_range={0.0387422357700018,13.480684889999996},posterior=0.9296687025726448]:2.4250354579999964)[&height=40.615688045037295,height_95%_HPD={37.913132155999996,42.856617511},height_median=40.7184406999,height_range={35.540446626999994,45.327156994999996},length=1.4580457092360755,length_95%_HPD={0.0014470396809969088,3.860137130999995},length_median=1.1812360309999974,length_range={0.0014470396809969088,7.444065157000004},posterior=0.23672034055154545]:1.3569099190000031,(17[&height=0.0,length=12.649760957929153,length_95%_HPD={7.459299522000002,17.389851050000004},length_median=12.639476600000002,length_range={3.2719043800000023,27.13283475}]:13.479636990000003,23[&height=2.3641425434243684,height_95%_HPD={1.695122578000003,2.699967430000001},height_median=2.457776765999995,height_range={0.7210422500000035,2.699967430000001},length=10.19624895842548,length_95%_HPD={4.837134794999997,15.04593475},length_median=10.203791430000003,length_range={1.2012743619999995,21.479910510000003}]:10.80680461)[&height=12.616371035535902,height_95%_HPD={7.448110882000002,17.241246750000002},height_median=12.61832897,height_range={3.2719043800000023,23.872335569999997},length=12.750258860005001,length_95%_HPD={1.7410021120000003,28.37963506},length_median=11.613806550000003,length_range={0.18431289290000308,35.733153859999994},posterior=0.9826022580048122]:27.341763370000002)[&height=41.009090710490575,height_95%_HPD={38.700818786,43.150435873000006},height_median=41.03196015499999,height_range={35.36517799,44.45827023700001},length=1.6407020609312375,length_95%_HPD={0.0038890080760012324,3.6219153910000017},length_median=1.4623509699999957,length_range={0.0022676436650002074,7.792281929000005},posterior=0.34665926337220065]:0.9863838484999974)[&height=41.94444715598749,height_95%_HPD={40.057672479999994,43.945467424099995},height_median=41.926837771849996,height_range={38.3839544626,45.6170506989},length=1.8495161694546622,length_95%_HPD={0.2711045328000026,3.853397194000003},length_median=1.693043170500001,length_range={0.0077190075310014095,6.566408385999999},posterior=0.623357394040348]:1.460609697999999,(4[&height=18.452150312419544,height_95%_HPD={17.074435610000002,19.899805379999997},height_median=18.449261412700004,height_range={16.900237842900005,19.899805379999997},length=18.83280970851277,length_95%_HPD={15.302494460000005,23.14466222},length_median=18.93099123,length_range={0.6703779818999998,26.149728249999995}]:16.604959789999995,8[&height=5.041032425191916,height_95%_HPD={2.230405673779991,6.5995921139999965},height_median=5.4387928290000005,height_range={0.7011407375199923,6.5995921139999965},length=32.24255488767168,length_95%_HPD={28.360957210000002,37.48741043},length_median=32.23126739,length_range={12.72079909,40.27369563}]:29.91926108)[&height=37.282874943840206,height_95%_HPD={33.947410625900005,41.078852573999995},height_median=37.3651652176,height_range={19.137147894950004,43.669328904000004},length=6.139321494971385,length_95%_HPD={1.8552149639999982,9.844165646},length_median=6.044632442999998,length_range={0.3635323701000033,25.03727248},posterior=0.9996298352766981]:7.0690337360000015)[&height=43.53859832934465,height_95%_HPD={41.753564255099995,45.371272635000004},height_median=43.549602543199995,height_range={40.3923107831,47.0875044998},length=1.5421796643035526,length_95%_HPD={0.0443365594099987,3.1909046259999982},length_median=1.4354906040000017,length_range={0.004482782247997363,6.219900504000002},posterior=0.509901906348325]:1.695274064000003,((18[&height=28.913697941705085,height_95%_HPD={28.101095396399998,30.113609959599998},height_median=28.783005068099996,height_range={28.100113196999995,30.59958614961001},length=6.936486253303661,length_95%_HPD={2.1286912689999973,12.415973819999998},length_median=6.686935868000003,length_range={0.27929360619999954,17.05786481}]:11.623374080000001,26[&height=12.69554162646122,height_95%_HPD={11.4225752635,13.8991882626},height_median=12.760594065500008,height_range={11.200791771299997,13.899882204999997},length=22.841421902667676,length_95%_HPD={17.35851643,29.021633949999995},length_median=22.863963570000003,length_range={4.4673063540000015,32.72112163}]:26.167327910000004)[&height=35.67869412499149,height_95%_HPD={31.237215129099994,41.14333410810001},height_median=35.4589447419,height_range={28.847423482599996,44.1262814782},length=5.92438314340992,length_95%_HPD={0.13136152320000605,11.33158082},length_median=5.800152074,length_range={0.005458371875995738,16.304671840000005},posterior=0.9131963723857116]:0.9350337789999941,22[&height=34.50335155745547,height_95%_HPD={33.329339109500005,35.791044551700004},height_median=34.50275574314,height_range={33.2000661446,35.7995736588},length=5.615509570740752,length_95%_HPD={0.2947457177999979,10.940215600000002},length_median=5.457607318000001,length_range={0.0,14.018243409999997}]:6.698629827999994)[&height=40.09898774655862,height_95%_HPD={35.438481907770004,44.5275492696},height_median=40.33123821185,height_range={33.5583458291,46.6577835669},length=4.441643985255385,length_95%_HPD={0.12531201910000078,8.923144823000001},length_median=4.093690837000004,length_range={0.0016402578209948615,11.362859540000002},posterior=0.4825097168239867]:4.219732701000005)[&height=45.05833328694791,height_95%_HPD={43.416299876800004,46.610108038},height_median=45.09551802425,height_range={42.1576906091,47.388755775999996},length=0.8548428971992241,length_95%_HPD={3.508858833995987E-4,1.9828983379999983},length_median=0.7474187677999993,length_range={3.508858833995987E-4,3.5244690379999994},posterior=0.34166203960762537]:0.7233278277999986,(5[&height=34.88788784829048,height_95%_HPD={33.200186246799994,37.39953789397},height_median=34.625428391300005,height_range={33.200186246799994,38.2941673163},length=2.6608461299267256,length_95%_HPD={0.0,6.071433251000002},length_median=2.2785299259999974,length_range={0.0,13.29323454}]:1.0821388069999998,(16[&height=15.989524116996163,height_95%_HPD={13.900437593200003,19.032553757100008},height_median=15.688952528600002,height_range={13.900437593200003,19.899041620899997},length=1.3086827053858094,length_95%_HPD={0.0,3.936333931},length_median=0.9476359529999989,length_range={0.0,10.61696479}]:0.45392611790000004,19[&height=12.695541626255492,height_95%_HPD={11.422575264000002,13.899188258599999},height_median=12.760594062500004,height_range={11.200791772299993,13.899882198},length=4.6026651961264875,length_95%_HPD={1.4481252699999985,8.393060141},length_median=4.357427285,length_range={0.4076492861000034,13.7688843}]:5.053650331)[&height=17.352171999322724,height_95%_HPD={14.218606998699997,20.862683072000003},height_median=17.084735684090006,height_range={13.95175694329,26.3875215808},length=19.604004042747132,length_95%_HPD={14.153390919999996,25.396697179999997},length_median=19.975671939999998,length_range={0.9640310007000004,29.70796589},posterior=0.9292985378493429]:16.54317659)[&height=37.307345892403184,height_95%_HPD={34.221791209,40.30043866249},height_median=37.226991620099994,height_range={33.32728984,43.4329889949},length=6.937292401788783,length_95%_HPD={1.985584074000002,11.20087306},length_median=7.229213821000002,length_range={0.12430476559999448,13.291078479999996},posterior=0.951878585970757]:10.44859529)[&height=45.75803742397633,height_95%_HPD={44.313023680179995,47.130643331},height_median=45.778290576399996,height_range={42.594200869800005,48.082168616000004},length=0.0,posterior=1.0]:0.0;
End;
