# Supplementary material for: Early cephalopod evolution clarified through Bayesian phylogenetic inference
Source: BMC Biol. 2022 Apr 14;20:88. doi: 10.1186/s12915-022-01284-5 (PMC9008929; doi:10.1186/s12915-022-01284-5)
Supplement: Supplementary file 6 — Additional file 6: Data S5. BEAST files. All xml-files used for the analyses and the corresponding summary trees are combined in a single zip-file. [file 12915_2022_1284_MOESM6_ESM.zip › 10_CtIc_mcc.tre]

#NEXUS
Begin taxa;
	Dimensions ntax=135;
		Taxlabels
			Novacaroceras_endogastrum
			Actinoceras_tenuifilum
			Adamsoceras_oelandicum
			Ancistroceras_ristnensis
			Annoceras_costatum
			Anthoceras_vaginatum
			Aphetoceras_attenuatum
			Apocrinoceras_talboti
			Apsidoceras_montrealense
			Archigeisonoceras_repplingense
			Arionoceras_lotskirkense
			Bactroceras_sandbergeri
			Balkoceras_gracile
			Barrandeoceras_natator
			Bassleroceras_champlainense
			Bathmoceras_holmi
			Beloitoceras_siljanense
			Bentoceras_proteus
			Botellusoceras_torpense
			Buttsoceras_novemexicanum
			Cameroceras_turrisoides
			Campbelloceras_virginianum
			Caseoceras_contractum
			Cassinoceras_wortheni
			Centrocyrtoceras_annulatum
			Centroonoceras_tokunagai
			Centrotarphyceras_seelyi
			Chabactoceras_planum
			Charactoceras_triangulum
			Clarkoceras_newtonwinchelli
			Clinoceras_dens
			Clitendoceras_saylesi
			Cochlioceras_burchardi
			Ctenoceras_sweeti
			Curtoceras_eatoni
			Cyclolituites_lynnensis
			Cycloplectoceras_miseri
			Cyclostomiceras_cassinense
			Cyrtendoceras_hircus
			Cyrtocerina_madisonensis
			Cyrtonybyoceras_haesitans
			Dawsonoceras_fenestratum
			Destombesiceras_zagorense
			Dideroceras_incognitum
			Diestoceras_parallelum
			Discoceras_vasalemmense
			Ectenolites_clelandi
			Ellesmeroceras_bridgei
			Emmonsoceras_aristos
			Eorudolfoceras_antiquum
			Estonioceras_imperfectum
			Falcilituites_decheni
			Gonioceras_anceps
			Gorbyoceras_textumaraneum
			Hebetoceras_mirandum
			Hedstroemoceras_haelluddenense
			Hoeloceras_muroni
			Isorthoceras_wahlenbergi
			Kundoceras_evansi
			Lambeoceras_lambii
			Langgunites_mucronulatus
			Lawrenceoceras_confertissimum
			Leonardoceras_parvum
			Lituites_lituus
			Malayorthoceras_gracilentum
			Mesothinoceras_floweri
			Metabaltoceras_fusiforme
			Microstomiceras_holmi
			Montyoceras_arcuatum
			Mysterioceras_australe
			Neumatoceras_borense
			Nilssonoceras_latisiphonatum
			Oelandoceras_haelluddenense
			Oneotoceras_loculosum
			Orthoceras_regulare
			Orthonybyoceras_dyeri
			Pachendoceras_huzzahense
			Palaeoceras_mutabile
			Palaeodawsonocerina_senckenbergi
			Paldoceras_paldiskense
			Paradakeoceras_minor
			Parvihebetoceras_wahli
			Phthanoncoceras_oelandense
			Physalactinoceras_bullatum
			Pictetoceras_oliviae
			Plagiostomoceras_fragile
			Plectoceras_jason
			Plectronoceras_cambria
			Pleurorthoceras_osmundbergense
			Polygrammoceras_lineatum
			Polymeres_demetarum
			Pomerantsoceras_tibia
			Probillingsites_scandinavicum
			Proteoceras_perkinsi
			Proterocameroceras_brainerdi
			Proterovaginoceras_belemnitiforme
			Protocycloceras_lamarcki
			Redpathoceras_bullatum
			Rhynchorthoceras_conicum
			Richardsonoceras_ellipticum
			Rioceras_escandei
			Robsonoceras_robsonense
			Rudolfoceras_cornuoryx
			Ruedemannoceras_boycii
			Sacerdosoceras_promus
			Saloceras_chinianense
			Schuchertoceras_troedssoni
			Shideleroceras_sinuatum
			Shumardoceras_complanatum
			Sibumasuoceras_langkawiense
			Siljanoceras_varians
			Sinoceras_chinense
			Sinoeremoceras_sp
			Slemmestadoceras_attavus
			Strandoceras_tyriense
			Suecoceras_barrandei
			Tafadnatoceras_tiouririnense
			Tajaroceras_wardae
			Tarphyceras_prematurum
			Tragoceras_falcatum
			Trocholites_depressus
			Troedssonella_endoceroides
			Ulrichoceras_beloitense
			Valcouroceras_bovinum
			Valhalloceras_floweri
			Vasalemmoceras_tolerabile
			Vassaroceras_henrietta
			Warburgoceras_longitudinale
			Westonoceras_albertasaskatuanae
			Wutinoceras_foerstei
			XX_Bactroceras_mourguesi
			XX_Bassleroceras_perseus
			XX_Ectenolites_primus
			XX_Sinoceras_fenxiangense
			Zitteloceras_halleanum
			;
End;
Begin trees;
	Translate
		1 Novacaroceras_endogastrum,
		2 Actinoceras_tenuifilum,
		3 Adamsoceras_oelandicum,
		4 Ancistroceras_ristnensis,
		5 Annoceras_costatum,
		6 Anthoceras_vaginatum,
		7 Aphetoceras_attenuatum,
		8 Apocrinoceras_talboti,
		9 Apsidoceras_montrealense,
		10 Archigeisonoceras_repplingense,
		11 Arionoceras_lotskirkense,
		12 Bactroceras_sandbergeri,
		13 Balkoceras_gracile,
		14 Barrandeoceras_natator,
		15 Bassleroceras_champlainense,
		16 Bathmoceras_holmi,
		17 Beloitoceras_siljanense,
		18 Bentoceras_proteus,
		19 Botellusoceras_torpense,
		20 Buttsoceras_novemexicanum,
		21 Cameroceras_turrisoides,
		22 Campbelloceras_virginianum,
		23 Caseoceras_contractum,
		24 Cassinoceras_wortheni,
		25 Centrocyrtoceras_annulatum,
		26 Centroonoceras_tokunagai,
		27 Centrotarphyceras_seelyi,
		28 Chabactoceras_planum,
		29 Charactoceras_triangulum,
		30 Clarkoceras_newtonwinchelli,
		31 Clinoceras_dens,
		32 Clitendoceras_saylesi,
		33 Cochlioceras_burchardi,
		34 Ctenoceras_sweeti,
		35 Curtoceras_eatoni,
		36 Cyclolituites_lynnensis,
		37 Cycloplectoceras_miseri,
		38 Cyclostomiceras_cassinense,
		39 Cyrtendoceras_hircus,
		40 Cyrtocerina_madisonensis,
		41 Cyrtonybyoceras_haesitans,
		42 Dawsonoceras_fenestratum,
		43 Destombesiceras_zagorense,
		44 Dideroceras_incognitum,
		45 Diestoceras_parallelum,
		46 Discoceras_vasalemmense,
		47 Ectenolites_clelandi,
		48 Ellesmeroceras_bridgei,
		49 Emmonsoceras_aristos,
		50 Eorudolfoceras_antiquum,
		51 Estonioceras_imperfectum,
		52 Falcilituites_decheni,
		53 Gonioceras_anceps,
		54 Gorbyoceras_textumaraneum,
		55 Hebetoceras_mirandum,
		56 Hedstroemoceras_haelluddenense,
		57 Hoeloceras_muroni,
		58 Isorthoceras_wahlenbergi,
		59 Kundoceras_evansi,
		60 Lambeoceras_lambii,
		61 Langgunites_mucronulatus,
		62 Lawrenceoceras_confertissimum,
		63 Leonardoceras_parvum,
		64 Lituites_lituus,
		65 Malayorthoceras_gracilentum,
		66 Mesothinoceras_floweri,
		67 Metabaltoceras_fusiforme,
		68 Microstomiceras_holmi,
		69 Montyoceras_arcuatum,
		70 Mysterioceras_australe,
		71 Neumatoceras_borense,
		72 Nilssonoceras_latisiphonatum,
		73 Oelandoceras_haelluddenense,
		74 Oneotoceras_loculosum,
		75 Orthoceras_regulare,
		76 Orthonybyoceras_dyeri,
		77 Pachendoceras_huzzahense,
		78 Palaeoceras_mutabile,
		79 Palaeodawsonocerina_senckenbergi,
		80 Paldoceras_paldiskense,
		81 Paradakeoceras_minor,
		82 Parvihebetoceras_wahli,
		83 Phthanoncoceras_oelandense,
		84 Physalactinoceras_bullatum,
		85 Pictetoceras_oliviae,
		86 Plagiostomoceras_fragile,
		87 Plectoceras_jason,
		88 Plectronoceras_cambria,
		89 Pleurorthoceras_osmundbergense,
		90 Polygrammoceras_lineatum,
		91 Polymeres_demetarum,
		92 Pomerantsoceras_tibia,
		93 Probillingsites_scandinavicum,
		94 Proteoceras_perkinsi,
		95 Proterocameroceras_brainerdi,
		96 Proterovaginoceras_belemnitiforme,
		97 Protocycloceras_lamarcki,
		98 Redpathoceras_bullatum,
		99 Rhynchorthoceras_conicum,
		100 Richardsonoceras_ellipticum,
		101 Rioceras_escandei,
		102 Robsonoceras_robsonense,
		103 Rudolfoceras_cornuoryx,
		104 Ruedemannoceras_boycii,
		105 Sacerdosoceras_promus,
		106 Saloceras_chinianense,
		107 Schuchertoceras_troedssoni,
		108 Shideleroceras_sinuatum,
		109 Shumardoceras_complanatum,
		110 Sibumasuoceras_langkawiense,
		111 Siljanoceras_varians,
		112 Sinoceras_chinense,
		113 Sinoeremoceras_sp,
		114 Slemmestadoceras_attavus,
		115 Strandoceras_tyriense,
		116 Suecoceras_barrandei,
		117 Tafadnatoceras_tiouririnense,
		118 Tajaroceras_wardae,
		119 Tarphyceras_prematurum,
		120 Tragoceras_falcatum,
		121 Trocholites_depressus,
		122 Troedssonella_endoceroides,
		123 Ulrichoceras_beloitense,
		124 Valcouroceras_bovinum,
		125 Valhalloceras_floweri,
		126 Vasalemmoceras_tolerabile,
		127 Vassaroceras_henrietta,
		128 Warburgoceras_longitudinale,
		129 Westonoceras_albertasaskatuanae,
		130 Wutinoceras_foerstei,
		131 XX_Bactroceras_mourguesi,
		132 XX_Bassleroceras_perseus,
		133 XX_Ectenolites_primus,
		134 XX_Sinoceras_fenxiangense,
		135 Zitteloceras_halleanum
;
tree TREE1 = ((((1[&height=42.79908062647545,height_95%_HPD={42.3000452820383,43.46033332941141},height_median=42.737235509054216,height_range={42.3000452820383,43.59923162488349},length=0.9585808163421263,length_95%_HPD={0.0,2.5429469058811662},length_median=0.7876867986393385,length_range={0.0,4.747296060069118},rate=0.027635198608453638,rate_95%_HPD={4.676435694278517E-4,0.08113423214631829},r…
End;
