# Supplementary material for: Early cephalopod evolution clarified through Bayesian phylogenetic inference
Source: BMC Biol. 2022 Apr 14;20:88. doi: 10.1186/s12915-022-01284-5 (PMC9008929; doi:10.1186/s12915-022-01284-5)
Supplement: Supplementary file 6 — Additional file 6: Data S5. BEAST files. All xml-files used for the analyses and the corresponding summary trees are combined in a single zip-file. [file 12915_2022_1284_MOESM6_ESM.zip › 10_CtIc_mcc_pr.tre]

#NEXUS

Begin taxa;
	Dimensions ntax=27;
		Taxlabels
			Actinoceras_tenuifilum
			Adamsoceras_oelandicum
			Bactroceras_sandbergeri
			Bathmoceras_holmi
			Buttsoceras_novemexicanum
			Cassinoceras_wortheni
			Centroonoceras_tokunagai
			Cyrtocerina_madisonensis
			Dawsonoceras_fenestratum
			Diestoceras_parallelum
			Estonioceras_imperfectum
			Isorthoceras_wahlenbergi
			Lituites_lituus
			Orthoceras_regulare
			Parvihebetoceras_wahli
			Proterocameroceras_brainerdi
			Proterovaginoceras_belemnitiforme
			Protocycloceras_lamarcki
			Richardsonoceras_ellipticum
			Rioceras_escandei
			Schuchertoceras_troedssoni
			Sinoceras_chinense
			Strandoceras_tyriense
			Suecoceras_barrandei
			Tarphyceras_prematurum
			Warburgoceras_longitudinale
			Westonoceras_albertasaskatuanae
			;
End;
Begin trees;
	Translate
		   1 Actinoceras_tenuifilum,
		   2 Adamsoceras_oelandicum,
		   3 Bactroceras_sandbergeri,
		   4 Bathmoceras_holmi,
		   5 Buttsoceras_novemexicanum,
		   6 Cassinoceras_wortheni,
		   7 Centroonoceras_tokunagai,
		   8 Cyrtocerina_madisonensis,
		   9 Dawsonoceras_fenestratum,
		  10 Diestoceras_parallelum,
		  11 Estonioceras_imperfectum,
		  12 Isorthoceras_wahlenbergi,
		  13 Lituites_lituus,
		  14 Orthoceras_regulare,
		  15 Parvihebetoceras_wahli,
		  16 Proterocameroceras_brainerdi,
		  17 Proterovaginoceras_belemnitiforme,
		  18 Protocycloceras_lamarcki,
		  19 Richardsonoceras_ellipticum,
		  20 Rioceras_escandei,
		  21 Schuchertoceras_troedssoni,
		  22 Sinoceras_chinense,
		  23 Strandoceras_tyriense,
		  24 Suecoceras_barrandei,
		  25 Tarphyceras_prematurum,
		  26 Warburgoceras_longitudinale,
		  27 Westonoceras_albertasaskatuanae
;
tree TREE1 = ((((((1[&height=8.607035770045147,height_95%_HPD={6.601532723300004,10.816683268299997},height_median=8.498330411800001,height_range={6.600437094299991,11.1993330245},length=13.160927990561621,length_95%_HPD={9.201182565999996,17.55025381},length_median=13.134756625000001,length_range={6.220196064,20.41159473}]:14.598378100000001,2[&height=18.096093341199385,height_95%_HPD={16.9001927758,19.585811907900002},height_median=17.96549614165,height_range={16.9001927758,19.898254561900004},length=3.6721542469357003,length_95%_HPD={0.6160103274000015,6.861447309999999},length_median=3.5087261934999994,length_range={0.0,11.068091710000001}]:2.3050401419999993)[&height=21.77119213461523,height_95%_HPD={18.4292933774,25.096999830399994},height_median=21.6675273252,height_range={17.185608274600003,28.488188243199996},length=8.690896053018088,length_95%_HPD={4.451190838999999,13.65556853},length_median=8.57219176,length_range={1.4094354680000016,17.46749665},posterior=0.9988895058300944]:7.614926848,((7[&height=17.167525983433478,height_95%_HPD={13.907209312500001,21.26579844925},height_median=16.79619291682,height_range={13.9054631845,22.787063317800005},length=2.0684701956323237,length_95%_HPD={0.0,5.8030677520000005},length_median=1.542760049,length_range={0.0,16.00830006}]:0.32668029219999895,12[&height=2.2960125055720355,height_95%_HPD={1.5161225630000033,2.6999704869},height_median=2.412024975100003,height_range={0.7030698128000026,2.6999704869},length=16.550263884745945,length_95%_HPD={12.053930080000004,21.94982151},length_median=16.442388854999997,length_range={1.5167093869999988,28.489257960000003}]:15.115150929999999)[&height=19.014521080953646,height_95%_HPD={14.812333411399997,23.570316118100003},height_median=18.741830245249997,height_range={13.962529173900002,28.4265294362},length=6.95450805918311,length_95%_HPD={0.6594109024000012,12.97499882},length_median=6.6930966605,length_range={0.22885457659999986,20.43168162},posterior=0.9228206551915602]:5.373471885000001,(9[&height=2.2960125054832,height_95%_HPD={1.5161225630000033,2.6999704879000035},height_median=2.412024973100003,height_range={0.703069811799999,2.6999704879000035},length=19.354048636872584,length_95%_HPD={14.763097479999999,25.71901912},length_median=19.12885733,length_range={1.5167093869999988,30.94193895}]:20.019192800000003,14[&height=15.26362707374089,height_95%_HPD={13.900638673400003,16.586180620199997},height_median=15.226128110999996,height_range={13.900638673400003,16.899140904},length=7.175274076036105,length_95%_HPD={1.9596525749999998,13.419527030000001},length_median=6.440623647999999,length_range={1.5154703319999996,24.65196701}]:7.084169268)[&height=21.39149458052592,height_95%_HPD={17.484626895,25.530202736900005},height_median=21.110983833599988,height_range={16.334296635699996,30.38686512689},length=4.802849407642052,length_95%_HPD={0.12666223289999934,9.796510828000002},length_median=4.569091696000001,length_range={0.00765245783000168,18.323643939999997},posterior=0.8070516379789006]:0.4694300126999984)[&height=25.870222765394686,height_95%_HPD={21.634696192000007,30.317277944100006},height_median=25.743333025650003,height_range={19.495631671439995,34.33886388802},length=4.60924229311542,length_95%_HPD={0.009511831792000436,9.136242207000002},length_median=4.423209332999999,length_range={0.009511831792000436,14.899358810000003},posterior=0.8278734036646308]:6.057410062999999)[&height=30.453449949576928,height_95%_HPD={27.011923462000006,34.05056098052},height_median=30.3668575168,height_range={24.258831076999996,37.7518819294},length=4.488010632553214,length_95%_HPD={0.568076578799996,8.289555987},length_median=4.383837633000002,length_range={0.08593700296999884,12.975758170000002},posterior=0.8742365352581899]:6.755923390999996,5[&height=25.066651028965445,height_95%_HPD={24.6416610694,25.488722738599996},height_median=25.073704825194998,height_range={24.600395479000003,25.499852886049997},length=9.882372570898939,length_95%_HPD={7.103177869999996,12.943311779999998},length_median=9.813583687000001,length_range={3.5474252329999985,14.898790040000002}]:10.795403949999997)[&height=34.97959105871183,height_95%_HPD={32.25227208060001,37.8100144997},height_median=34.895252020499996,height_range={28.8215278535,40.14902459139999},length=2.9567836583029656,length_95%_HPD={0.4504405748000053,6.1153094180000025},length_median=2.7907934910000023,length_range={0.040264983039996594,11.639567970000002},posterior=0.8656302054414214]:1.6151719760000063,((13[&height=18.058402802475204,height_95%_HPD={16.901769147769997,19.5945606006},height_median=17.90235122825,height_range={16.900568994700006,19.8988445814},length=7.0484081154727996,length_95%_HPD={2.7552843230000015,11.509020720000002},length_median=6.7723685795,length_range={1.4251552630000006,17.09079871}]:4.273252848999999,22[&height=7.674506202370573,height_95%_HPD={6.730760029199992,8.499598708299999},height_median=7.740221514050003,height_range={6.601052423399999,8.499598708299999},length=17.432304715577498,length_95%_HPD={13.260613370000002,22.07028369},length_median=17.110312540000002,length_range={11.6796,28.384210089999996}]:15.77644227)[&height=25.106810917948046,height_95%_HPD={20.7211162104,29.441547328899993},height_median=24.753029695050003,height_range={19.797333349099997,35.18953063374},length=10.888645637087471,length_95%_HPD={3.8114111920000013,17.36119016},length_median=11.33890568,length_range={0.6935470720999994,21.00248944},posterior=1.0]:13.73038145,18[&height=29.284102728479134,height_95%_HPD={28.100566141199995,30.440227004600004},height_median=29.24168142925,height_range={28.100566141199995,30.599654001299996},length=7.233904345009572,length_95%_HPD={1.4815076779999998,11.39232947},length_median=7.562410991499998,length_range={0.2902906007999988,18.16513054}]:6.539962410000001)[&height=35.35685814590019,height_95%_HPD={30.5871645341,39.36116361763},height_median=35.462860594,height_range={29.2691224629,42.2648431108},length=2.9183044602472097,length_95%_HPD={0.0024140898010003298,7.4151492089999955},length_median=2.3025908364999985,length_range={0.0024140898010003298,11.518506459999998},posterior=0.5097168239866741]:0.6121342554000009)[&height=38.35023723329759,height_95%_HPD={35.6044483775,41.1053530021},height_median=38.3868570807,height_range={33.49904851571,42.558453436},length=2.137032720286182,length_95%_HPD={0.1557061573000027,4.756566423999999},length_median=1.8569668839999949,length_range={0.014313363719999472,8.271891684000003},posterior=0.9061632426429761]:1.997809753999995,(3[&height=17.98325658116292,height_95%_HPD={14.787399385199997,19.899629018859997},height_median=18.3871415033,height_range={13.9357778687,19.899629018859997},length=21.67959009458917,length_95%_HPD={17.41172263,26.688846709999996},length_median=21.559123445,length_range={13.293185020000003,31.589439}]:19.119321730000003,20[&height=34.38688788046261,height_95%_HPD={33.202864082999994,35.63260820695},height_median=34.3243545789,height_range={33.2006765127,35.799782009},length=4.892757698587457,length_95%_HPD={0.0,8.201658522999999},length_median=5.0122583495000015,length_range={0.0,11.371106069999996}]:4.372582939000004)[&height=38.80646165399401,height_95%_HPD={35.4509512188,41.87941674379999},height_median=38.825719718475,height_range={33.94957054919999,43.83756312370001},length=2.000856470392458,length_95%_HPD={0.004514297821998525,5.143434927000001},length_median=1.5903255979999997,length_range={0.004514297821998525,9.292730656000003},posterior=0.42420877290394227]:1.112649213999994)[&height=40.8512019892881,height_95%_HPD={38.3774195445,43.11612478494},height_median=40.818152612999995,height_range={36.7702128692,44.919411766100005},length=3.7474278949449173,length_95%_HPD={0.7592111674000037,6.505132158000002},length_median=3.7795252410000018,length_range={0.013710997239996914,8.374531439000002},posterior=0.70988339811216]:5.052041698000004,(((4[&height=18.54552595928956,height_95%_HPD={17.082744725600005,19.899107331000003},height_median=18.620918047,height_range={16.900188771000007,19.899107331000003},length=10.134746758716906,length_95%_HPD={1.6497866479999992,18.79019105},length_median=9.372009143000001,length_range={0.39219082620000023,26.6897249}]:12.726560369999998,8[&height=4.899641236743789,height_95%_HPD={2.0197012118999993,6.599045066999999},height_median=5.254099856200003,height_range={0.7168837990000014,6.599045066999999},length=23.68842768336476,length_95%_HPD={14.57809508,33.04043636},length_median=23.203397855000002,length_range={11.91494072,44.49318529}]:27.38512567)[&height=28.568649104794616,height_95%_HPD={20.059070771000002,36.902037481},height_median=27.885844917400004,height_range={18.051656647,40.8618560191},length=13.47619730820614,length_95%_HPD={4.572513127999997,22.800261960000004},length_median=13.86649555,length_range={0.5903020247000015,25.996692059999997},posterior=0.9911160466407551]:10.12698649,((((10[&height=2.296012505556907,height_95%_HPD={1.516122566,2.6999704899999983},height_median=2.4120249713000064,height_range={0.7030698189999995,2.6999704899999983},length=13.274031602452881,length_95%_HPD={1.957257282999997,22.799213450000003},length_median=13.481713549999998,length_range={0.0,29.068617240000002}]:15.248138839999996,(23[&height=1.7838478713388,height_95%_HPD={0.8252080670000055,2.6998189489999973},height_median=1.8272421605000062,height_range={0.7003442880000037,2.6998189489999973},length=12.827542513012126,length_95%_HPD={2.3358789979999983,38.94220217},length_median=9.772184547500004,length_range={0.899362849100001,41.65757701}]:13.504199900000003,27[&height=5.133352591214915,height_95%_HPD={3.174519241700004,6.599246753000003},height_median=5.324754570499998,height_range={2.7016106247000025,6.599246753000003},length=8.499474632523995,length_95%_HPD={1.2153065099999978,17.420406559999996},length_median=7.551236614500002,length_range={0.41691173979999974,24.7152527}]:10.378689379999997)[&height=11.413306150336973,height_95%_HPD={6.038760620199987,17.497706543000003},height_median=11.279873594100003,height_range={3.963284993000009,26.811397832299996},length=9.086149736863856,length_95%_HPD={0.016077025359997776,29.19431325},length_median=5.564884922999999,length_range={0.016077025359997776,35.86278259},posterior=0.6279844530816213]:1.766146526)[&height=15.833336212722273,height_95%_HPD={9.804745402000002,23.4285473602},height_median=15.670980094,height_range={5.680475275399999,26.620183421700006},length=6.755733818117219,length_95%_HPD={0.045644355400000336,13.620039680000001},length_median=6.454272736,length_range={0.01001138178000005,27.725785469999998},posterior=0.5893947806774015]:4.943430624000001,19[&height=16.17395730598698,height_95%_HPD={14.919616139000006,16.899573306999997},height_median=16.328477987150002,height_range={13.901639152999998,16.899573306999997},length=6.10379970688957,length_95%_HPD={0.8367561941000012,11.056232780000002},length_median=6.065277821499999,length_range={0.03587238420000105,23.534882700000004}]:7.073588254000001)[&height=23.348086472637945,height_95%_HPD={16.89134243,30.5172877392},height_median=22.815642565,height_range={15.216776310000004,42.537796132},length=7.756875398822854,length_95%_HPD={0.11637979700000045,19.17537627},length_median=5.956697371000001,length_range={0.0011550645680031835,23.979441369999996},posterior=0.5771793448084398]:1.6689054470000002,((15[&height=0.0,length=12.400980264469178,length_95%_HPD={8.682993752999998,17.368488189999997},length_median=12.264259984999999,length_range={4.075872056999998,23.32819618}]:13.70122645,21[&height=2.296012505582981,height_95%_HPD={1.5161225599999995,2.699970491000002},height_median=2.412024978000005,height_range={0.7030698099999952,2.699970491000002},length=9.792468995591067,length_95%_HPD={4.208939196000003,14.371753529999996},length_median=9.804688092,length_range={1.2999791949999988,20.9563559}]:11.307416320000002)[&height=12.343830574031719,height_95%_HPD={8.682993752999998,17.368488189999997},height_median=12.214932795,height_range={4.075872056999998,23.32819618},length=12.055131089485162,length_95%_HPD={0.8635939127000007,27.77249311},length_median=10.419518894999998,length_range={0.4046038277000008,34.95048255},posterior=0.9450305385896725]:5.753990122000001,26[&height=2.2960125055811367,height_95%_HPD={1.5161225620000067,2.699970489000002},height_median=2.412024976150004,height_range={0.703069818000003,2.699970489000002},length=17.27052914062969,length_95%_HPD={4.356540416000001,27.213381320000003},length_median=17.098566554999998,length_range={1.2999791949999988,38.803179400000005}]:17.061406439999995)[&height=19.246601282700446,height_95%_HPD={11.430435109999998,27.327634430000003},height_median=19.030577592500002,height_range={7.937076548,37.63832219},length=10.918534164086845,length_95%_HPD={0.2738867684000006,24.283930069999997},length_median=9.669630727500001,length_range={0.010501341430000366,31.54774329},posterior=0.6279844530816213]:4.799068463000001)[&height=31.28862955055443,height_95%_HPD={23.163334873,40.764568707},height_median=30.333784053499997,height_range={19.297802070000003,43.44064532},length=9.294294833632925,length_95%_HPD={0.006265556111003434,17.15621151},length_median=10.087356365000002,length_range={0.006265556111003434,22.69423843},posterior=0.6979455857856747]:16.07669105,(11[&height=16.173957305974152,height_95%_HPD={14.919616145000003,16.899573306999997},height_median=16.32847798195,height_range={13.901639152999998,16.899573306999997},length=18.412489418405592,length_95%_HPD={14.624100290000001,24.08656361},length_median=18.731834874999997,length_range={2.0288344510000016,25.516186940000004}]:20.009232169999997,25[&height=29.455133928317707,height_95%_HPD={28.259291535699997,30.596617061999996},height_median=29.492874903999997,height_range={28.100124127000004,30.598744038000007},length=5.617052228835027,length_95%_HPD={2.294715279000002,8.831268031},length_median=5.534032961000001,length_range={0.5372163767000018,11.401406889999997}]:6.860964551999999)[&height=35.06434214216524,height_95%_HPD={32.219211199,38.212010032},height_median=34.98271354890001,height_range={29.356194459999998,40.393154929000005},length=5.5096484529794925,length_95%_HPD={1.9298438260000026,9.333307359000003},length_median=5.549557458000002,length_range={0.2732234312000017,12.835403540000001},posterior=0.9436424208772904]:4.809952577000004)[&height=40.73549611065509,height_95%_HPD={38.586817905,42.792337835000005},height_median=40.734759097,height_range={34.51397467499999,45.042627733},length=1.7335156052376557,length_95%_HPD={0.11275003789999971,3.605110259},length_median=1.5764888160000012,length_range={0.018122245089998046,8.089195448000005},posterior=0.8048306496390893]:2.1153179149999985)[&height=42.3305505122037,height_95%_HPD={40.121048051,44.39387321769999},height_median=42.38173390405,height_range={38.127631915,45.85368138},length=2.150726765535268,length_95%_HPD={0.32338068170000156,4.262117109999998},length_median=2.027760113999996,length_range={0.0014022219970044603,7.851560239000001},posterior=0.8106607440310938]:0.9882860016000024,(6[&height=29.284102728424358,height_95%_HPD={28.100566139099993,30.440227001000004},height_median=29.2416814313,height_range={28.100566139099993,30.599653995999994},length=14.233797589333756,length_95%_HPD={10.8488617,17.62463723},length_median=14.55969525,length_range={0.8644039053000014,18.96454649}]:9.581128576999998,(16[&height=29.28410272855591,height_95%_HPD={28.100566146099993,30.440227004200004},height_median=29.2416814308,height_range={28.100566146099993,30.599653999999994},length=4.483620653454634,length_95%_HPD={0.1739062271000016,10.770652389999995},length_median=3.7726524895000004,length_range={0.0,18.78211028}]:1.7919636079999997,(17[&height=12.656187283580259,height_95%_HPD={11.380738679000011,13.8907758285},height_median=12.694602158649998,height_range={11.202168026799995,13.898535846399998},length=8.748665597259569,length_95%_HPD={3.3455186840000017,14.593692189999999},length_median=8.552852884500002,length_range={1.32121141,22.198935230000004}]:9.983471081000001,24[&height=12.656187283579923,height_95%_HPD={11.380738679000011,13.8907758285},height_median=12.694602158649998,height_range={11.202168026799995,13.898535846399998},length=8.74862374883092,length_95%_HPD={3.3455186840000017,14.593692189999999},length_median=8.552852884500002,length_range={1.32121141,22.198935230000004}]:9.983471081000001)[&height=21.402417159357014,height_95%_HPD={15.732106479499997,26.970741860900006},height_median=21.1936790115,height_range={13.346577844500004,34.751558364640005},length=12.268703238070028,length_95%_HPD={5.044476861,20.33654268},length_median=11.961663980000004,length_range={0.20616120090000223,27.479678580000005},posterior=0.9997223764575236]:9.957533236)[&height=33.53129408964624,height_95%_HPD={29.4752554213,39.7676110477},height_median=32.944084782,height_range={28.3563869998,44.4523350066},length=8.847995082442546,length_95%_HPD={2.206931842000003,14.349234939999995},length_median=9.3558202585,length_range={0.08125574438000172,16.364822920000005},posterior=0.9555802332037757]:7.789164968999998)[&height=42.74624286244203,height_95%_HPD={38.80081690309999,45.601456341886994},height_median=43.073078522799996,height_range={29.929076881999997,46.42934248566},length=1.9645544909849912,length_95%_HPD={5.408058551950035E-4,4.836511326999997},length_median=1.5654205290000007,length_range={5.408058551950035E-4,14.590752860000002},posterior=0.5322043309272626]:3.6946097180000024)[&height=44.661040928150264,height_95%_HPD={43.5851214317,45.966593804},height_median=44.60342279955,height_range={42.64444134,47.14870802655},length=0.4863246787349674,length_95%_HPD={3.218024548985454E-4,1.1340222990000015},length_median=0.41237590900000143,length_range={3.218024548985454E-4,2.731149402},posterior=0.36812881732370906]:0.9262098224999988)[&height=45.07049617211689,height_95%_HPD={43.904080965700004,46.3522797782},height_median=44.99552939510001,height_range={41.9857690585,47.59222986805},length=0.0,posterior=1.0]:0.0;
End;
