# Supplementary material for: Early cephalopod evolution clarified through Bayesian phylogenetic inference
Source: BMC Biol. 2022 Apr 14;20:88. doi: 10.1186/s12915-022-01284-5 (PMC9008929; doi:10.1186/s12915-022-01284-5)
Supplement: Supplementary file 6 — Additional file 6: Data S5. BEAST files. All xml-files used for the analyses and the corresponding summary trees are combined in a single zip-file. [file 12915_2022_1284_MOESM6_ESM.zip › 11_CtEl.xml]

<?xml version="1.0" encoding="UTF-8" standalone="no"?><beast beautitemplate='Standard' beautistatus='' namespace="beast.core:beast.evolution.alignment:beast.evolution.tree.coalescent:beast.core.util:beast.evolution.nuc:beast.evolution.operators:beast.evolution.sitemodel:beast.evolution.substitutionmodel:beast.evolution.likelihood" required="BEAST v2.5.2:SA v2.0.1:MM v1.1.1" version="2.5">

<!-- DATA: taxa and character matrix -->

<data id="Nautiloidea_matrix" dataType="standard">
	<sequence id="seq_Actinoceras_tenuifilum" taxon="Actinoceras_tenuifilum" totalcount="7" 						value="00??0---000--11002220-------1000111000111010000000?00---0-------------1121001201000-0-???????????011101011?001111----121100000131113112122213012345"/>
	<sequence id="seq_Adamsoceras_oelandicum" taxon="Adamsoceras_oelandicum" totalcount="7" 						value="10200---000--0---2221100----1000?????0111010000000000---0-------------1121001101000-0-0-----?1100???????????02111----0211000???21102221103313012345"/>
	<sequence id="seq_Cyrtonybyoceras_haesitans" taxon="Cyrtonybyoceras_haesitans" totalcount="7" 					value="??????????0--????222100110001000?????0111010000000?00---0-------------1121001101000-0-??????????????????????12111----1211120???22212111102313012345"/>
	<sequence id="seq_Gonioceras_anceps" taxon="Gonioceras_anceps" totalcount="7" 									value="??????????0--????320111111001000210000111000100000?00---0-------------1121001401000-0-??????????????????????11111----121110010?31124121202313012345"/>
	<sequence id="seq_Hoeloceras_muroni" taxon="Hoeloceras_muroni" totalcount="7" 									value="00??0---000--0---2211110----1000?????0111000100000?00---0-------------1121001400000-0-??????????????????????11111----0201100???21213121102323012345"/>
	<sequence id="seq_Lambeoceras_lambii" taxon="Lambeoceras_lambii" totalcount="7" 								value="10001000000--0---3201110----1000202000111000100000?00---0-------------1121001400000-0-??????????????????????11111----121100010?31114121112323012345"/>
	<sequence id="seq_Ordosoceras_sphaeriforme" taxon="Ordosoceras_sphaeriforme" totalcount="7" 					value="??????????0--????2220-------1000?????011101000001??00---0-------------1121001001000-0-??????????????????????11111----0211110???21102112113233012345"/>
	<sequence id="seq_Orthonybyoceras_dyeri" taxon="Orthonybyoceras_dyeri" totalcount="7" 							value="00????????0--0---2220-------1000?????0111000000000?00---0-------------1121001401000-0-0-----?1100???????????10101----1211110???21102111101213012345"/>
	<sequence id="seq_Polydesmia_canaliculata" taxon="Polydesmia_canaliculata" totalcount="7" 						value="??????????0--????2220-------1000?????011101000001??00---0-------------1121001001000-0-??????????????????????11111----1211010???21113102223233012345"/>
	<sequence id="seq_Wadema_taylori" taxon="Wadema_taylori" totalcount="7" 										value="??????????0--????2220-------1000?????0????00000000?00---0-------------1121011411000-0-??????????????????????00101----1211020???31102122122213012345"/>
	<sequence id="seq_Wutinoceras_foerstei" taxon="Wutinoceras_foerstei" totalcount="7" 							value="00????????0--0---2220-------2000?????011101000001??00---0-------------1121001101000-0-??????????????????????11111----1211120???21112101112313012345"/>
	<sequence id="seq_Hebetoceras_mirandum" taxon="Hebetoceras_mirandum" totalcount="7" 							value="00??1000000--0---2220-------010010--00????00000000?00---0-------------?????????0000-0-11000?00---???????????21001----0310--01-?11103211100212012345"/>
	<sequence id="seq_Montyoceras_arcuatum" taxon="Montyoceras_arcuatum" totalcount="7" 							value="00??1000000--0---2220-------010020--00????00000000?00---0-------------?????????0000-0-??????????????????????21001----0310--01-?12103111100212012345"/>
	<sequence id="seq_Parvihebetoceras_wahli" taxon="Parvihebetoceras_wahli" totalcount="7" 						value="00????????0--0---2220-------110010--000---00000000?00---0-------------0--------0000-0-???????????1110110010021011----------01-101112212100112012345"/>
	<sequence id="seq_Probillingsites_scandinavicum" taxon="Probillingsites_scandinavicum" totalcount="7" 			value="00????????0--0---2320-------01102121000---00000000?00---0-------------0--------0000-0-10000100---???????????21002----0310--002?22223221100212012345"/>
	<sequence id="seq_Redpathoceras_bullatum" taxon="Redpathoceras_bullatum" totalcount="7" 						value="10011000000--10002220-------01002121000---00000000?00---0-------------0--------0000-0-1?000?00---???????????21001----0310--011?22212221100212012345"/>
	<sequence id="seq_Schuchertoceras_troedssoni" taxon="Schuchertoceras_troedssoni" totalcount="7" 				value="00????????0--0---2320-------01112121000---00000000?00---0-------------0--------0000-0-??????????????????????21002----0310--001?22223221100212012345"/>
	<sequence id="seq_Apsidoceras_montrealense" taxon="Apsidoceras_montrealense" totalcount="7" 					value="????1100?00--????3121101000010000120000---00000000?00---0-------------0--------0000-0-11000100---???????????1?111----0211--010?22201111101312012345"/>
	<sequence id="seq_Barrandeoceras_natator" taxon="Barrandeoceras_natator" totalcount="7" 						value="20101100100--0---12210011100100000--000---00000000?00---0-------------0--------0000-0-????????????2?????????1111111--------02-?24400122100111012345"/>
	<sequence id="seq_Centrocyrtoceras_annulatum" taxon="Centrocyrtoceras_annulatum" totalcount="7" 				value="20000---001010---2220-------1000?????00---00000000?00---0-------------0--------0000-0-??????????????????????1?111----------0???133131121001?1012345"/>
	<sequence id="seq_Charactoceras_triangulum" taxon="Charactoceras_triangulum" totalcount="7" 					value="20111100100--0---3120-------100020--000---00000000?00---0-------------0--------0000-0-11001-00---02?0??0??201110111--1211--01-?35513111101312012345"/>
	<sequence id="seq_Plectoceras_jason" taxon="Plectoceras_jason" totalcount="7" 									value="20101101100--0---2220-------100010--000---00000000?00---0-------------0--------0000-0-????????????2?0??0????1111111--------01-?24413211100111012345"/>
	<sequence id="seq_Siljanoceras_varians" taxon="Siljanoceras_varians" totalcount="7" 							value="10011000000--10003220-------10002121000---00000000?00---0-------------0--------0000-0-10000100---02?0?10??3021101----0211--000032222211101212012345"/>
	<sequence id="seq_Vasalemmoceras_tolerabile" taxon="Vasalemmoceras_tolerabile" totalcount="7" 					value="10101100100--0---222100111--1000?0--000---00000000000---0-------------0--------0000-0-???????????02?0010???011111110101----0?-014411110100222012345"/>
	<sequence id="seq_Warburgoceras_longitudinale" taxon="Warburgoceras_longitudinale" totalcount="7" 				value="10011000000--10002221100----10001121000---00000000?00---0-------------0--------0000-0-10000110---???????????11111----0211--010?23302221100212012345"/>
	<sequence id="seq_Allotrioceras_bifurcatum" taxon="Allotrioceras_bifurcatum" totalcount="7" 					value="?????????????????????????????000?????00---00??1????00---111100-11011100--------0000-0-???????????????????????111?--1?------0????11????01?3141012345"/>
	<sequence id="seq_Bisonoceras_corniforme" taxon="Bisonoceras_corniforme" totalcount="7" 						value="??????????0--0---222????????0000?????00---001?1????00---111301010001100--------0000-0-???????????????????????111?--11------0???200101?0023051012345"/>
	<sequence id="seq_Cacheoceras_unimodum" taxon="Cacheoceras_unimodum" totalcount="7" 							value="?????????????????????????????000?????00---00??1????00---111101110001100--------0000-0-???????????????????????111?--1?------0????11????01?3141012345"/>
	<sequence id="seq_Cassinoceras_wortheni" taxon="Cassinoceras_wortheni" totalcount="7" 							value="10000---000--0---1221001100010000120000---00001????00---11130????????00--------0000-0-??????????????????????11110--01------000?31020010023141012345"/>
	<sequence id="seq_Emmonsoceras_aristos" taxon="Emmonsoceras_aristos" totalcount="7" 							value="00????????0--0---2220-------1000?????00---00101303?00---11210100---1100--------0000-0-??????????????????????11111--?1------1???31102110122051012345"/>
	<sequence id="seq_Manchuroceras_wolungense" taxon="Manchuroceras_wolungense" totalcount="7" 					value="??????????0--????322?????????000?????00---00101????00---11210100---1100--------0000-0-???????????100101010?011110--??------0??131023010223041012345"/>
	<sequence id="seq_Najaceras_triangulatum" taxon="Najaceras_triangulatum" totalcount="7" 						value="?????????????????????????????000?????00---00??1????00---111100-10201100--------0000-0-???????????????????????111?--1?------0???311????01?3141012345"/>
	<sequence id="seq_Proterovaginoceras_belemnitiforme" taxon="Proterovaginoceras_belemnitiforme" totalcount="7" 	value="00000---000--0---2220-------1000?????00---0000100??00---11110100---1100--------0000-0-???????????1001111110011111--11------1??221102200122151012345"/>
	<sequence id="seq_Bathmoceras_holmi" taxon="Bathmoceras_holmi" totalcount="7" 									value="10000---001010---2220-------100010--000---00001111101??10-------------0--------0000-1110000000---???????????11111--00------10-?21103110212021012345"/>
	<sequence id="seq_Centrocyrtocerina_frizonensis" taxon="Centrocyrtocerina_frizonensis" totalcount="7" 			value="?????????00--????2120-------0000?????00---00100111?010?00-------------0--------0000-10??????????????????????1111?----------0???10011021102010012345"/>
	<sequence id="seq_Cyrtocerina_madisonensis" taxon="Cyrtocerina_madisonensis" totalcount="7" 					value="10000----00--0---0120-------0000?????00---00100111?0????0-------------0--------0000-10??????????????0???????11110--00------0???20021000213010012345"/>
	<sequence id="seq_Eothinoceras_maitlandi" taxon="Eothinoceras_maitlandi" totalcount="7" 						value="?????????00--????2220-------000010--000---00001111?0????0-------------0--------0000-10??????????????????????11111--00------00-?11202010223020012345"/>
	<sequence id="seq_Mesothinoceras_floweri" taxon="Mesothinoceras_floweri" totalcount="7" 						value="10010----00--????2220-------1000?????00---00100111?011000-------------0--------0000-10??????????????????????11111----------0???21102001113010012345"/>
	<sequence id="seq_Protothinoceras_yini" taxon="Protothinoceras_yini" totalcount="7" 							value="?????????00--????2120-------1000?????00---00100011?010010-------------0--------0000-10??????????????????????11111--0?------0???11000010113020012345"/>
	<sequence id="seq_Rummoceras_rummuensis" taxon="Rummoceras_rummuensis" totalcount="7" 							value="00???????00--0---2220-------1000?????00---0010?111?0????0-------------0--------0000-10??????????????????????11111--??------0???212120?0123020012345"/>
	<sequence id="seq_Sacerdosoceras_promus" taxon="Sacerdosoceras_promus" totalcount="7" 							value="?????????00--????2121001100010001120000---00001111?011000-------------0--------0000-10100?001???????????????11110--00------000?11202010112020012345"/>
	<sequence id="seq_Saloceras_chinianense" taxon="Saloceras_chinianense" totalcount="7" 							value="00000----01120---2220-------100010--000---00000111?011000-------------0--------0000-10??????????????????????11111--00------00-?21102110111010012345"/>
	<sequence id="seq_Tangshanoceras_endogastrum" taxon="Tangshanoceras_endogastrum" totalcount="7" 				value="?????????00--????1220-------0000?????00---00100111?010100-------------0--------0000-10??????????????????????11111----------0???10011021113020012345"/>
	<sequence id="seq_Apocrinoceras_talboti" taxon="Apocrinoceras_talboti" totalcount="7" 							value="00????????1020---22210111000100010--00????00000011?00---0-------------?????????0000-0-??????????????????????11111--0102110201-?11102000001213012345"/>
	<sequence id="seq_Destombesiceras_zagorense" taxon="Destombesiceras_zagorense" totalcount="7" 					value="00????????0--0---2220-------100010--00101000001011?00---0-------------1100100-01000-0-??????????????????????11111--010211--00-?11002210111222012345"/>
	<sequence id="seq_Glenisteroceras_obscurum" taxon="Glenisteroceras_obscurum" totalcount="7" 					value="??????????1?1????????????????000?????0????00000011?00---0-------------?????????0000-0-??????????????0???????1111?----0211--0???01102212?12212012345"/>
	<sequence id="seq_Gouldoceras_synchonena" taxon="Gouldoceras_synchonena" totalcount="7" 						value="??????????0--????212?????????000?????00---00000012?00---0-------------1120001201000-0-??????????????????????11111----1212020???11212111112313012345"/>
	<sequence id="seq_Paldoceras_paldiskense" taxon="Paldoceras_paldiskense" totalcount="7" 						value="00000---001020---22210011000200010--000---0000101??00---0-------------0--------0000-0-???????????1000010???011110--0112110000-?01011120002213012345"/>
	<sequence id="seq_Pseudowutinoceras_wuhaiense" taxon="Pseudowutinoceras_wuhaiense" totalcount="7" 				value="??????????1?2????2220-------0000?????011101000001??00---0-------------1220100-01000-0-??????????????????????11111----1211020???11102111102313012345"/>
	<sequence id="seq_Ruedemannoceras_boycii" taxon="Ruedemannoceras_boycii" totalcount="7" 						value="00????????0--0---2220-------0000?0--00101010000012?00---0-------------0--------0000-0-??????????????????????11010----12120200-?21013112102223012345"/>
	<sequence id="seq_Strandoceras_tyriense" taxon="Strandoceras_tyriense" totalcount="7" 							value="00001111000--0---1220-------10001120000---00000012?10---0-------------0--------0000-0-???????????1000110??2011110----121102000020021111003313012345"/>
	<sequence id="seq_Teichertoceras_sinclairi" taxon="Teichertoceras_sinclairi" totalcount="7" 					value="??????????0--????1231001100010000101000---00000012?10---0-------------?????????0000-0-??????????????0???????11110----121212001?22021111102313012345"/>
	<sequence id="seq_Ulrichoceras_beloitense" taxon="Ulrichoceras_beloitense" totalcount="7" 						value="????1110??0--????3121100----00001121000---00000012?10---0-------------0--------0000-0-??????????????????????11111----121112000?20013011102213012345"/>
	<sequence id="seq_Westonoceras_albertasaskatuanae" taxon="Westonoceras_albertasaskatuanae" totalcount="7" 		value="??????????0--????1231001200020000101000---00000012?10---0-------------1020100-01000-0-10110010---???????????11110----121212001?22201101102313012345"/>
	<sequence id="seq_Buttsoceras_novemexicanum" taxon="Buttsoceras_novemexicanum" totalcount="7" 					value="00000---000--0---2220-------1000?????0111010000000?010000-------------120-----01100-0-??????????????????????11111----------0???11102211121111012345"/>
	<sequence id="seq_Cochlioceras_burchardi" taxon="Cochlioceras_burchardi" totalcount="7" 						value="00100---000--0---2220-------100010--10101000000000000---0-------------0--------0010-0-0-----01110???????????11111--02------02-?11102220111121012345"/>
	<sequence id="seq_Cyclorangeroceras_blakei" taxon="Cyclorangeroceras_blakei" totalcount="7" 					value="??????????101????2220-------1000?????010101000000??00---0-------------100-----01010-0-??????????????????????11111----0211--0???01102211111211012345"/>
	<sequence id="seq_Hedstroemoceras_haelluddenense" taxon="Hedstroemoceras_haelluddenense" totalcount="7" 		value="00000---000--0---2220-------100010--100---00000000000---0-------------0--------0000-0-110000011100100010002111112----0300--00-021112111100212012345"/>
	<sequence id="seq_Metabaltoceras_fusiforme" taxon="Metabaltoceras_fusiforme" totalcount="7" 					value="00000---000--0---2220-------10001121000---00001000?00---0-------------0--------0000-0-??????????????0???????11110--12------010?11002120112111012345"/>
	<sequence id="seq_Moridunoceras_castelli" taxon="Moridunoceras_castelli" totalcount="7" 						value="??????????0--????2220-------1000?????011101000000??00---0-------------100-----01110-0-??????????????0???????11101----01----0???01102211111211012345"/>
	<sequence id="seq_Polymeres_demetarum" taxon="Polymeres_demetarum" totalcount="7" 								value="00????????0--0---2220-------1000?????011101000000??00---0-------------100-----01110-0-??????????????????????01101--020211--0???11102110122211012345"/>
	<sequence id="seq_Protocycloceras_lamarcki" taxon="Protocycloceras_lamarcki" totalcount="7" 					value="20000---001010---2220-------1000?????011101000001??010100-------------0--------0010-0-??????????????????????11111----------0???21102111122021012345"/>
	<sequence id="seq_Slemmestadoceras_attavus" taxon="Slemmestadoceras_attavus" totalcount="7" 					value="10000---001010---2220-------100010--0010101000000??00---0-------------0--------0000-0-??????????????0???????11111--01------01-?01102210100121012345"/>
	<sequence id="seq_Tajaroceras_wardae" taxon="Tajaroceras_wardae" totalcount="7" 								value="00????????0--0---2220-------1000?????0101010000000?00---0-------------100-----01110-0-??????????????????????11101----01----0???11102212121211012345"/>
	<sequence id="seq_Troedssonella_endoceroides" taxon="Troedssonella_endoceroides" totalcount="7" 				value="00200---000--10012220-------1000?????011101000000??00---0-------------0--------0100-0-??????????????????????11111----0310--0???11102321100211012345"/>
	<sequence id="seq_Bassleroceras_champlainense" taxon="Bassleroceras_champlainense" totalcount="7" 				value="00??0---000--0---12210011010200010--000---0000131??0????0-------------0--------0000-0-??????????????????????11111--01------00-?11200010000011012345"/>
	<sequence id="seq_Clarkoceras_newtonwinchelli" taxon="Clarkoceras_newtonwinchelli" totalcount="7" 				value="????0---000--????22210010000000000--000---0010031??011?00-------------0--------0000-0-??????????????????????11110----------00-?20021101012031012345"/>
	<sequence id="seq_Cyclostomiceras_cassinense" taxon="Cyclostomiceras_cassinense" totalcount="7" 				value="00000---000--0---2220-------10001121000---0000031??0????0-------------0--------0000-0-??????????????????????11110--01------001?21122110111020012345"/>
	<sequence id="seq_Ectenolites_clelandi" taxon="Ectenolites_clelandi" totalcount="7" 							value="00??0---000--0---12210011100100010--000---0010101??010100-------------0--------0000-0-??????????????0???????11111--11------01-?01001110102021012345"/>
	<sequence id="seq_Microstomiceras_holmi" taxon="Microstomiceras_holmi" totalcount="7" 							value="00110---000--0---2220-------10000111000---00001011?0????0-------------0--------0000-0-??????????????0???????11110--01-------02?0102210010100-012345"/>
	<sequence id="seq_Pictetoceras_oliviae" taxon="Pictetoceras_oliviae" totalcount="7" 							value="00001000100--0---2221001100020000100000---000013111010010-------------0--------0000-0-11010010---???0???????01100--01------000?11121110101010012345"/>
	<sequence id="seq_Anthoceras_vaginatum" taxon="Anthoceras_vaginatum" totalcount="7" 							value="10111010001100---2220-------100010--100---00101011100---100300-0---0000--------0000-0-0-----0110010?0?10?0?001100--12------01-?21002110122041012345"/>
	<sequence id="seq_Cameroceras_turrisoides" taxon="Cameroceras_turrisoides" totalcount="7" 						value="10100---000--0---2220-------1000?????00---0010001??00---1????????????00--------0000-0-???????????1001111110011111----------1??231103111122141012345"/>
	<sequence id="seq_Clitendoceras_saylesi" taxon="Clitendoceras_saylesi" totalcount="7" 							value="??????????0--????2220-------000020--000---0000031??00---102200-0---0000--------0000-0-??????????????????????11110--0?------01-?21003020113131012345"/>
	<sequence id="seq_Cyrtendoceras_hircus" taxon="Cyrtendoceras_hircus" totalcount="7" 							value="20200---000--0---2220-------1000?????00---00101?1??00---101000-0---0000--------0000-0-??????????????????????11111--1?------0???20011010123041012345"/>
	<sequence id="seq_Dideroceras_incognitum" taxon="Dideroceras_incognitum" totalcount="7" 						value="00--0---000--0---2220-------100010--000---00001313100---101010-0---0000--------0000-0-???????????110011010?011111--11------11-131001220122151012345"/>
	<sequence id="seq_Exoclitendoceras_rochdalense" taxon="Exoclitendoceras_rochdalense" totalcount="7" 			value="00????????1020---2220-------000020--000---0010131??00---10???????????00--------0000-0-??????????????????????11110--1?------00-?21203010113131012345"/>
	<sequence id="seq_Proterocameroceras_brainerdi" taxon="Proterocameroceras_brainerdi" totalcount="7" 			value="????0---000--????2221110----100020--000---00111311?00---101210-0---0000--------0000-0-??????????????????????11111--10------01-?21103110123010012345"/>
	<sequence id="seq_Suecoceras_barrandei" taxon="Suecoceras_barrandei" totalcount="7" 							value="??????????0--????2220-------1000?????00---00101011100---101010-0---0000--------0000-0-???????????110011010?011111----------0??121102221121151012345"/>
	<sequence id="seq_Thylacoceras_kimberleyense" taxon="Thylacoceras_kimberleyense" totalcount="7" 				value="00????????0--0---3220-------1000?????00---00101?11?00---1010?0-0---0000--------0000-0-??????????????????????11111--12------0???11003110112031012345"/>
	<sequence id="seq_Bajkaloceras_angarense" taxon="Bajkaloceras_angarense" totalcount="7" 						value="??????????0--????2210-------1000?????0101010100311?00---0-------------0--------0100-0-??????????????????????11111----------0???21103112122011012345"/>
	<sequence id="seq_Cabaneroceras_aznari" taxon="Cabaneroceras_aznari" totalcount="7" 							value="?????????????????????????????000?????00---00101????00---1?01?????????10--------0000-0-???????????????????????111?--1?------????3101???0023041012345"/>
	<sequence id="seq_Intejoceras_angarense" taxon="Intejoceras_angarense" totalcount="7" 							value="??????????0--????2220-------1000?????0101010100011?00---0-------------0--------0100-0-??????????????????????11111----------0???21001112123011012345"/>
	<sequence id="seq_Padunoceras_rugosaeforme" taxon="Padunoceras_rugosaeforme" totalcount="7" 					value="?????????????????????????????000?????00---00101????00---1?21?????????10--------0000-0-???????????????????????111?--1?------1???3110???0122141012345"/>
	<sequence id="seq_Ancistroceras_ristnensis" taxon="Ancistroceras_ristnensis" totalcount="7" 					value="10011110111020---2220-------100020--00111110000000?00---0-------------0--------0000-0-??????????????0??0????11122-0--------01-?21422212100121012345"/>
	<sequence id="seq_Cyclolituites_lynnensis" taxon="Cyclolituites_lynnensis" totalcount="7" 						value="10011110110--0---22210011100100020--00111110000000?00---0-------------0--------0000-0-??????????????0100????1112210--------01-014410224100131012345"/>
	<sequence id="seq_Lituites_lituus" taxon="Lituites_lituus" totalcount="7" 										value="10011110111020---2220-------100020--00111110000000000---0-------------0--------0000-0-0-----010010200100010111122-0--------02-021402223100131012345"/>
	<sequence id="seq_Rhynchorthoceras_conicum" taxon="Rhynchorthoceras_conicum" totalcount="7" 					value="10010---000--0---2220-------100020--00111110000000?00---0-------------0--------0000-0-??????????????????????10101----------01-?11212212100121012345"/>
	<sequence id="seq_Sinoceras_chinense" taxon="Sinoceras_chinense" totalcount="7" 								value="10010---000--0---2220-------100020--00111110000000?00---0-------------0--------0000-0-??????????????????????11111----------01-?21112322100121012345"/>
	<sequence id="seq_XX_Sinoceras_fenxiangense" taxon="XX_Sinoceras_fenxiangense" totalcount="7" 					value="10010---000--0---2220-------100020--00111110000000?00---0-------------0--------0000-0-??????????????????????11111----------01-?21112322100121012345"/>
	<sequence id="seq_Beloitoceras_siljanense" taxon="Beloitoceras_siljanense" totalcount="7" 						value="00101001000--0---1221001100010001111000---00000000?00---0-------------0--------0000-0-10010100---0210?10??2011110--010312--001?22211120100212012345"/>
	<sequence id="seq_Botellusoceras_torpense" taxon="Botellusoceras_torpense" totalcount="7" 						value="00000---000--0---2220-------10000121100---00000010100---0-------------0--------0000-0-11010100---???????????11110----------000?12211111100111012345"/>
	<sequence id="seq_Diestoceras_parallelum" taxon="Diestoceras_parallelum" totalcount="7" 						value="10001011000--0---2220-------10001111000---00000000?00---0-------------0--------000100-10010100---???????????11110--01021110001?21021110102213012345"/>
	<sequence id="seq_Kundoceras_evansi" taxon="Kundoceras_evansi" totalcount="7" 									value="10000---000--0---2220-------10000111000---00000000?00---0-------------0--------0000-0-11010000---???0???????11110----------000?11202111100121012345"/>
	<sequence id="seq_Leonardoceras_parvum" taxon="Leonardoceras_parvum" totalcount="7"								value="00??100???0--0---1221001110020001121000---00??0000?0????0-------------0--------0000-0-??????????????0???????11111--01------000?022000?00001?1012345"/>
	<sequence id="seq_Neumatoceras_borense" taxon="Neumatoceras_borense" totalcount="7" 							value="10111011000--0---1221001000020000111000---00001000?00---0-------------0--------0000-0-??????????????0???????11110--0101--11001?13221110100213012345"/>
	<sequence id="seq_Pomerantsoceras_tibia" taxon="Pomerantsoceras_tibia" totalcount="7" 							value="00????????0--0---22210011000100000--000---00001000?00---0-------------0--------0000-0-???????????0110010??0011110--01-------1-01120121010010-012345"/>
	<sequence id="seq_Richardsonoceras_ellipticum" taxon="Richardsonoceras_ellipticum" totalcount="7" 				value="20111101000--0---12210011000100010--100---00000000100---0-------------0--------0000-0-11010110---???0???????11110--0102111201-?12301220100213012345"/>
	<sequence id="seq_Valcouroceras_bovinum" taxon="Valcouroceras_bovinum" totalcount="7" 							value="10000---000--0---1220-------20000121000---00000000?00---0-------------0--------000110-??????????????0???????21010----021110000?22221111001213012345"/>
	<sequence id="seq_Valhalloceras_floweri" taxon="Valhalloceras_floweri" totalcount="7" 							value="00??1000000--0---3221110----1000?????00---00000111?010000-------------0--------0000-0-??????????????0???????11101----------0???12223111100121012345"/>
	<sequence id="seq_Zitteloceras_halleanum" taxon="Zitteloceras_halleanum" totalcount="7" 						value="21001111000--0---1220-------10001121100---00000000?00---0-------------0--------0000-0-??????????????0???????11110--01------002?12203110100112012345"/>
	<sequence id="seq_Archigeisonoceras_repplingense" taxon="Archigeisonoceras_repplingense" totalcount="7" 		value="00?00---000--0---2220-------100010--00111010000000000---0-------------100-----01000-0-???????????0100110001111202----0211--01-021002213111211012345"/>
	<sequence id="seq_Arionoceras_lotskirkense" taxon="Arionoceras_lotskirkense" totalcount="7" 					value="00200---000--0---2220-------1000113100????00000000?00---0-------------?????????0000-0-??????????????0???????11111----01----012?11102322100212012345"/>
	<sequence id="seq_Ctenoceras_sweeti" taxon="Ctenoceras_sweeti" totalcount="7" 									value="10100---0011110002220-------100010--01????00000000000---0-------------?????????0000-0-??????????????0???????11112----------01-?11002322100111012345"/>
	<sequence id="seq_Dawsonoceras_fenestratum" taxon="Dawsonoceras_fenestratum" totalcount="7" 					value="10000---0010111102220-------100010--00110000000000?00---0-------------110-----00000-0-???????????0200??0??2011100----1302--01-?11012212101312012345"/>
	<sequence id="seq_Malayorthoceras_gracilentum" taxon="Malayorthoceras_gracilentum" totalcount="7" 				value="00????????0--0---2220-------1000??????111010000000?00---0-------------10101---00000-0-??????????????0???????11111----1312--0???11102213100212012345"/>
	<sequence id="seq_Nilssonoceras_latisiphonatum" taxon="Nilssonoceras_latisiphonatum" totalcount="7" 			value="10200---000--0---2220-------100010--00111010000000?00---0-------------11101---01000-0-??????????????????????11102----01----02-?21001323110211012345"/>
	<sequence id="seq_Orthoceras_regulare" taxon="Orthoceras_regulare" totalcount="7" 								value="10000---000--10002220-------100010--11111000000000000---0-------------10101---00000-0-0-----11110???????????11111----------02-?21102322100111012345"/>
	<sequence id="seq_Palaeodawsonocerina_senckenbergi" taxon="Palaeodawsonocerina_senckenbergi" totalcount="7" 	value="10000---0010111002220-------100010--10111000000000?00---0-------------?????????0000-0-???????????00?0??0??2?11111----1111--01-?11103211100212012345"/>
	<sequence id="seq_Plagiostomoceras_fragile" taxon="Plagiostomoceras_fragile" totalcount="7" 					value="00100---000--0---2220-------100010--10????00000000?00---0-------------?????????0000-0-0-----11110???0???????11111----------02-?11102322100111012345"/>
	<sequence id="seq_Pleurorthoceras_osmundbergense" taxon="Pleurorthoceras_osmundbergense" totalcount="7" 		value="10000---000--0---2220-------100010--00111010000000?00---0-------------?????????0000-0-??????????????????????11110----01----01-?21202222100212012345"/>
	<sequence id="seq_Polygrammoceras_lineatum" taxon="Polygrammoceras_lineatum" totalcount="7" 					value="00??0---000--11102220-------1000??????111000000000000---0-------------100-----00000-0-??????????????????????11111----01----0???21102322100212012345"/>
	<sequence id="seq_Striatocycloceras_undulostriatum" taxon="Striatocycloceras_undulostriatum" totalcount="7" 	value="10000---001000---2220-------1000??????????00000000?00---0-------------?????????0000-0-??????????????0???????11110----01----0???21002212100211012345"/>
	<sequence id="seq_Tafadnatoceras_tiouririnense" taxon="Tafadnatoceras_tiouririnense" totalcount="7" 			value="00000---000--0---2220-------1000????00111010000000?00---0-------------10101---01000-0-??????????????0???????11111----11--020???11102222100213012345"/>
	<sequence id="seq_Centroonoceras_tokunagai" taxon="Centroonoceras_tokunagai" totalcount="7" 					value="10000---000--0---2220-------1000?????0101010000000?00---0-------------11101---00000-0-??????????????0???????00111----1211--0???01002212100212012345"/>
	<sequence id="seq_Clinoceras_dens" taxon="Clinoceras_dens" totalcount="7" 										value="10011010010--0---2220-------100020--10????00000000?00---0-------------?????????0000-0-10000100---???????????11100----0310--01-?11213122100212012345"/>
	<sequence id="seq_Gorbyoceras_textumaraneum" taxon="Gorbyoceras_textumaraneum" totalcount="7" 					value="10000---0010111112220-------100010--00111000000000?00---0-------------?????????0000-0-??????????????????????02111----1211--00-?21202221100212012345"/>
	<sequence id="seq_Isorthoceras_wahlenbergi" taxon="Isorthoceras_wahlenbergi" totalcount="7" 					value="00001000000--10002220-------100010--10111010000000?00---0-------------11101---00000-0-??????????????0???????00110----1201--01-?21002222100312012345"/>
	<sequence id="seq_Langgunites_mucronulatus" taxon="Langgunites_mucronulatus" totalcount="7" 					value="00????????0--0---2220-------1000?????0111010000000?00---0-------------10101---01000-0-??????????????????????12110----1211000???11012003102213012345"/>
	<sequence id="seq_Mysterioceras_australe" taxon="Mysterioceras_australe" totalcount="7" 						value="00????????0--0---2220-------1000?????0101010000000?00---0-------------11001---01000-0-??????????????0???????11111----1211--0???11102202100212012345"/>
	<sequence id="seq_Proteoceras_perkinsi" taxon="Proteoceras_perkinsi" totalcount="7" 							value="00????????0--0---2220-------1000?????0101010000000?00---0-------------12101---01000-0-??????????????????????00200----0212--0???21002213101212012345"/>
	<sequence id="seq_Sibumasuoceras_langkawiense" taxon="Sibumasuoceras_langkawiense" totalcount="7" 				value="00????????0--0---2220-------1000?????0111010000000?00---0-------------10101---01000-0-??????????????0???????11111----1211000???21102112102313012345"/>
	<sequence id="seq_Bactroceras_sandbergeri" taxon="Bactroceras_sandbergeri" totalcount="7" 						value="00001000000--0---2220-------100010--000---00001000000---0-------------0--------0000-0-0-----110000100110000101101--12------01-021102310100131012345"/>
	<sequence id="seq_XX_Bactroceras_mourguesi" taxon="XX_Bactroceras_mourguesi" totalcount="7" 					value="00001000000--0---2220-------100010--000---00001000000---0-------------0--------0000-0-0-----110000200110000101101--12------01-021102310100131012345"/>
	<sequence id="seq_Pachendoceras_huzzahense" taxon="Pachendoceras_huzzahense" totalcount="7" 					value="00??0---000--0---2220-------100010--000---00??1????011?00-------------0--------0000-0-??????????????????????11101--12------00-?211030101211?1012345"/>
	<sequence id="seq_Rioceras_escandei" taxon="Rioceras_escandei" totalcount="7" 									value="00000---000--0---2220-------100010--000---0000131??0????0-------------0--------0000-0-??????????????????????11111--12------01-?11102220111021012345"/>
	<sequence id="seq_Aphetoceras_attenuatum" taxon="Aphetoceras_attenuatum" totalcount="7" 						value="10111100?00--0---12210011000100010--000---0010001??00---0-------------0--------0000-0-??????????????0???????11111----------02-?13300101100111012345"/>
	<sequence id="seq_Bentoceras_proteus" taxon="Bentoceras_proteus" totalcount="7" 								value="00111100100--0---2220-------100010--100---00000011?00---0-------------0--------0000-0-???????????02?0??0???011111----------02-?13303121100111012345"/>
	<sequence id="seq_Campbelloceras_virginianum" taxon="Campbelloceras_virginianum" totalcount="7" 				value="10111100?00--0---2421010----100010--000---00000011?00---0-------------0--------0000-0-??????????????0??0????111110001------01-?25412110100111012345"/>
	<sequence id="seq_Centrotarphyceras_seelyi" taxon="Centrotarphyceras_seelyi" totalcount="7" 					value="10111100100--0---2421010----100010--000---0000001??00---0-------------0--------0000-0-???????????02?0?1001?01211100--01----02-?25502201110221012345"/>
	<sequence id="seq_Clytoceras_capax" taxon="Clytoceras_capax" totalcount="7" 									value="??????????0--????122100120001000?????00---0000001??00---0-------------0--------0000-0-??????????????0??0????111111001------0???234200?01121?1012345"/>
	<sequence id="seq_Curtoceras_eatoni" taxon="Curtoceras_eatoni" totalcount="7" 									value="10111100100--0---2421010----100010--000---0000001??00---0-------------0--------0000-0-???????????02?000000?01111110--------02-015503123111011012345"/>
	<sequence id="seq_Cycloplectoceras_miseri" taxon="Cycloplectoceras_miseri" totalcount="7" 						value="20111101100--0---2220-------1000?????00---0000001??00---0-------------0--------0000-0-???????????02?0??0????1111100--------0???144132?11001?1012345"/>
	<sequence id="seq_Discoceras_vasalemmense" taxon="Discoceras_vasalemmense" totalcount="7" 						value="21111100100--0---1420-------1000?????00---0000001??00---0-------------0--------0000-0-???????????02?000001301111101--------0??015511124102121012345"/>
	<sequence id="seq_Estonioceras_imperfectum" taxon="Estonioceras_imperfectum" totalcount="7" 					value="10111100100--0---2321110----100020--000---00000111100---0-------------0--------0000-0-11100110---02?0?10???01111110--------01-?24403211100121012345"/>
	<sequence id="seq_Falcilituites_decheni" taxon="Falcilituites_decheni" totalcount="7" 							value="10111100100--0---2221100----10001????00---00000111?00---0-------------0--------0000-0-???????????02?0??0???011111-0--01----0???13403121100221012345"/>
	<sequence id="seq_Shumardoceras_complanatum" taxon="Shumardoceras_complanatum" totalcount="7" 					value="10111100100--0---12210012000100010--000---0000001??00---0-------------0--------0000-0-???????????02?0??0???0111111001------02-?044011201001?1012345"/>
	<sequence id="seq_Tarphyceras_prematurum" taxon="Tarphyceras_prematurum" totalcount="7" 						value="10111100?00--0---14210111000100010--000---0000001??00---0-------------0--------0000-0-?????????????????0????1111110--------02-?155122?11001?1012345"/>
	<sequence id="seq_Tragoceras_falcatum" taxon="Tragoceras_falcatum" totalcount="7" 								value="10111000000--0---22210012100100000--100---0000001?100---0-------------0--------0000-0-11100110---??????0????11111----------01-?12301221100111012345"/>
	<sequence id="seq_Trocholites_depressus" taxon="Trocholites_depressus" totalcount="7" 							value="20111010?00--10002420-------100000--000---00000011?00---0-------------0--------0000-0-???????????02?000000?01111100--------01-015503224110121012345"/>
	<userDataType id="StandardData.0" spec="beast.evolution.datatype.StandardData" ambiguities="" nrOfStates="7">
		<charstatelabels id="UserDataType.1"   spec="beast.evolution.datatype.UserDataType" characterName="Transverse_ornamentation" codeMap="0=0, 1=1, 2=2, ? =0 1 2 " states="3" value="smooth, lirae, ribs"/>
		<charstatelabels id="UserDataType.2"   spec="beast.evolution.datatype.UserDataType" characterName="Frilled_collars" codeMap="0=0, 1=1, ? =0 1 " states="2" value="absent, present"/>
		<charstatelabels id="UserDataType.3"   spec="beast.evolution.datatype.UserDataType" characterName="Growth_lines_direction" codeMap="0=0, 1=1, 2=2, ? =0 1 2 " states="3" value="straight, dorsapertural, ventrapertural"/>
		<charstatelabels id="UserDataType.4"   spec="beast.evolution.datatype.UserDataType" characterName="Growth_lines_course" codeMap="0=0, 1=1, ? =0 1 " states="2" value="straight, curved"/>
		<charstatelabels id="UserDataType.5"   spec="beast.evolution.datatype.UserDataType" characterName="Hyponomic_sinus" codeMap="0=0, 1=1, ? =0 1 " states="2" value="absent, present"/>
		<charstatelabels id="UserDataType.6"   spec="beast.evolution.datatype.UserDataType" characterName="Hyponomic_sinus_length" codeMap="0=0, 1=1, ? =0 1 " states="2" value="short, deep"/>
		<charstatelabels id="UserDataType.7"   spec="beast.evolution.datatype.UserDataType" characterName="Hyponomic_sinus_width" codeMap="0=0, 1=1, ? =0 1 " states="2" value="broad, narrow"/>
		<charstatelabels id="UserDataType.8"   spec="beast.evolution.datatype.UserDataType" characterName="Hyponomic_sinus_shape" codeMap="0=0, 1=1, ? =0 1 " states="2" value="round, sharp"/>
		<charstatelabels id="UserDataType.9"   spec="beast.evolution.datatype.UserDataType" characterName="Dorsal_sinus" codeMap="0=0, 1=1, ? =0 1 " states="2" value="absent, present"/>
		<charstatelabels id="UserDataType.10"  spec="beast.evolution.datatype.UserDataType" characterName="Lateral_sinuses" codeMap="0=0, 1=1, ? =0 1 " states="2" value="absent, present"/>
		<charstatelabels id="UserDataType.11"  spec="beast.evolution.datatype.UserDataType" characterName="Annulations" codeMap="0=0, 1=1, ? =0 1 " states="2" value="absent, present"/>
		<charstatelabels id="UserDataType.12"  spec="beast.evolution.datatype.UserDataType" characterName="Annulation_direction" codeMap="0=0, 1=1, 2=2, ? =0 1 2 " states="3" value="straight, dorsapertural, ventrapertural"/>
		<charstatelabels id="UserDataType.13"  spec="beast.evolution.datatype.UserDataType" characterName="Annulation_distance" codeMap="0=0, 1=1, 2=2, ? =0 1 2 " states="3" value="short, equal_to_septa, long"/>
		<charstatelabels id="UserDataType.14"  spec="beast.evolution.datatype.UserDataType" characterName="Longitudinal_ornamentation" codeMap="0=0, 1=1, ? =0 1 " states="2" value="absent, present"/>
		<charstatelabels id="UserDataType.15"  spec="beast.evolution.datatype.UserDataType" characterName="Long._ornamentation_strength" codeMap="0=0, 1=1, ? =0 1 " states="2" value="weak, distinct"/>
		<charstatelabels id="UserDataType.16"  spec="beast.evolution.datatype.UserDataType" characterName="Longitudinal_element_distance" codeMap="0=0, 1=1, ? =0 1 " states="2" value="narrow, wide"/>
		<charstatelabels id="UserDataType.17"  spec="beast.evolution.datatype.UserDataType" characterName="Longitudinal_element_variation" codeMap="0=0, 1=1, ? =0 1 " states="2" value="uniform, variable"/>
		<charstatelabels id="UserDataType.18"  spec="beast.evolution.datatype.UserDataType" characterName="Ventral_cross_section" codeMap="0=0, 1=1, 2=2, 3=3, 4=4, ? =0 1 2 3 4 " states="5" value="angular, narrow, round, flattened, concave"/>
		<charstatelabels id="UserDataType.19"  spec="beast.evolution.datatype.UserDataType" characterName="Dorsal_cross_section" codeMap="0=0, 1=1, 2=2, 3=3, 4=4, ? =0 1 2 3 4 " states="5" value="angular, narrow, round, flattened, concave"/>
		<charstatelabels id="UserDataType.20"  spec="beast.evolution.datatype.UserDataType" characterName="Lateral_cross_section" codeMap="0=0, 1=1, 2=2, 3=3, 4=4, ? =0 1 2 3 4 " states="5" value="angular, narrow, round, flattened, concave"/>
		<charstatelabels id="UserDataType.21"  spec="beast.evolution.datatype.UserDataType" characterName="Suture_shape" codeMap="0=0, 1=1, ? =0 1 " states="2" value="straight, lobate"/>
		<charstatelabels id="UserDataType.22"  spec="beast.evolution.datatype.UserDataType" characterName="Ventral_lobe" codeMap="0=0, 1=1, ? =0 1 " states="2" value="absent, present"/>
		<charstatelabels id="UserDataType.23"  spec="beast.evolution.datatype.UserDataType" characterName="Dorsal_lobe" codeMap="0=0, 1=1, ? =0 1 " states="2" value="absent, present"/>
		<charstatelabels id="UserDataType.24"  spec="beast.evolution.datatype.UserDataType" characterName="Lateral_lobes" codeMap="0=0, 1=1, ? =0 1 " states="2" value="absent, present"/>
		<charstatelabels id="UserDataType.25"  spec="beast.evolution.datatype.UserDataType" characterName="Lateral_lobe_position" codeMap="0=0, 1=1, 2=2, ? =0 1 2 " states="3" value="dorsolateral, midlateral, ventrolateral"/>
		<charstatelabels id="UserDataType.26"  spec="beast.evolution.datatype.UserDataType" characterName="Lateral_lobe_depth" codeMap="0=0, 1=1, ? =0 1 " states="2" value="shallow, deep"/>
		<charstatelabels id="UserDataType.27"  spec="beast.evolution.datatype.UserDataType" characterName="Ventral_saddle_shape" codeMap="0=0, 1=1, ? =0 1 " states="2" value="round, angular"/>
		<charstatelabels id="UserDataType.28"  spec="beast.evolution.datatype.UserDataType" characterName="Dorsal_saddle_shape" codeMap="0=0, 1=1, ? =0 1 " states="2" value="round, angular"/>
		<charstatelabels id="UserDataType.29"  spec="beast.evolution.datatype.UserDataType" characterName="Sutures_direction" codeMap="0=0, 1=1, 2=2, ? =0 1 2 " states="3" value="dorsapertural, transverse, ventrapertural"/>
		<charstatelabels id="UserDataType.30"  spec="beast.evolution.datatype.UserDataType" characterName="Conch_truncation" codeMap="0=0, 1=1, ? =0 1 " states="2" value="absent, present"/>
		<charstatelabels id="UserDataType.31"  spec="beast.evolution.datatype.UserDataType" characterName="Mature_conch_inflation" codeMap="0=0, 1=1, ? =0 1 " states="2" value="absent, present"/>
		<charstatelabels id="UserDataType.32"  spec="beast.evolution.datatype.UserDataType" characterName="Ascoceroid_septa" codeMap="0=0, 1=1, ? =0 1 " states="2" value="absent, present"/>
		<charstatelabels id="UserDataType.33"  spec="beast.evolution.datatype.UserDataType" characterName="Aperture_cross_section" codeMap="0=0, 1=1, 2=2, ? =0 1 2 " states="3" value="more_compressed, as_phragmocone, more_depressed"/>
		<charstatelabels id="UserDataType.34"  spec="beast.evolution.datatype.UserDataType" characterName="Aperture_shape" codeMap="0=0, 1=1, ? =0 1 " states="2" value="open, contracted"/>
		<charstatelabels id="UserDataType.35"  spec="beast.evolution.datatype.UserDataType" characterName="Position_of_maximum_gibbosity" codeMap="0=0, 1=1, 2=2, 3=3, ? =0 1 2 3 " states="4" value="adapical, base_of_body_chamber, adapertural, terminal"/>
		<charstatelabels id="UserDataType.36"  spec="beast.evolution.datatype.UserDataType" characterName="Contraction_type" codeMap="0=0, 1=1, ? =0 1 " states="2" value="linear, non-linear"/>
		<charstatelabels id="UserDataType.37"  spec="beast.evolution.datatype.UserDataType" characterName="Apertural_constriction" codeMap="0=0, 1=1, ? =0 1 " states="2" value="absent, present"/>
		<charstatelabels id="UserDataType.38"  spec="beast.evolution.datatype.UserDataType" characterName="Body_chamber_impressions" codeMap="0=0, 1=1, ? =0 1 " states="2" value="absent, present"/>
		<charstatelabels id="UserDataType.39"  spec="beast.evolution.datatype.UserDataType" characterName="Nepionic_cameral_deposits" codeMap="0=0, 1=1, ? =0 1 " states="2" value="absent, present"/>
		<charstatelabels id="UserDataType.40"  spec="beast.evolution.datatype.UserDataType" characterName="Hyposeptal_deposits" codeMap="0=0, 1=1, ? =0 1 " states="2" value="absent, present"/>
		<charstatelabels id="UserDataType.41"  spec="beast.evolution.datatype.UserDataType" characterName="Episeptal_deposits" codeMap="0=0, 1=1, ? =0 1 " states="2" value="absent, present"/>
		<charstatelabels id="UserDataType.42"  spec="beast.evolution.datatype.UserDataType" characterName="Epichoanitic_deposits" codeMap="0=0, 1=1, ? =0 1 " states="2" value="absent, present"/>
		<charstatelabels id="UserDataType.43"  spec="beast.evolution.datatype.UserDataType" characterName="Ephebic_cameral_deposits" codeMap="0=0, 1=1, ? =0 1 " states="2" value="absent, present"/>
		<charstatelabels id="UserDataType.44"  spec="beast.evolution.datatype.UserDataType" characterName="Septal_flap" codeMap="0=0, 1=1, ? =0 1 " states="2" value="absent, present"/>
		<charstatelabels id="UserDataType.45"  spec="beast.evolution.datatype.UserDataType" characterName="Septal_neck_transition" codeMap="0=0, 1=1, ? =0 1 " states="2" value="abrupt, gradual"/>
		<charstatelabels id="UserDataType.46"  spec="beast.evolution.datatype.UserDataType" characterName="Septal_neck_tip" codeMap="0=0, 1=1, ? =0 1 " states="2" value="pointed, excavated"/>
		<charstatelabels id="UserDataType.47"  spec="beast.evolution.datatype.UserDataType" characterName="Ventral_segment_adnation" codeMap="0=0, 1=1, ? =0 1 " states="2" value="absent, present"/>
		<charstatelabels id="UserDataType.48"  spec="beast.evolution.datatype.UserDataType" characterName="Connecting_ring_shape" codeMap="0=0, 1=1, 2=2, 3=3, 4=4, ? =0 1 2 3 4 " states="5" value="straight, annular, wedged, apically_widened, aperutally_widened"/>
		<charstatelabels id="UserDataType.49"  spec="beast.evolution.datatype.UserDataType" characterName="Connecting_ring_thickness" codeMap="0=0, 1=1, ? =0 1 " states="2" value="thin, thick"/>
		<charstatelabels id="UserDataType.50"  spec="beast.evolution.datatype.UserDataType" characterName="Connecting_ring_differentiation" codeMap="0=0, 1=1, 2=2, 3=3, ? =0 1 2 3 " states="4" value="homogenous, layered, discosorid, eyelet"/>
		<charstatelabels id="UserDataType.51"  spec="beast.evolution.datatype.UserDataType" characterName="Connecting_ring_type" codeMap="0=0, 1=1, ? =0 1 " states="2" value="calciosiphonate, nautilosiphonate"/>
		<charstatelabels id="UserDataType.52"  spec="beast.evolution.datatype.UserDataType" characterName="Bullettes" codeMap="0=0, 1=1, ? =0 1 " states="2" value="absent, present"/>
		<charstatelabels id="UserDataType.53"  spec="beast.evolution.datatype.UserDataType" characterName="Siphuncular_diaphragms" codeMap="0=0, 1=1, ? =0 1 " states="2" value="absent, present"/>
		<charstatelabels id="UserDataType.54"  spec="beast.evolution.datatype.UserDataType" characterName="Diaphragm_shape" codeMap="0=0, 1=1, 2=2, ? =0 1 2 " states="3" value="shallow, conical, W-shaped"/>
		<charstatelabels id="UserDataType.55"  spec="beast.evolution.datatype.UserDataType" characterName="Diaphragm_spacing" codeMap="0=0, 1=1, ? =0 1 " states="2" value="narrow, wide"/>
		<charstatelabels id="UserDataType.56"  spec="beast.evolution.datatype.UserDataType" characterName="Diaphragm_inclination" codeMap="0=0, 1=1, ? =0 1 " states="2" value="directly_transverse, ventrapertural"/>
		<charstatelabels id="UserDataType.57"  spec="beast.evolution.datatype.UserDataType" characterName="Endocones" codeMap="0=0, 1=1, ? =0 1 " states="2" value="absent, present"/>
		<charstatelabels id="UserDataType.58"  spec="beast.evolution.datatype.UserDataType" characterName="Imperforate_endocones" codeMap="0=0, 1=1, ? =0 1 " states="2" value="absent, present"/>
		<charstatelabels id="UserDataType.59"  spec="beast.evolution.datatype.UserDataType" characterName="Endosiphocone_position" codeMap="0=0, 1=1, 2=2, ? =0 1 2 " states="3" value="ventral, central, dorsal"/>
		<charstatelabels id="UserDataType.60"  spec="beast.evolution.datatype.UserDataType" characterName="Endosiphocone_cross_section_shape" codeMap="0=0, 1=1, 2=2, 3=3, ? =0 1 2 3 " states="4" value="circular, crescentic, depressed, compressed"/>
		<charstatelabels id="UserDataType.61"  spec="beast.evolution.datatype.UserDataType" characterName="Endosiphoblades" codeMap="0=0, 1=1, ? =0 1 " states="2" value="absent, present"/>
		<charstatelabels id="UserDataType.62"  spec="beast.evolution.datatype.UserDataType" characterName="Ventral_conchiolin_crests" codeMap="0=0, 1=1, ? =0 1 " states="2" value="absent, present"/>
		<charstatelabels id="UserDataType.63"  spec="beast.evolution.datatype.UserDataType" characterName="Ventral_crest_size" codeMap="0=0, 1=1, ? =0 1 " states="2" value="small, large"/>
		<charstatelabels id="UserDataType.64"  spec="beast.evolution.datatype.UserDataType" characterName="Dorsal_conchiolin_crests" codeMap="0=0, 1=1, ? =0 1 " states="2" value="absent, present"/>
		<charstatelabels id="UserDataType.65"  spec="beast.evolution.datatype.UserDataType" characterName="Dorsal_crest_size" codeMap="0=0, 1=1, ? =0 1 " states="2" value="small, large"/>
		<charstatelabels id="UserDataType.66"  spec="beast.evolution.datatype.UserDataType" characterName="Dorsal_crest_number" codeMap="0=0, 1=1, 2=2, ? =0 1 2 " states="3" value="one, two, three"/>
		<charstatelabels id="UserDataType.67"  spec="beast.evolution.datatype.UserDataType" characterName="Dorsal_crest_shape" codeMap="0=0, 1=1, ? =0 1 " states="2" value="simple, bifurcating"/>
		<charstatelabels id="UserDataType.68"  spec="beast.evolution.datatype.UserDataType" characterName="Calcareous_crests" codeMap="0=0, 1=1, ? =0 1 " states="2" value="absent, present"/>
		<charstatelabels id="UserDataType.69"  spec="beast.evolution.datatype.UserDataType" characterName="Infula" codeMap="0=0, 1=1, ? =0 1 " states="2" value="absent, present"/>
		<charstatelabels id="UserDataType.70"  spec="beast.evolution.datatype.UserDataType" characterName="Lamellar_endocones" codeMap="0=0, 1=1, ? =0 1 " states="2" value="absent, present"/>
		<charstatelabels id="UserDataType.71"  spec="beast.evolution.datatype.UserDataType" characterName="Nepionic_annular_deposits" codeMap="0=0, 1=1, ? =0 1 " states="2" value="absent, present"/>
		<charstatelabels id="UserDataType.72"  spec="beast.evolution.datatype.UserDataType" characterName="Dorsoventral_annular_deposit_distribution" codeMap="0=0, 1=1, 2=2, ? =0 1 2 " states="3" value="ventral, equal, dorsal"/>
		<charstatelabels id="UserDataType.73"  spec="beast.evolution.datatype.UserDataType" characterName="Annular_deposit_extent" codeMap="0=0, 1=1, 2=2, ? =0 1 2 " states="3" value="septal_necks, moderate, fusing"/>
		<charstatelabels id="UserDataType.74"  spec="beast.evolution.datatype.UserDataType" characterName="Perispatium" codeMap="0=0, 1=1, ? =0 1 " states="2" value="absent, present"/>
		<charstatelabels id="UserDataType.75"  spec="beast.evolution.datatype.UserDataType" characterName="Annular_deposit_elongation" codeMap="0=0, 1=1, ? =0 1 " states="2" value="absent, present"/>
		<charstatelabels id="UserDataType.76"  spec="beast.evolution.datatype.UserDataType" characterName="Engrafts" codeMap="0=0, 1=1, ? =0 1 " states="2" value="absent, present"/>
		<charstatelabels id="UserDataType.77"  spec="beast.evolution.datatype.UserDataType" characterName="Canal_system" codeMap="0=0, 1=1, ? =0 1 " states="2" value="absent, present"/>
		<charstatelabels id="UserDataType.78"  spec="beast.evolution.datatype.UserDataType" characterName="Canal_system_type" codeMap="0=0, 1=1, 2=2, 3=3, 4=4, ? =0 1 2 3 4 " states="5" value="dendroid, reticulate, single-arc, double-arc, straight"/>
		<charstatelabels id="UserDataType.79"  spec="beast.evolution.datatype.UserDataType" characterName="Lamellar_annular_deposits" codeMap="0=0, 1=1, ? =0 1 " states="2" value="absent, present"/>
		<charstatelabels id="UserDataType.80"  spec="beast.evolution.datatype.UserDataType" characterName="Ephebic_annular_deposits" codeMap="0=0, 1=1, ? =0 1 " states="2" value="absent, present"/>
		<charstatelabels id="UserDataType.81"  spec="beast.evolution.datatype.UserDataType" characterName="Endosiphuncular_lining" codeMap="0=0, 1=1, ? =0 1 " states="2" value="absent, present"/>
		<charstatelabels id="UserDataType.82"  spec="beast.evolution.datatype.UserDataType" characterName="Endosiphuncular_rod" codeMap="0=0, 1=1, ? =0 1 " states="2" value="absent, present"/>
		<charstatelabels id="UserDataType.83"  spec="beast.evolution.datatype.UserDataType" characterName="Actinosiphonate_lamellae" codeMap="0=0, 1=1, ? =0 1 " states="2" value="absent, present"/>
		<charstatelabels id="UserDataType.84"  spec="beast.evolution.datatype.UserDataType" characterName="Actinosiphonate_type" codeMap="0=0, 1=1, ? =0 1 " states="2" value="discrete, continuous"/>
		<charstatelabels id="UserDataType.85"  spec="beast.evolution.datatype.UserDataType" characterName="Endosiphuncular_ridges" codeMap="0=0, 1=1, ? =0 1 " states="2" value="absent, present"/>
		<charstatelabels id="UserDataType.86"  spec="beast.evolution.datatype.UserDataType" characterName="Ridge_length" codeMap="0=0, 1=1, ? =0 1 " states="2" value="short, long"/>
		<charstatelabels id="UserDataType.87"  spec="beast.evolution.datatype.UserDataType" characterName="Ventral_retractor_differentiation" codeMap="0=0, 1=1, ? =0 1 " states="2" value="absent, present"/>
		<charstatelabels id="UserDataType.88"  spec="beast.evolution.datatype.UserDataType" characterName="Ventral_retractor_width" codeMap="0=0, 1=1, ? =0 1 " states="2" value="narrow, broad"/>
		<charstatelabels id="UserDataType.89"  spec="beast.evolution.datatype.UserDataType" characterName="Retractor_muscles_length" codeMap="0=0, 1=1, ? =0 1 " states="2" value="short, long"/>
		<charstatelabels id="UserDataType.90"  spec="beast.evolution.datatype.UserDataType" characterName="Number_of_retractor_pairs" codeMap="0=0, 1=1, ? =0 1 " states="2" value="few, multiple"/>
		<charstatelabels id="UserDataType.91"  spec="beast.evolution.datatype.UserDataType" characterName="Ventral_retractor_position" codeMap="0=0, 1=1, ? =0 1 " states="2" value="ventral, lateral"/>
		<charstatelabels id="UserDataType.92"  spec="beast.evolution.datatype.UserDataType" characterName="Ventral_periphract_shape" codeMap="0=0, 1=1, ? =0 1 " states="2" value="fused, bifid"/>
		<charstatelabels id="UserDataType.93"  spec="beast.evolution.datatype.UserDataType" characterName="Minimum_periphract_width" codeMap="0=0, 1=1, ? =0 1 " states="2" value="narrow, broad"/>
		<charstatelabels id="UserDataType.94"  spec="beast.evolution.datatype.UserDataType" characterName="Dorsal_aponeurosis_differentiation" codeMap="0=0, 1=1, ? =0 1 " states="2" value="absent, present"/>
		<charstatelabels id="UserDataType.95"  spec="beast.evolution.datatype.UserDataType" characterName="Dorsal_aponeurosis_width" codeMap="0=0, 1=1, ? =0 1 " states="2" value="narrow, broad"/>
		<charstatelabels id="UserDataType.96"  spec="beast.evolution.datatype.UserDataType" characterName="Dorsal_aponeurosis_length" codeMap="0=0, 1=1, ? =0 1 " states="2" value="short, long"/>
		<charstatelabels id="UserDataType.97"  spec="beast.evolution.datatype.UserDataType" characterName="Dorsal_periphract_shape" codeMap="0=0, 1=1, ? =0 1 " states="2" value="fused, bifid"/>
		<charstatelabels id="UserDataType.98"  spec="beast.evolution.datatype.UserDataType" characterName="Apex_shape" codeMap="0=0, 1=1, ? =0 1 " states="2" value="blunt, conical"/>
		<charstatelabels id="UserDataType.99"  spec="beast.evolution.datatype.UserDataType" characterName="Apex_curvature" codeMap="0=0, 1=1, 2=2, ? =0 1 2 " states="3" value="endogastric, straight, exogastric"/>
		<charstatelabels id="UserDataType.100" spec="beast.evolution.datatype.UserDataType" characterName="Cicatrix" codeMap="0=0, 1=1, ? =0 1 " states="2" value="absent, present"/>
		<charstatelabels id="UserDataType.101" spec="beast.evolution.datatype.UserDataType" characterName="Initial_chamber_diameter" codeMap="0=0, 1=1, ? =0 1 " states="2" value="small, large"/>
		<charstatelabels id="UserDataType.102" spec="beast.evolution.datatype.UserDataType" characterName="Initial_chamber_length" codeMap="0=0, 1=1, ? =0 1 " states="2" value="short, long"/>
		<charstatelabels id="UserDataType.103" spec="beast.evolution.datatype.UserDataType" characterName="Caecum_position" codeMap="0=0, 1=1, ? =0 1 " states="2" value="ventrad, constant"/>
		<charstatelabels id="UserDataType.104" spec="beast.evolution.datatype.UserDataType" characterName="Pre-septal cone" codeMap="0=0, 1=1, ? =0 1 " states="2" value="absent, present"/>
		<charstatelabels id="UserDataType.105" spec="beast.evolution.datatype.UserDataType" characterName="Caecum_attachment" codeMap="0=0, 1=1, ? =0 1 " states="2" value="free, direct"/>
		<charstatelabels id="UserDataType.106" spec="beast.evolution.datatype.UserDataType" characterName="Caecum_shape" codeMap="0=0, 1=1, 2=2, ? =0 1 2 " states="3" value="tubular, bulbous, expanded"/>
		<charstatelabels id="UserDataType.107" spec="beast.evolution.datatype.UserDataType" characterName="Apex_ornamentation" codeMap="0=0, 1=1, 2=2, 3=3, ? =0 1 2 3 " states="4" value="smooth, longitudinal, transverse, reticulate"/>
		<charstatelabels id="UserDataType.108" spec="beast.evolution.datatype.UserDataType" characterName="Nepionic_constriction" codeMap="0=0, 1=1, ? =0 1 " states="2" value="absent, present"/>
		<charstatelabels id="UserDataType.109" spec="beast.evolution.datatype.UserDataType" characterName="Ontogeny_siphuncle_diameter" codeMap="0=0, 1=1, 2=2, ? =0 1 2 " states="3" value="narrowing, constant, widening"/>
		<charstatelabels id="UserDataType.110" spec="beast.evolution.datatype.UserDataType" characterName="Ontogeny_siphuncle_position" codeMap="0=0, 1=1, 2=2, ? =0 1 2 " states="3" value="ventrad, constant, dorsad"/>
		<charstatelabels id="UserDataType.111" spec="beast.evolution.datatype.UserDataType" characterName="Ontogeny_septal_neck_shape" codeMap="0=0, 1=1, 2=2, ? =0 1 2 " states="3" value="curving, constant, straightening"/>
		<charstatelabels id="UserDataType.112" spec="beast.evolution.datatype.UserDataType" characterName="Ontogeny_cameral_length" codeMap="0=0, 1=1, 2=2, ? =0 1 2 " states="3" value="decreasing, constant, increasing"/>
		<charstatelabels id="UserDataType.113" spec="beast.evolution.datatype.UserDataType" characterName="Ontogeny_expansion_rate" codeMap="0=0, 1=1, 2=2, ? =0 1 2 " states="3" value="decreasing, constant, increasing"/>
		<charstatelabels id="UserDataType.114" spec="beast.evolution.datatype.UserDataType" characterName="Divergent_body_chamber" codeMap="0=0, 1=1, ? =0 1 " states="2" value="absent, present"/>
		<charstatelabels id="UserDataType.115" spec="beast.evolution.datatype.UserDataType" characterName="Umbilical_perforation" codeMap="0=0, 1=1, ? =0 1 " states="2" value="small, large"/>
		<charstatelabels id="UserDataType.116" spec="beast.evolution.datatype.UserDataType" characterName="Ventral_foramen_adnation" codeMap="0=0, 1=1, ? =0 1 " states="2" value="absent, present"/>
		<charstatelabels id="UserDataType.117" spec="beast.evolution.datatype.UserDataType" characterName="Siphuncular_suture" codeMap="0=0, 1=1, 2=2, ? =0 1 2 " states="3" value="saddle, straight, lobe"/>
		<charstatelabels id="UserDataType.118" spec="beast.evolution.datatype.UserDataType" characterName="Apical_segment_adnation" codeMap="0=0, 1=1, ? =0 1 " states="2" value="absent, present"/>
		<charstatelabels id="UserDataType.119" spec="beast.evolution.datatype.UserDataType" characterName="Siphuncular_segment_shape" codeMap="0=0, 1=1, 2=2, 3=3, ? =0 1 2 3 " states="4" value="concave, straight, biconvex, planoconvex"/>
		<charstatelabels id="UserDataType.120" spec="beast.evolution.datatype.UserDataType" characterName="Position_of_maximum_segment_height" codeMap="0=0, 1=1, 2=2, ? =0 1 2 " states="3" value="adoral, middle, apical"/>
		<charstatelabels id="UserDataType.121" spec="beast.evolution.datatype.UserDataType" characterName="Position_of_maximum_segment_convexity" codeMap="0=0, 1=1, 2=2, ? =0 1 2 " states="3" value="ventral, equal, dorsal"/>
		<charstatelabels id="UserDataType.122" spec="beast.evolution.datatype.UserDataType" characterName="Apertural_segment_adnation" codeMap="0=0, 1=1, ? =0 1 " states="2" value="absent, present"/>
		<charstatelabels id="UserDataType.123" spec="beast.evolution.datatype.UserDataType" characterName="Brim-neck ratio" codeMap="0=0, 1=1, 2=2, ? =0 1 2 " states="3" value="necks_longer, equal, brims_longer"/>
		<charstatelabels id="UserDataType.124" spec="beast.evolution.datatype.UserDataType" characterName="Neck_inward_projection" codeMap="0=0, 1=1, ? =0 1 " states="2" value="absent, present"/>
		<charstatelabels id="UserDataType.125" spec="beast.evolution.datatype.UserDataType" characterName="Body_chamber_length" codeMap="0=0, 1=1, 2=2, ? =0 1 2 " states="3" value="short, medium, long"/>
		<charstatelabels id="UserDataType.126" spec="beast.evolution.datatype.UserDataType" characterName="Contraction_strength" codeMap="0=0, 1=1, 2=2, ? =0 1 2 " states="3" value="weak, medium, strong"/>
		<charstatelabels id="UserDataType.127" spec="beast.evolution.datatype.UserDataType" characterName="Caecum_height" codeMap="0=0, 1=1, 2=2, ? =0 1 2 " states="3" value="small, moderate, large"/>
		<charstatelabels id="UserDataType.128" spec="beast.evolution.datatype.UserDataType" characterName="Maximum_conch_size" codeMap="0=0, 1=1, 2=2, 3=3, ? =0 1 2 3 " states="4" value="very_small, small, moderate, large"/>
		<charstatelabels id="UserDataType.129" spec="beast.evolution.datatype.UserDataType" characterName="Adult_phragmocone_form" codeMap="0=0, 1=1, 2=2, 3=3, 4=4, 5=5, ? =0 1 2 3 4 5 " states="6" value="endo-cyrtocone, orthocone, exo-cyrtocone, gyrocone, evolute, involute"/>
		<charstatelabels id="UserDataType.130" spec="beast.evolution.datatype.UserDataType" characterName="Juvenile_phragmocone_form" codeMap="0=0, 1=1, 2=2, 3=3, 4=4, 5=5, ? =0 1 2 3 4 5 " states="6" value="endo-cyrtocone, orthocone, exo-cyrtocone, gyrocone, evolute, involute"/>
		<charstatelabels id="UserDataType.131" spec="beast.evolution.datatype.UserDataType" characterName="Expansion_rate" codeMap="0=0, 1=1, 2=2, ? =0 1 2 " states="3" value="slow, moderate, rapid"/>
		<charstatelabels id="UserDataType.132" spec="beast.evolution.datatype.UserDataType" characterName="Conch_width_index" codeMap="0=0, 1=1, 2=2, 3=3, 4=4, ? =0 1 2 3 4 " states="5" value="strongly_compressed, slightly_compressed, circular, slightly_depressed, strongly_depressed"/>
		<charstatelabels id="UserDataType.133" spec="beast.evolution.datatype.UserDataType" characterName="Relative_cameral_length" codeMap="0=0, 1=1, 2=2, 3=3, ? =0 1 2 3 " states="4" value="extremely_short, short, moderate, long"/>
		<charstatelabels id="UserDataType.134" spec="beast.evolution.datatype.UserDataType" characterName="Septal_concavity" codeMap="0=0, 1=1, 2=2, ? =0 1 2 " states="3" value="shallow, moderate, deep"/>
		<charstatelabels id="UserDataType.135" spec="beast.evolution.datatype.UserDataType" characterName="Septal_foramen_position" codeMap="0=0, 1=1, 2=2, 3=3, 4=4, ? =0 1 2 3 4 " states="5" value="ventral, subventral, central, subdorsal, dorsal"/>
		<charstatelabels id="UserDataType.136" spec="beast.evolution.datatype.UserDataType" characterName="Siphuncle_width_index" codeMap="0=0, 1=1, 2=2, ? =0 1 2 " states="3" value="compressed, circular, depressed"/>
		<charstatelabels id="UserDataType.137" spec="beast.evolution.datatype.UserDataType" characterName="Septal_foramen_height" codeMap="0=0, 1=1, 2=2, ? =0 1 2 " states="3" value="narrow, medium, wide"/>
		<charstatelabels id="UserDataType.138" spec="beast.evolution.datatype.UserDataType" characterName="Siphuncule_compression_ratio" codeMap="0=0, 1=1, 2=2, 3=3, ? =0 1 2 3 " states="4" value="elongated, quadratic, slightly_broadened, strongly_broadened"/>
		<charstatelabels id="UserDataType.139" spec="beast.evolution.datatype.UserDataType" characterName="Relative_siphuncular_shape" codeMap="0=0, 1=1, 2=2, 3=3, ? =0 1 2 3 " states="4" value="concave, tubular, slightly_expanded, strongly_expanded"/>
		<charstatelabels id="UserDataType.140" spec="beast.evolution.datatype.UserDataType" characterName="Septal_neck_length" codeMap="0=0, 1=1, 2=2, 3=3, 4=4, 5=5, ? =0 1 2 3 4 5 " states="6" value="achoanitic, microchoanitic, mesochoanitic, hemichoanitic, holochoanitic, macrochoanitic"/>
		<charstatelabels id="UserDataType.141" spec="beast.evolution.datatype.UserDataType" characterName="Septal_neck_shape" codeMap="0=0, 1=1, 2=2, 3=3, ? =0 1 2 3 " states="4" value="loxochoanitic, orthochoanitic, suborthochoanitic, cyrtochoanitic"/>
	</userDataType>
</data>


<!-- TAXON SETS -->

<taxonset id="PostCambrian" spec="TaxonSet">
	<taxon id="Actinoceras_tenuifilum" spec="Taxon"/>
	<taxon id="Adamsoceras_oelandicum" spec="Taxon"/>
	<taxon id="Cyrtonybyoceras_haesitans" spec="Taxon"/>
	<taxon id="Gonioceras_anceps" spec="Taxon"/>
	<taxon id="Hoeloceras_muroni" spec="Taxon"/>
	<taxon id="Lambeoceras_lambii" spec="Taxon"/>
	<taxon id="Ordosoceras_sphaeriforme" spec="Taxon"/>
	<taxon id="Orthonybyoceras_dyeri" spec="Taxon"/>
	<taxon id="Polydesmia_canaliculata" spec="Taxon"/>
	<taxon id="Wadema_taylori" spec="Taxon"/>
	<taxon id="Wutinoceras_foerstei" spec="Taxon"/>
	<taxon id="Hebetoceras_mirandum" spec="Taxon"/>
	<taxon id="Montyoceras_arcuatum" spec="Taxon"/>
	<taxon id="Parvihebetoceras_wahli" spec="Taxon"/>
	<taxon id="Probillingsites_scandinavicum" spec="Taxon"/>
	<taxon id="Redpathoceras_bullatum" spec="Taxon"/>
	<taxon id="Schuchertoceras_troedssoni" spec="Taxon"/>
	<taxon id="Apsidoceras_montrealense" spec="Taxon"/>
	<taxon id="Barrandeoceras_natator" spec="Taxon"/>
	<taxon id="Centrocyrtoceras_annulatum" spec="Taxon"/>
	<taxon id="Charactoceras_triangulum" spec="Taxon"/>
	<taxon id="Plectoceras_jason" spec="Taxon"/>
	<taxon id="Siljanoceras_varians" spec="Taxon"/>
	<taxon id="Vasalemmoceras_tolerabile" spec="Taxon"/>
	<taxon id="Warburgoceras_longitudinale" spec="Taxon"/>
	<taxon id="Allotrioceras_bifurcatum" spec="Taxon"/>
	<taxon id="Bisonoceras_corniforme" spec="Taxon"/>
	<taxon id="Cacheoceras_unimodum" spec="Taxon"/>
	<taxon id="Cassinoceras_wortheni" spec="Taxon"/>
	<taxon id="Emmonsoceras_aristos" spec="Taxon"/>
	<taxon id="Manchuroceras_wolungense" spec="Taxon"/>
	<taxon id="Najaceras_triangulatum" spec="Taxon"/>
	<taxon id="Proterovaginoceras_belemnitiforme" spec="Taxon"/>
	<taxon id="Bathmoceras_holmi" spec="Taxon"/>
	<taxon id="Centrocyrtocerina_frizonensis" spec="Taxon"/>
	<taxon id="Cyrtocerina_madisonensis" spec="Taxon"/>
	<taxon id="Eothinoceras_maitlandi" spec="Taxon"/>
	<taxon id="Mesothinoceras_floweri" spec="Taxon"/>
	<taxon id="Protothinoceras_yini" spec="Taxon"/>
	<taxon id="Rummoceras_rummuensis" spec="Taxon"/>
	<taxon id="Sacerdosoceras_promus" spec="Taxon"/>
	<taxon id="Saloceras_chinianense" spec="Taxon"/>
	<taxon id="Tangshanoceras_endogastrum" spec="Taxon"/>
	<taxon id="Apocrinoceras_talboti" spec="Taxon"/>
	<taxon id="Destombesiceras_zagorense" spec="Taxon"/>
	<taxon id="Glenisteroceras_obscurum" spec="Taxon"/>
	<taxon id="Gouldoceras_synchonena" spec="Taxon"/>
	<taxon id="Paldoceras_paldiskense" spec="Taxon"/>
	<taxon id="Pseudowutinoceras_wuhaiense" spec="Taxon"/>
	<taxon id="Ruedemannoceras_boycii" spec="Taxon"/>
	<taxon id="Strandoceras_tyriense" spec="Taxon"/>
	<taxon id="Teichertoceras_sinclairi" spec="Taxon"/>
	<taxon id="Ulrichoceras_beloitense"  spec="Taxon"/>
	<taxon id="Westonoceras_albertasaskatuanae" spec="Taxon"/>
	<taxon id="Buttsoceras_novemexicanum" spec="Taxon"/>
	<taxon id="Cochlioceras_burchardi" spec="Taxon"/>
	<taxon id="Cyclorangeroceras_blakei" spec="Taxon"/>
	<taxon id="Hedstroemoceras_haelluddenense" spec="Taxon"/>
	<taxon id="Metabaltoceras_fusiforme" spec="Taxon"/>
	<taxon id="Moridunoceras_castelli" spec="Taxon"/>
	<taxon id="Polymeres_demetarum" spec="Taxon"/>
	<taxon id="Protocycloceras_lamarcki" spec="Taxon"/>
	<taxon id="Slemmestadoceras_attavus" spec="Taxon"/>
	<taxon id="Tajaroceras_wardae" spec="Taxon"/>
	<taxon id="Troedssonella_endoceroides" spec="Taxon"/>
	<taxon id="Bassleroceras_champlainense" spec="Taxon"/>
	<taxon id="Clarkoceras_newtonwinchelli" spec="Taxon"/>
	<taxon id="Cyclostomiceras_cassinense" spec="Taxon"/>
	<taxon id="Ectenolites_clelandi" spec="Taxon"/>
	<taxon id="Microstomiceras_holmi" spec="Taxon"/>
	<taxon id="Pictetoceras_oliviae" spec="Taxon"/>
	<taxon id="Anthoceras_vaginatum" spec="Taxon"/>
	<taxon id="Cameroceras_turrisoides" spec="Taxon"/>
	<taxon id="Clitendoceras_saylesi" spec="Taxon"/>
	<taxon id="Cyrtendoceras_hircus" spec="Taxon"/>
	<taxon id="Dideroceras_incognitum" spec="Taxon"/>
	<taxon id="Exoclitendoceras_rochdalense" spec="Taxon"/>
	<taxon id="Proterocameroceras_brainerdi" spec="Taxon"/>
	<taxon id="Suecoceras_barrandei" spec="Taxon"/>
	<taxon id="Thylacoceras_kimberleyense" spec="Taxon"/>
	<taxon id="Bajkaloceras_angarense" spec="Taxon"/>
	<taxon id="Cabaneroceras_aznari" spec="Taxon"/>
	<taxon id="Intejoceras_angarense" spec="Taxon"/>
	<taxon id="Padunoceras_rugosaeforme" spec="Taxon"/>
	<taxon id="Ancistroceras_ristnensis" spec="Taxon"/>
	<taxon id="Cyclolituites_lynnensis" spec="Taxon"/>
	<taxon id="Lituites_lituus" spec="Taxon"/>
	<taxon id="Rhynchorthoceras_conicum" spec="Taxon"/>
	<taxon id="Sinoceras_chinense" spec="Taxon"/>
	<taxon id="XX_Sinoceras_fenxiangense" spec="Taxon"/>
	<taxon id="Beloitoceras_siljanense" spec="Taxon"/>
	<taxon id="Botellusoceras_torpense" spec="Taxon"/>
	<taxon id="Diestoceras_parallelum" spec="Taxon"/>
	<taxon id="Kundoceras_evansi" spec="Taxon"/>
	<taxon id="Leonardoceras_parvum" spec="Taxon"/>
	<taxon id="Neumatoceras_borense" spec="Taxon"/>
	<taxon id="Pomerantsoceras_tibia" spec="Taxon"/>
	<taxon id="Richardsonoceras_ellipticum" spec="Taxon"/>
	<taxon id="Valcouroceras_bovinum" spec="Taxon"/>
	<taxon id="Valhalloceras_floweri" spec="Taxon"/>
	<taxon id="Zitteloceras_halleanum" spec="Taxon"/>
	<taxon id="Archigeisonoceras_repplingense" spec="Taxon"/>
	<taxon id="Arionoceras_lotskirkense" spec="Taxon"/>
	<taxon id="Ctenoceras_sweeti" spec="Taxon"/>
	<taxon id="Dawsonoceras_fenestratum" spec="Taxon"/>
	<taxon id="Malayorthoceras_gracilentum" spec="Taxon"/>
	<taxon id="Nilssonoceras_latisiphonatum" spec="Taxon"/>
	<taxon id="Orthoceras_regulare" spec="Taxon"/>
	<taxon id="Palaeodawsonocerina_senckenbergi" spec="Taxon"/>
	<taxon id="Plagiostomoceras_fragile" spec="Taxon"/>
	<taxon id="Pleurorthoceras_osmundbergense" spec="Taxon"/>
	<taxon id="Polygrammoceras_lineatum" spec="Taxon"/>
	<taxon id="Striatocycloceras_undulostriatum" spec="Taxon"/>
	<taxon id="Tafadnatoceras_tiouririnense" spec="Taxon"/>
	<taxon id="Centroonoceras_tokunagai" spec="Taxon"/>
	<taxon id="Clinoceras_dens" spec="Taxon"/>
	<taxon id="Gorbyoceras_textumaraneum" spec="Taxon"/>
	<taxon id="Isorthoceras_wahlenbergi" spec="Taxon"/>
	<taxon id="Langgunites_mucronulatus" spec="Taxon"/>
	<taxon id="Mysterioceras_australe" spec="Taxon"/>
	<taxon id="Proteoceras_perkinsi" spec="Taxon"/>
	<taxon id="Sibumasuoceras_langkawiense" spec="Taxon"/>
	<taxon id="Bactroceras_sandbergeri" spec="Taxon"/>
	<taxon id="XX_Bactroceras_mourguesi" spec="Taxon"/>
	<taxon id="Pachendoceras_huzzahense" spec="Taxon"/>
	<taxon id="Rioceras_escandei" spec="Taxon"/>
	<taxon id="Aphetoceras_attenuatum" spec="Taxon"/>
	<taxon id="Bentoceras_proteus" spec="Taxon"/>
	<taxon id="Campbelloceras_virginianum" spec="Taxon"/>
	<taxon id="Centrotarphyceras_seelyi" spec="Taxon"/>
	<taxon id="Clytoceras_capax" spec="Taxon"/>
	<taxon id="Curtoceras_eatoni" spec="Taxon"/>
	<taxon id="Cycloplectoceras_miseri" spec="Taxon"/>
	<taxon id="Discoceras_vasalemmense" spec="Taxon"/>
	<taxon id="Estonioceras_imperfectum" spec="Taxon"/>
	<taxon id="Falcilituites_decheni" spec="Taxon"/>
	<taxon id="Shumardoceras_complanatum" spec="Taxon"/>
	<taxon id="Tarphyceras_prematurum" spec="Taxon"/>
	<taxon id="Tragoceras_falcatum" spec="Taxon"/>
	<taxon id="Trocholites_depressus" spec="Taxon"/>
</taxonset>


<!-- TIP DATES -->

<trait id="Nautiloidea_tipDates" spec="beast.evolution.tree.TraitSet" traitname="date-backward" value="
	Actinoceras_tenuifilum=453,
	Adamsoceras_oelandicum=463,
	Cyrtonybyoceras_haesitans=464,
	Gonioceras_anceps=453,
	Hoeloceras_muroni=454,
	Lambeoceras_lambii=449,
	Ordosoceras_sphaeriforme=463,
	Orthonybyoceras_dyeri=449,
	Polydesmia_canaliculata=463,
	Wadema_taylori=474,
	Wutinoceras_foerstei=463,
	Hebetoceras_mirandum=457,
	Montyoceras_arcuatum=457,
	Parvihebetoceras_wahli=444.5,
	Probillingsites_scandinavicum=446,
	Redpathoceras_bullatum=446,
	Schuchertoceras_troedssoni=446,
	Apsidoceras_montrealense=452,
	Barrandeoceras_natator=460,
	Centrocyrtoceras_annulatum=452,
	Charactoceras_triangulum=446,
	Plectoceras_jason=460,
	Siljanoceras_varians=446,
	Vasalemmoceras_tolerabile=454,
	Warburgoceras_longitudinale=446,
	Allotrioceras_bifurcatum=457,
	Bisonoceras_corniforme=480,
	Cacheoceras_unimodum=470,
	Cassinoceras_wortheni=474,
	Emmonsoceras_aristos=457,
	Manchuroceras_wolungense=474,
	Najaceras_triangulatum=464,
	Proterovaginoceras_belemnitiforme=457,
	Bathmoceras_holmi=463,
	Centrocyrtocerina_frizonensis=463,
	Cyrtocerina_madisonensis=448,
	Eothinoceras_maitlandi=476,
	Mesothinoceras_floweri=476,
	Protothinoceras_yini=476,
	Rummoceras_rummuensis=454,
	Sacerdosoceras_promus=461,
	Saloceras_chinianense=476,
	Tangshanoceras_endogastrum=476,
	Apocrinoceras_talboti=476,
	Destombesiceras_zagorense=474,
	Glenisteroceras_obscurum=474,
	Gouldoceras_synchonena=455,
	Paldoceras_paldiskense=463,
	Pseudowutinoceras_wuhaiense=463,
	Ruedemannoceras_boycii=457,
	Strandoceras_tyriense=446,
	Teichertoceras_sinclairi=450,
	Ulrichoceras_beloitense=453,
	Westonoceras_albertasaskatuanae=449,
	Buttsoceras_novemexicanum=470,
	Cochlioceras_burchardi=460,
	Cyclorangeroceras_blakei=463,
	Hedstroemoceras_haelluddenense=466,
	Metabaltoceras_fusiforme=474,
	Moridunoceras_castelli=476,
	Polymeres_demetarum=476,
	Protocycloceras_lamarcki=474,
	Slemmestadoceras_attavus=481,
	Tajaroceras_wardae=471,
	Troedssonella_endoceroides=460,
	Bassleroceras_champlainense=481,
	Clarkoceras_newtonwinchelli=484,
	Cyclostomiceras_cassinense=474,
	Ectenolites_clelandi=484,
	Microstomiceras_holmi=466,
	Pictetoceras_oliviae=466,
	Anthoceras_vaginatum=463,
	Cameroceras_turrisoides=446,
	Clitendoceras_saylesi=481,
	Cyrtendoceras_hircus=460,
	Dideroceras_incognitum=463,
	Exoclitendoceras_rochdalense=481,
	Proterocameroceras_brainerdi=474,
	Suecoceras_barrandei=457,
	Thylacoceras_kimberleyense=476,
	Bajkaloceras_angarense=463,
	Cabaneroceras_aznari=463,
	Intejoceras_angarense=463,
	Padunoceras_rugosaeforme=461,
	Ancistroceras_ristnensis=460,
	Cyclolituites_lynnensis=460,
	Lituites_lituus=463,
	Rhynchorthoceras_conicum=460,
	Sinoceras_chinense=452,
	XX_Sinoceras_fenxiangense=468,
	Beloitoceras_siljanense=446,
	Botellusoceras_torpense=460,
	Diestoceras_parallelum=446,
	Kundoceras_evansi=466,
	Leonardoceras_parvum=466,
	Neumatoceras_borense=466,
	Pomerantsoceras_tibia=444.5,
	Richardsonoceras_ellipticum=460,
	Valcouroceras_bovinum=457,
	Valhalloceras_floweri=471,
	Zitteloceras_halleanum=452,
	Archigeisonoceras_repplingense=469,
	Arionoceras_lotskirkense=460,
	Ctenoceras_sweeti=460,
	Dawsonoceras_fenestratum=446,
	Malayorthoceras_gracilentum=466,
	Nilssonoceras_latisiphonatum=460,
	Orthoceras_regulare=460,
	Palaeodawsonocerina_senckenbergi=446,
	Plagiostomoceras_fragile=460,
	Pleurorthoceras_osmundbergense=446,
	Polygrammoceras_lineatum=460,
	Striatocycloceras_undulostriatum=454,
	Tafadnatoceras_tiouririnense=447,
	Centroonoceras_tokunagai=463,
	Clinoceras_dens=460,
	Gorbyoceras_textumaraneum=446,
	Isorthoceras_wahlenbergi=446,
	Langgunites_mucronulatus=473,
	Mysterioceras_australe=463,
	Proteoceras_perkinsi=457,
	Sibumasuoceras_langkawiense=466,
	Bactroceras_sandbergeri=461,
	XX_Bactroceras_mourguesi=479,
	Pachendoceras_huzzahense=483,
	Rioceras_escandei=479,
	Aphetoceras_attenuatum=481,
	Bentoceras_proteus=463,
	Campbelloceras_virginianum=474,
	Centrotarphyceras_seelyi=474,
	Clytoceras_capax=469,
	Curtoceras_eatoni=474,
	Cycloplectoceras_miseri=474,
	Discoceras_vasalemmense=454,
	Estonioceras_imperfectum=460,
	Falcilituites_decheni=463,
	Shumardoceras_complanatum=480,
	Tarphyceras_prematurum=474,
	Tragoceras_falcatum=463,
	Trocholites_depressus=457">
	<taxa id="allTaxa" spec="TaxonSet">
		<alignment idref="Nautiloidea_matrix"/>
	</taxa>
</trait>


<!-- STARTING TREE -->

<init id="tree" spec="beast.evolution.tree.RandomTree" estimate="true" taxa="@Nautiloidea_matrix" trait="@Nautiloidea_tipDates">
	<populationModel id="ConstantPop" spec="ConstantPopulation">
		<parameter id="randomPopSize" name="popSize">1.0</parameter>
	</populationModel>
</init>


<!-- SITE MODEL -->

<!-- rate matrices for ordered characters -->
<parameter id="ordered_ratematrix_3s" dimension="6" name="rates">
		   1 0
		 1   1
		 0 1  
</parameter>

<parameter id="ordered_ratematrix_4s" dimension="12" name="rates">
		   1 0 0
		 1   1 0
		 0 1   1
		 0 0 1  
</parameter>

<parameter id="ordered_ratematrix_5s" dimension="20" name="rates">
		   1 0 0 0
		 1   1 0 0
		 0 1   1 0
		 0 0 1   1
		 0 0 0 1  
</parameter>

<parameter id="ordered_ratematrix_6s" dimension="30" name="rates">
		   1 0 0 0 0
		 1   1 0 0 0
		 0 1   1 0 0
		 0 0 1   1 0
		 0 0 0 1   1
		 0 0 0 0 1  
</parameter>

<!-- gamma shape -->
<parameter id="gammaShape" >1.0</parameter>

<!-- data partitions unordered characters -->
<!-- Excluded characters: -->
<!-- 46-Septal_neck_tip -->
<!-- 50-Connecting_ring_differentiation -->
<!-- 61-Endosiphoblades -->
<!-- 70-Lamellar_endocones -->
<!-- 78-Canal_system_type -->
<!-- 117-Siphuncular_suture -->
<data id="Nautiloidea_unord_2s" spec="FilteredAlignment" ascertained= "true" data="@Nautiloidea_matrix" excludefrom="88" excludeto="90" filter="2,4-11,14-17,21-24,26-28,30-32,34,36-45,47,49,51-53,55-58,62-65,67-69,71,74-77,79-98,100-105,108,114-116,118,122,124,142-143">
	<userDataType id="morph2" spec="beast.evolution.datatype.StandardData" ambiguities="" nrOfStates="2"/>
</data>

<data id="Nautiloidea_unord_3s" spec="FilteredAlignment" ascertained= "true" data="@Nautiloidea_matrix" excludefrom="22" excludeto="25" filter="1,3,12-13,25,29,33,54,59,66,72-73,99,106,109-113,120-121,123,142-144">
	<userDataType id="morph3" spec="beast.evolution.datatype.StandardData" ambiguities="" nrOfStates="3"/>
</data>

<data id="Nautiloidea_unord_4s" spec="FilteredAlignment" ascertained= "true" data="@Nautiloidea_matrix" excludefrom="4" excludeto="8" filter="35,60,107,119,142-145">
	<userDataType id="morph4" spec="beast.evolution.datatype.StandardData" ambiguities="" nrOfStates="4"/>
</data>

<data id="Nautiloidea_unord_5s" spec="FilteredAlignment" ascertained= "true" data="@Nautiloidea_matrix" excludefrom="4" excludeto="9" filter="18-20,48,142-146">
	<userDataType id="morph5" spec="beast.evolution.datatype.StandardData" ambiguities="" nrOfStates="5"/>
</data>

<!-- data partitions ordered characters -->
<data id="Nautiloidea_ord_3s" spec="FilteredAlignment" ascertained= "true" data="@Nautiloidea_matrix" excludefrom="7" excludeto="10" filter="125-127,131,134,136-137,142-144">
	<userDataType idref="morph3"/>
</data>

<data id="Nautiloidea_ord_4s" spec="FilteredAlignment" ascertained= "true" data="@Nautiloidea_matrix" excludefrom="5" excludeto="9" filter="128,133,138-139,141,142-145">
	<userDataType idref="morph4"/>
</data>

<data id="Nautiloidea_ord_5s" spec="FilteredAlignment" ascertained= "true" data="@Nautiloidea_matrix" excludefrom="2" excludeto="7" filter="132,135,142-146">
	<userDataType idref="morph5"/>
</data>

<data id="Nautiloidea_ord_6s" spec="FilteredAlignment" ascertained= "true" data="@Nautiloidea_matrix" excludefrom="3" excludeto="9" filter="129-130,140,142-147">
	<userDataType id="morph6" spec="beast.evolution.datatype.StandardData" ambiguities="" nrOfStates="6"/>
</data>

<!-- site model unordered characters -->
<siteModel id="morphUnorderedSiteModel2" gammaCategoryCount="8" shape="@gammaShape" spec="SiteModel">
	<parameter id="mutationRate2" estimate="false" name="mutationRate">1.0</parameter>
	<parameter id="proportionInvariant" estimate="false" lower="0.0" name="proportionInvariant" upper="1.0">0.0</parameter>
	<substModel datatype="@morph2" id="LewisMK2" spec="LewisMK"/>
</siteModel>

<siteModel id="morphUnorderedSiteModel3" gammaCategoryCount="8" shape="@gammaShape" spec="SiteModel">
	<parameter id="mutationRate3" estimate="false" name="mutationRate">1.5</parameter>
	<parameter idref="proportionInvariant" name="proportionInvariant"/>
	<substModel datatype="@morph3" id="LewisMK3" spec="LewisMK"/>
</siteModel>

<siteModel id="morphUnorderedSiteModel4" gammaCategoryCount="8" shape="@gammaShape" spec="SiteModel">
	<parameter id="mutationRate4" estimate="false" name="mutationRate">2.0</parameter>
	<parameter idref="proportionInvariant" name="proportionInvariant"/>
	<substModel datatype="@morph4" id="LewisMK4" spec="LewisMK"/>
</siteModel>

<siteModel id="morphUnorderedSiteModel5" gammaCategoryCount="8" shape="@gammaShape" spec="SiteModel">
	<parameter id="mutationRate5" estimate="false" name="mutationRate">2.5</parameter>
	<parameter idref="proportionInvariant" name="proportionInvariant"/>
	<substModel datatype="@morph5" id="LewisMK5" spec="LewisMK"/>
</siteModel>

<!-- site model ordered characters -->
<siteModel id="morphOrderedSiteModel3" gammaCategoryCount="8" shape="@gammaShape" spec="SiteModel">
	<parameter idref="mutationRate3" name="mutationRate"/>
	<parameter idref="proportionInvariant" name="proportionInvariant"/>
	<substModel id="orderedSubstModel3" spec="GeneralSubstitutionModel" rates="@ordered_ratematrix_3s" eigenSystem="beast.evolution.substitutionmodel.RobustEigenSystem">
		<frequencies id="3states_basefreqs" spec="Frequencies">
			<parameter dimension="3" id="traitfrequencies3" name="frequencies">0.3333333333333333333</parameter>
		</frequencies>
	</substModel>
</siteModel>

<siteModel id="morphOrderedSiteModel4" gammaCategoryCount="8" shape="@gammaShape" spec="SiteModel">
	<parameter idref="mutationRate4" name="mutationRate"/>
	<parameter idref="proportionInvariant" name="proportionInvariant"/>
	<substModel id="orderedSubstModel4" spec="GeneralSubstitutionModel" rates="@ordered_ratematrix_4s" eigenSystem="beast.evolution.substitutionmodel.RobustEigenSystem">
		<frequencies id="4states_basefreqs" spec="Frequencies">
			<parameter dimension="4" id="traitfrequencies4" name="frequencies">0.25</parameter>
		</frequencies>
	</substModel>
</siteModel>

<siteModel id="morphOrderedSiteModel5" gammaCategoryCount="8" shape="@gammaShape" spec="SiteModel">
	<parameter idref="mutationRate5" name="mutationRate"/>
	<parameter idref="proportionInvariant" name="proportionInvariant"/>
	<substModel id="orderedSubstModel5" spec="GeneralSubstitutionModel" rates="@ordered_ratematrix_5s" eigenSystem="beast.evolution.substitutionmodel.RobustEigenSystem">
		<frequencies id="5states_basefreqs" spec="Frequencies">
			<parameter dimension="5" id="traitfrequencies5" name="frequencies">0.2</parameter>
		</frequencies>
	</substModel>
</siteModel>

<siteModel id="morphOrderedSiteModel6" gammaCategoryCount="8" shape="@gammaShape" spec="SiteModel">
	<parameter id="mutationRate6" estimate="false" name="mutationRate">3.0</parameter>
	<parameter idref="proportionInvariant" name="proportionInvariant"/>
	<substModel id="orderedSubstModel6" spec="GeneralSubstitutionModel" rates="@ordered_ratematrix_6s" eigenSystem="beast.evolution.substitutionmodel.RobustEigenSystem">
		<frequencies id="6states_basefreqs" spec="Frequencies">
			<parameter dimension="6" id="traitfrequencies6" name="frequencies">0.1666666666666666666</parameter>
		</frequencies>
	</substModel>
</siteModel>


<!-- RELAXED CLOCK MODEL -->

<parameter id="ucldStdev" lower="0.0">0.1</parameter>
<IntegerParameter id="RateCategories" spec="parameter.IntegerParameter" dimension="344" estimate="true">1</IntegerParameter>

<branchRateModel id="RelaxedClock" spec="beast.evolution.branchratemodel.UCRelaxedClockModel" rateCategories="@RateCategories" tree="@tree">
	<parameter id="ucldMean" name="clock.rate">0.1</parameter>
	<distr S="@ucldStdev" id="clockLogNormal" spec="beast.math.distributions.LogNormalDistributionModel" meanInRealSpace="true" name="distr">
		<parameter estimate="false" id="Mrelaxed" lower="0.0" name="M" upper="1.0">1.0</parameter>
	</distr>
</branchRateModel>


<!-- MCMC CHAIN -->

<run id="mcmc" spec="MCMC" chainLength="200000000" storeEvery="10000">

	<distribution id="posterior" spec="util.CompoundDistribution">


		<!-- PRIORS -->

		<distribution id="prior" spec="util.CompoundDistribution">

			<!-- Tree prior -->
			<distribution id="FBD_Nautiloidea" spec="beast.evolution.speciation.SABirthDeathModel" tree="@tree" conditionOnRhoSampling="false">
				<parameter name="origin" id="origin" value="750.0"/>
				<parameter name="diversificationRate" id="diversificationRate" lower="0.0" value="0.1"/>
				<parameter name="turnover" id="turnover" lower="0.0" upper="1.0" value="0.5"/>
				<parameter name="samplingProportion" id="samplingProportion" lower="0.0" upper="1.0" value="0.1"/>
				<parameter name="removalProbability" id="r" lower="0.0" upper="1.0" value="0.0"/>
				<treeWOffset id="offset_tree" spec="beast.evolution.tree.TreeWOffset" tree="@tree" offset="444.5"/>
			</distribution>

			<!-- Origin prior -->
			<distribution id="originPrior" spec="beast.math.distributions.Prior" x="@origin">
				<distr spec="beast.math.distributions.Exponential" offset="489.5" mean="0.1"/>
			</distribution>

			<!-- Diversification rate prior -->
			<distribution id="diversificationRatePrior" spec="beast.math.distributions.Prior" x="@diversificationRate">
				<distr spec="beast.math.distributions.Exponential" mean="1.0"/>
			</distribution>

			<!-- Turnover prior -->
			<distribution id="turnoverPrior" spec="beast.math.distributions.Prior" x="@turnover">
				<distr spec="beast.math.distributions.Uniform"/>
			</distribution>

			<!-- Sampling proportion prior -->
			<distribution id="samplingProportionPrior" spec="beast.math.distributions.Prior" x="@samplingProportion">
				<distr spec="beast.math.distributions.Exponential" mean="0.1"/>
			</distribution>

			<!-- Gamma shape prior -->
			<distribution id="GammaShapePrior" spec="beast.math.distributions.Prior" x="@gammaShape">
				<distr spec="beast.math.distributions.Uniform" lower="0.0" upper="10.0"/>
			</distribution>

			<!-- Clock rate priors -->
			<distribution id="UCMeanRatePrior" spec="beast.math.distributions.Prior" x="@ucldMean">
				<distr spec="beast.math.distributions.Exponential" mean="1.0"/>
			</distribution>
			<distribution id="ucldStdevPrior" spec="beast.math.distributions.Prior" x="@ucldStdev">
				<distr spec="beast.math.distributions.Gamma" alpha="0.5396" beta="0.3819"/>
			</distribution>
		</distribution>


		<!-- LIKELIHOOD -->

		<distribution id="likelihood" spec="util.CompoundDistribution">
			<distribution id="morphTreeLikelihood_unord2" spec="TreeLikelihood" data="@Nautiloidea_unord_2s" tree="@tree" siteModel="@morphUnorderedSiteModel2" branchRateModel="@RelaxedClock"/>
			<distribution id="morphTreeLikelihood_unord3" spec="TreeLikelihood" data="@Nautiloidea_unord_3s" tree="@tree" siteModel="@morphUnorderedSiteModel3" branchRateModel="@RelaxedClock"/>
			<distribution id="morphTreeLikelihood_unord4" spec="TreeLikelihood" data="@Nautiloidea_unord_4s" tree="@tree" siteModel="@morphUnorderedSiteModel4" branchRateModel="@RelaxedClock"/>
			<distribution id="morphTreeLikelihood_unord5" spec="TreeLikelihood" data="@Nautiloidea_unord_5s" tree="@tree" siteModel="@morphUnorderedSiteModel5" branchRateModel="@RelaxedClock"/>
			<distribution id="morphTreeLikelihood_ord3" spec="TreeLikelihood" data="@Nautiloidea_ord_3s" tree="@tree" siteModel="@morphOrderedSiteModel3" branchRateModel="@RelaxedClock"/>
			<distribution id="morphTreeLikelihood_ord4" spec="TreeLikelihood" data="@Nautiloidea_ord_4s" tree="@tree" siteModel="@morphOrderedSiteModel4" branchRateModel="@RelaxedClock"/>
			<distribution id="morphTreeLikelihood_ord5" spec="TreeLikelihood" data="@Nautiloidea_ord_5s" tree="@tree" siteModel="@morphOrderedSiteModel5" branchRateModel="@RelaxedClock"/>
			<distribution id="morphTreeLikelihood_ord6" spec="TreeLikelihood" data="@Nautiloidea_ord_6s" tree="@tree" siteModel="@morphOrderedSiteModel6" branchRateModel="@RelaxedClock"/>
		</distribution>
	</distribution>


	<!-- STATE -->

	<state id="state" storeEvery="10000">
		<tree idref="tree" name="stateNode">
			<taxonset idref="allTaxa"/>
		</tree>
		<stateNode idref="ucldMean"/>
		<stateNode idref="ucldStdev"/>
		<stateNode idref="RateCategories"/>
		<stateNode idref="gammaShape"/>
		<stateNode idref="origin"/>
		<stateNode idref="diversificationRate"/>
		<stateNode idref="turnover"/>
		<stateNode idref="samplingProportion"/>
	</state>


	<!-- OPERATORS -->

	<operator id="ucldMeanScaler" spec="ScaleOperator" parameter="@ucldMean" scaleFactor="0.5" weight="3.0"/>
	<operator id="ucldStdevScaler" spec="ScaleOperator" parameter="@ucldStdev" scaleFactor="0.5" weight="3.0"/>
	<operator id="CategoriesRandomWalk" spec="IntRandomWalkOperator" parameter="@RateCategories" weight="3.0" windowSize="1"/>
	<operator id="CategoriesSwapOperator" spec="SwapOperator" intparameter="@RateCategories" weight="3.0"/>
	<operator id="CategoriesUniform" spec="UniformOperator" parameter="@RateCategories" weight="3.0"/>
	<operator id="relaxedUpDownOperator" spec="UpDownOperator" scaleFactor="0.75" weight="3.0" up="@ucldMean" down="@tree"/>
	<operator id="gammaShapeScaler" spec="ScaleOperator" parameter="@gammaShape" scaleFactor="0.5" weight="0.1"/>

	<operator spec="LeafToSampledAncestorJump" weight="20" tree="@tree"/>
	<operator spec="SAWilsonBalding" weight="20" tree="@tree"/>
	<operator spec="SAExchange" isNarrow="false" weight="20" tree="@tree"/>
	<operator spec="SAExchange" weight="20" tree="@tree"/>
	<operator spec="SAUniform" weight="30" tree="@tree"/>
	<operator id="treeScaler" spec='SAScaleOperator' scaleFactor=".8" weight="10.0" tree="@tree"/>
	<operator id="rootScaler" spec='SAScaleOperator' scaleFactor=".8" weight="5.0" tree="@tree" rootOnly='true'/>

	<operator id="diversificationRateScaler" spec="ScaleOperator" parameter="@diversificationRate" scaleFactor="0.75" weight="20.0"/>
	<operator id="turnoverScaler" spec="ScaleOperator" parameter="@turnover" scaleFactor="0.9" weight="20.0"/>
	<operator id="samplingProportionScaler" spec="ScaleOperator" parameter="@samplingProportion" scaleFactor="0.75" weight="20.0"/>
	<operator id="updownBD" spec="UpDownOperator" scaleFactor="0.9" weight="10.0" up="@turnover" down="@diversificationRate"/>
	<operator id="originScaler" spec="ScaleOperator" parameter="@origin" scaleFactor="0.9" weight="5.0"/>

	<!-- Fossil sites -->
	<!-- <operator id="Siuge" spec="FossilSiteDateRandomWalker" windowSize="2" tree="@tree" weight="1" treeWOffset="@offset_tree"> -->
		<!-- <taxonset spec="TaxonSet"> -->
			<!-- <taxon idref="Parvihebetoceras_wahli"/> -->
			<!-- <taxon idref="Pomerantsoceras_tibia"/> -->
		<!-- </taxonset> -->
		<!-- <FossilSiteSamplingDates id="Siuge_age" spec="beast.evolution.tree.FossilSiteSamplingDate" upper="445.2" lower="443.8"/> -->
	<!-- </operator> -->

	<operator id="Boda" spec="FossilSiteDateRandomWalker" windowSize="2" tree="@tree" weight="1" treeWOffset="@offset_tree">
		<taxonset spec="TaxonSet">
			<taxon idref="Beloitoceras_siljanense"/>
			<taxon idref="Cameroceras_turrisoides"/>
			<taxon idref="Charactoceras_triangulum"/>
			<taxon idref="Dawsonoceras_fenestratum"/>
			<taxon idref="Diestoceras_parallelum"/>
			<taxon idref="Isorthoceras_wahlenbergi"/>
			<taxon idref="Palaeodawsonocerina_senckenbergi"/>
			<taxon idref="Probillingsites_scandinavicum"/>
			<taxon idref="Pleurorthoceras_osmundbergense"/>
			<taxon idref="Redpathoceras_bullatum"/>
			<taxon idref="Schuchertoceras_troedssoni"/>
			<taxon idref="Siljanoceras_varians"/>
			<taxon idref="Warburgoceras_longitudinale"/>
		</taxonset>
		<FossilSiteSamplingDates id="Boda_age" spec="beast.evolution.tree.FossilSiteSamplingDate" upper="447.2" lower="445.2"/>
	</operator>

	<operator id="Erratic_Pirgu" spec="FossilSiteDateRandomWalker" windowSize="2" tree="@tree" weight="1" treeWOffset="@offset_tree">
		<taxonset spec="TaxonSet">
			<taxon idref="Gorbyoceras_textumaraneum"/>
		</taxonset>
		<FossilSiteSamplingDates id="Pirgu_age" spec="beast.evolution.tree.FossilSiteSamplingDate" upper="447.2" lower="445.2"/>
	</operator>

	<operator id="GastropodLst" spec="FossilSiteDateRandomWalker" windowSize="2" tree="@tree" weight="1" treeWOffset="@offset_tree">
		<taxonset spec="TaxonSet">
			<taxon idref="Strandoceras_tyriense"/>
		</taxonset>
		<FossilSiteSamplingDates id="GastropodLst_age" spec="beast.evolution.tree.FossilSiteSamplingDate" upper="447.2" lower="445.2"/>
	</operator>

	<operator id="Tiouririne" spec="FossilSiteDateRandomWalker" windowSize="2" tree="@tree" weight="1" treeWOffset="@offset_tree">
		<taxonset spec="TaxonSet">
			<taxon idref="Tafadnatoceras_tiouririnense"/>
		</taxonset>
		<FossilSiteSamplingDates id="Tiouririne_age" spec="beast.evolution.tree.FossilSiteSamplingDate" upper="449.1" lower="445.2"/>
	</operator>

	<operator id="Whitewater" spec="FossilSiteDateRandomWalker" windowSize="2" tree="@tree" weight="1" treeWOffset="@offset_tree">
		<taxonset spec="TaxonSet">
			<taxon idref="Cyrtocerina_madisonensis"/>
		</taxonset>
		<FossilSiteSamplingDates id="Whitewater_age" spec="beast.evolution.tree.FossilSiteSamplingDate" upper="451.1" lower="445.2"/>
	</operator>

	<operator id="Corryville" spec="FossilSiteDateRandomWalker" windowSize="2" tree="@tree" weight="1" treeWOffset="@offset_tree">
		<taxonset spec="TaxonSet">
			<taxon idref="Orthonybyoceras_dyeri"/>
		</taxonset>
		<FossilSiteSamplingDates id="Corryville_age" spec="beast.evolution.tree.FossilSiteSamplingDate" upper="451.1" lower="447.2"/>
	</operator>

	<operator id="Selkirk" spec="FossilSiteDateRandomWalker" windowSize="2" tree="@tree" weight="1" treeWOffset="@offset_tree">
		<taxonset spec="TaxonSet">
			<taxon idref="Lambeoceras_lambii"/>
			<taxon idref="Westonoceras_albertasaskatuanae"/>
		</taxonset>
		<FossilSiteSamplingDates id="Selkirk_age" spec="beast.evolution.tree.FossilSiteSamplingDate" upper="451.1" lower="447.2"/>
	</operator>

	<operator id="Simard" spec="FossilSiteDateRandomWalker" windowSize="2" tree="@tree" weight="1" treeWOffset="@offset_tree">
		<taxonset spec="TaxonSet">
			<taxon idref="Teichertoceras_sinclairi"/>
		</taxonset>
		<FossilSiteSamplingDates id="Simard_age" spec="beast.evolution.tree.FossilSiteSamplingDate" upper="453.0" lower="447.2"/>
	</operator>

	<operator id="Pagoda" spec="FossilSiteDateRandomWalker" windowSize="2" tree="@tree" weight="1" treeWOffset="@offset_tree">
		<taxonset spec="TaxonSet">
			<taxon idref="Sinoceras_chinense"/>
		</taxonset>
		<FossilSiteSamplingDates id="Pagoda_age" spec="beast.evolution.tree.FossilSiteSamplingDate" upper="453.0" lower="451.1"/>
	</operator>

	<operator id="Trenton" spec="FossilSiteDateRandomWalker" windowSize="2" tree="@tree" weight="1" treeWOffset="@offset_tree">
		<taxonset spec="TaxonSet">
			<taxon idref="Apsidoceras_montrealense"/>
			<taxon idref="Centrocyrtoceras_annulatum"/>
			<taxon idref="Zitteloceras_halleanum"/>
		</taxonset>
		<FossilSiteSamplingDates id="Trenton_age" spec="beast.evolution.tree.FossilSiteSamplingDate" upper="453.0" lower="451.1"/>
	</operator>

	<operator id="Beloit" spec="FossilSiteDateRandomWalker" windowSize="2" tree="@tree" weight="1" treeWOffset="@offset_tree">
		<taxonset spec="TaxonSet">
			<taxon idref="Ulrichoceras_beloitense"/>
		</taxonset>
		<FossilSiteSamplingDates id="Beloit_age" spec="beast.evolution.tree.FossilSiteSamplingDate" upper="455.7" lower="451.1"/>
	</operator>

	<operator id="BlackRiver" spec="FossilSiteDateRandomWalker" windowSize="2" tree="@tree" weight="1" treeWOffset="@offset_tree">
		<taxonset spec="TaxonSet">
			<taxon idref="Actinoceras_tenuifilum"/>
			<taxon idref="Gonioceras_anceps"/>
		</taxonset>
		<FossilSiteSamplingDates id="BlackRiver_age" spec="beast.evolution.tree.FossilSiteSamplingDate" upper="455.7" lower="451.1"/>
	</operator>

	<operator id="Vasalemma" spec="FossilSiteDateRandomWalker" windowSize="2" tree="@tree" weight="1" treeWOffset="@offset_tree">
		<taxonset spec="TaxonSet">
			<taxon idref="Discoceras_vasalemmense"/>
			<taxon idref="Hoeloceras_muroni"/>
			<taxon idref="Rummoceras_rummuensis"/>
			<taxon idref="Striatocycloceras_undulostriatum"/>
			<taxon idref="Vasalemmoceras_tolerabile"/>
		</taxonset>
		<FossilSiteSamplingDates id="Vasalemma_age" spec="beast.evolution.tree.FossilSiteSamplingDate" upper="455.7" lower="453.0"/>
	</operator>

	<operator id="Benjamin" spec="FossilSiteDateRandomWalker" windowSize="2" tree="@tree" weight="1" treeWOffset="@offset_tree">
		<taxonset spec="TaxonSet">
			<taxon idref="Gouldoceras_synchonena"/>
		</taxonset>
		<FossilSiteSamplingDates id="Benjamin_age" spec="beast.evolution.tree.FossilSiteSamplingDate" upper="458.4" lower="453.0"/>
	</operator>

	<operator id="Echinosphaerites" spec="FossilSiteDateRandomWalker" windowSize="2" tree="@tree" weight="1" treeWOffset="@offset_tree">
		<taxonset spec="TaxonSet">
			<taxon idref="Proterovaginoceras_belemnitiforme"/>
			<taxon idref="Suecoceras_barrandei"/>
			<taxon idref="Trocholites_depressus"/>
		</taxonset>
		<FossilSiteSamplingDates id="Echinosphaerites_age" spec="beast.evolution.tree.FossilSiteSamplingDate" upper="458.4" lower="455.7"/>
	</operator>

	<operator id="Chazy" spec="FossilSiteDateRandomWalker" windowSize="2" tree="@tree" weight="1" treeWOffset="@offset_tree">
		<taxonset spec="TaxonSet">
			<taxon idref="Allotrioceras_bifurcatum"/>
			<taxon idref="Ruedemannoceras_boycii"/>
		</taxonset>
		<FossilSiteSamplingDates id="Chazy_age" spec="beast.evolution.tree.FossilSiteSamplingDate" upper="461.4" lower="453.0"/>
	</operator>

	<operator id="Valcour" spec="FossilSiteDateRandomWalker" windowSize="2" tree="@tree" weight="1" treeWOffset="@offset_tree">
		<taxonset spec="TaxonSet">
			<taxon idref="Emmonsoceras_aristos"/>
			<taxon idref="Hebetoceras_mirandum"/>
			<taxon idref="Montyoceras_arcuatum"/>
			<taxon idref="Proteoceras_perkinsi"/>
			<taxon idref="Valcouroceras_bovinum"/>
		</taxonset>
		<FossilSiteSamplingDates id="Valcour_age" spec="beast.evolution.tree.FossilSiteSamplingDate" upper="461.4" lower="453.0"/>
	</operator>

	<operator id="CephalopodShale" spec="FossilSiteDateRandomWalker" windowSize="2" tree="@tree" weight="1" treeWOffset="@offset_tree">
		<taxonset spec="TaxonSet">
			<taxon idref="Cyclolituites_lynnensis"/>
		</taxonset>
		<FossilSiteSamplingDates id="CephalopodShale_age" spec="beast.evolution.tree.FossilSiteSamplingDate" upper="461.4" lower="458.4"/>
	</operator>

	<operator id="Erratic_Lasnamagi" spec="FossilSiteDateRandomWalker" windowSize="2" tree="@tree" weight="1" treeWOffset="@offset_tree">
		<taxonset spec="TaxonSet">
			<taxon idref="Clinoceras_dens"/>
		</taxonset>
		<FossilSiteSamplingDates id="Lasnamagi1_age" spec="beast.evolution.tree.FossilSiteSamplingDate" upper="461.4" lower="458.4"/>
	</operator>

	<operator id="Osmussaar_Lasnamagi" spec="FossilSiteDateRandomWalker" windowSize="2" tree="@tree" weight="1" treeWOffset="@offset_tree">
		<taxonset spec="TaxonSet">
			<taxon idref="Ctenoceras_sweeti"/>
		</taxonset>
		<FossilSiteSamplingDates id="Lasnamagi2_age" spec="beast.evolution.tree.FossilSiteSamplingDate" upper="461.4" lower="458.4"/>
	</operator>

	<operator id="Folkeslunda" spec="FossilSiteDateRandomWalker" windowSize="2" tree="@tree" weight="1" treeWOffset="@offset_tree">
		<taxonset spec="TaxonSet">
			<taxon idref="Arionoceras_lotskirkense"/>
			<taxon idref="Botellusoceras_torpense"/>
			<taxon idref="Estonioceras_imperfectum"/>
			<taxon idref="Nilssonoceras_latisiphonatum"/>
			<taxon idref="Plagiostomoceras_fragile"/>
			<taxon idref="Richardsonoceras_ellipticum"/>
		</taxonset>
		<FossilSiteSamplingDates id="Folkeslunda_age" spec="beast.evolution.tree.FossilSiteSamplingDate" upper="461.4" lower="458.4"/>
	</operator>

	<operator id="Mingan" spec="FossilSiteDateRandomWalker" windowSize="2" tree="@tree" weight="1" treeWOffset="@offset_tree">
		<taxonset spec="TaxonSet">
			<taxon idref="Barrandeoceras_natator"/>
			<taxon idref="Plectoceras_jason"/>
		</taxonset>
		<FossilSiteSamplingDates id="Mingan_age" spec="beast.evolution.tree.FossilSiteSamplingDate" upper="461.4" lower="458.4"/>
	</operator>

	<operator id="Seby" spec="FossilSiteDateRandomWalker" windowSize="2" tree="@tree" weight="1" treeWOffset="@offset_tree">
		<taxonset spec="TaxonSet">
			<taxon idref="Rhynchorthoceras_conicum"/>
		</taxonset>
		<FossilSiteSamplingDates id="Seby_age" spec="beast.evolution.tree.FossilSiteSamplingDate" upper="461.4" lower="458.4"/>
	</operator>

	<operator id="Vao" spec="FossilSiteDateRandomWalker" windowSize="2" tree="@tree" weight="1" treeWOffset="@offset_tree">
		<taxonset spec="TaxonSet">
			<taxon idref="Ancistroceras_ristnensis"/>
		</taxonset>
		<FossilSiteSamplingDates id="Vao_age" spec="beast.evolution.tree.FossilSiteSamplingDate" upper="461.4" lower="458.4"/>
	</operator>


	<operator id="UpperOrthoceras" spec="FossilSiteDateRandomWalker" windowSize="2" tree="@tree" weight="1" treeWOffset="@offset_tree">
		<taxonset spec="TaxonSet">
			<taxon idref="Cochlioceras_burchardi"/>
			<taxon idref="Cyrtendoceras_hircus"/>
			<taxon idref="Orthoceras_regulare"/>
			<taxon idref="Polygrammoceras_lineatum"/>
			<taxon idref="Troedssonella_endoceroides"/>
		</taxonset>
		<FossilSiteSamplingDates id="UpperOrthoceras_age" spec="beast.evolution.tree.FossilSiteSamplingDate" upper="461.4" lower="458.4"/>
	</operator>

	<operator id="Krivolutskyian" spec="FossilSiteDateRandomWalker" windowSize="2" tree="@tree" weight="1" treeWOffset="@offset_tree">
		<taxonset spec="TaxonSet">
			<taxon idref="Padunoceras_rugosaeforme"/>
		</taxonset>
		<FossilSiteSamplingDates id="Krivolutskyian_age" spec="beast.evolution.tree.FossilSiteSamplingDate" upper="464.4" lower="458.4"/>
	</operator>

	<operator id="Sarka" spec="FossilSiteDateRandomWalker" windowSize="2" tree="@tree" weight="1" treeWOffset="@offset_tree">
		<taxonset spec="TaxonSet">
			<taxon idref="Bactroceras_sandbergeri"/>
		</taxonset>
		<FossilSiteSamplingDates id="Sarka_age" spec="beast.evolution.tree.FossilSiteSamplingDate" upper="464.4" lower="458.4"/>
	</operator>

	<operator id="WestonFlags" spec="FossilSiteDateRandomWalker" windowSize="2" tree="@tree" weight="1" treeWOffset="@offset_tree">
		<taxonset spec="TaxonSet">
			<taxon idref="Sacerdosoceras_promus"/>
		</taxonset>
		<FossilSiteSamplingDates id="WestonFlags_age" spec="beast.evolution.tree.FossilSiteSamplingDate" upper="464.4" lower="458.4"/>
	</operator>

	<operator id="Paldiski_Aseri" spec="FossilSiteDateRandomWalker" windowSize="2" tree="@tree" weight="1" treeWOffset="@offset_tree">
		<taxonset spec="TaxonSet">
			<taxon idref="Paldoceras_paldiskense"/>
		</taxonset>
		<FossilSiteSamplingDates id="Aseri_age" spec="beast.evolution.tree.FossilSiteSamplingDate" upper="464.4" lower="461.4"/>
	</operator>

	<operator id="HopeShale" spec="FossilSiteDateRandomWalker" windowSize="2" tree="@tree" weight="1" treeWOffset="@offset_tree">
		<taxonset spec="TaxonSet">
			<taxon idref="Cyclorangeroceras_blakei"/>
		</taxonset>
		<FossilSiteSamplingDates id="HopeShale_age" spec="beast.evolution.tree.FossilSiteSamplingDate" upper="464.4" lower="461.4"/>
	</operator>

	<operator id="Harku_Aluojan" spec="FossilSiteDateRandomWalker" windowSize="2" tree="@tree" weight="1" treeWOffset="@offset_tree">
		<taxonset spec="TaxonSet">
			<taxon idref="Bathmoceras_holmi"/>
		</taxonset>
		<FossilSiteSamplingDates id="Harku_Aluojan_age" spec="beast.evolution.tree.FossilSiteSamplingDate" upper="464.4" lower="461.4"/>
	</operator>

	<operator id="NavasEstena" spec="FossilSiteDateRandomWalker" windowSize="2" tree="@tree" weight="1" treeWOffset="@offset_tree">
		<taxonset spec="TaxonSet">
			<taxon idref="Cabaneroceras_aznari"/>
		</taxonset>
		<FossilSiteSamplingDates id="NavasEstena_age" spec="beast.evolution.tree.FossilSiteSamplingDate" upper="464.4" lower="461.4"/>
	</operator>

	<operator id="Platyurus" spec="FossilSiteDateRandomWalker" windowSize="2" tree="@tree" weight="1" treeWOffset="@offset_tree">
		<taxonset spec="TaxonSet">
			<taxon idref="Adamsoceras_oelandicum"/>
		</taxonset>
		<FossilSiteSamplingDates id="Platyurus_age" spec="beast.evolution.tree.FossilSiteSamplingDate" upper="464.4" lower="461.4"/>
	</operator>

	<operator id="Raniceps" spec="FossilSiteDateRandomWalker" windowSize="2" tree="@tree" weight="1" treeWOffset="@offset_tree">
		<taxonset spec="TaxonSet">
			<taxon idref="Anthoceras_vaginatum"/>
			<taxon idref="Bentoceras_proteus"/>
			<taxon idref="Dideroceras_incognitum"/>
			<taxon idref="Falcilituites_decheni"/>
			<taxon idref="Tragoceras_falcatum"/>
		</taxonset>
		<FossilSiteSamplingDates id="Raniceps_age" spec="beast.evolution.tree.FossilSiteSamplingDate" upper="464.4" lower="461.4"/>
	</operator>

	<operator id="Segerstad" spec="FossilSiteDateRandomWalker" windowSize="2" tree="@tree" weight="1" treeWOffset="@offset_tree">
		<taxonset spec="TaxonSet">
			<taxon idref="Lituites_lituus"/>
		</taxonset>
		<FossilSiteSamplingDates id="Segerstad_age" spec="beast.evolution.tree.FossilSiteSamplingDate" upper="464.4" lower="461.4"/>
	</operator>

	<operator id="Vikhorevian" spec="FossilSiteDateRandomWalker" windowSize="2" tree="@tree" weight="1" treeWOffset="@offset_tree">
		<taxonset spec="TaxonSet">
			<taxon idref="Bajkaloceras_angarense"/>
			<taxon idref="Intejoceras_angarense"/>
		</taxonset>
		<FossilSiteSamplingDates id="Vikhorevian_age" spec="beast.evolution.tree.FossilSiteSamplingDate" upper="464.4" lower="461.4"/>
	</operator>

	<operator id="CashionsCreek" spec="FossilSiteDateRandomWalker" windowSize="2" tree="@tree" weight="1" treeWOffset="@offset_tree">
		<taxonset spec="TaxonSet">
			<taxon idref="Centrocyrtocerina_frizonensis"/>
			<taxon idref="Mysterioceras_australe"/>
		</taxonset>
		<FossilSiteSamplingDates id="CashionsCreek_age" spec="beast.evolution.tree.FossilSiteSamplingDate" upper="467.3" lower="458.4"/>
	</operator>

	<operator id="Jigunsan" spec="FossilSiteDateRandomWalker" windowSize="2" tree="@tree" weight="1" treeWOffset="@offset_tree">
		<taxonset spec="TaxonSet">
			<taxon idref="Centroonoceras_tokunagai"/>
		</taxonset>
		<FossilSiteSamplingDates id="Jigunsan_age" spec="beast.evolution.tree.FossilSiteSamplingDate" upper="467.3" lower="458.4"/>
	</operator>

	<operator id="Maruyama" spec="FossilSiteDateRandomWalker" windowSize="2" tree="@tree" weight="1" treeWOffset="@offset_tree">
		<taxonset spec="TaxonSet">
			<taxon idref="Polydesmia_canaliculata"/>
		</taxonset>
		<FossilSiteSamplingDates id="Maruyama_age" spec="beast.evolution.tree.FossilSiteSamplingDate" upper="467.3" lower="458.4"/>
	</operator>

	<operator id="Sandaokan" spec="FossilSiteDateRandomWalker" windowSize="2" tree="@tree" weight="1" treeWOffset="@offset_tree">
		<taxonset spec="TaxonSet">
			<taxon idref="Pseudowutinoceras_wuhaiense"/>
		</taxonset>
		<FossilSiteSamplingDates id="Sandaokan_age" spec="beast.evolution.tree.FossilSiteSamplingDate" upper="467.3" lower="458.4"/>
	</operator>

	<operator id="Wuting" spec="FossilSiteDateRandomWalker" windowSize="2" tree="@tree" weight="1" treeWOffset="@offset_tree">
		<taxonset spec="TaxonSet">
			<taxon idref="Wutinoceras_foerstei"/>
		</taxonset>
		<FossilSiteSamplingDates id="Wuting_age" spec="beast.evolution.tree.FossilSiteSamplingDate" upper="467.3" lower="458.4"/>
	</operator>

	<operator id="Zhuozishan" spec="FossilSiteDateRandomWalker" windowSize="2" tree="@tree" weight="1" treeWOffset="@offset_tree">
		<taxonset spec="TaxonSet">
			<taxon idref="Ordosoceras_sphaeriforme"/>
		</taxonset>
		<FossilSiteSamplingDates id="Zhuozishan_age" spec="beast.evolution.tree.FossilSiteSamplingDate" upper="467.3" lower="458.4"/>
	</operator>

	<operator id="OilCreek" spec="FossilSiteDateRandomWalker" windowSize="2" tree="@tree" weight="1" treeWOffset="@offset_tree">
		<taxonset spec="TaxonSet">
			<taxon idref="Najaceras_triangulatum"/>
		</taxonset>
		<FossilSiteSamplingDates id="OilCreek_age" spec="beast.evolution.tree.FossilSiteSamplingDate" upper="467.3" lower="461.4"/>
	</operator>

	<operator id="TableHead" spec="FossilSiteDateRandomWalker" windowSize="2" tree="@tree" weight="1" treeWOffset="@offset_tree">
		<taxonset spec="TaxonSet">
			<taxon idref="Cyrtonybyoceras_haesitans"/>
		</taxonset>
		<FossilSiteSamplingDates id="TableHead_age" spec="beast.evolution.tree.FossilSiteSamplingDate" upper="467.3" lower="461.4"/>
	</operator>

	<operator id="Gillberga" spec="FossilSiteDateRandomWalker" windowSize="2" tree="@tree" weight="1" treeWOffset="@offset_tree">
		<taxonset spec="TaxonSet">
			<taxon idref="Kundoceras_evansi"/>
			<taxon idref="Neumatoceras_borense"/>
		</taxonset>
		<FossilSiteSamplingDates id="Gillberga_age" spec="beast.evolution.tree.FossilSiteSamplingDate" upper="467.3" lower="464.4"/>
	</operator>

	<operator id="Holen" spec="FossilSiteDateRandomWalker" windowSize="2" tree="@tree" weight="1" treeWOffset="@offset_tree">
		<taxonset spec="TaxonSet">
			<taxon idref="Hedstroemoceras_haelluddenense"/>
			<taxon idref="Microstomiceras_holmi"/>
			<taxon idref="Pictetoceras_oliviae"/>
		</taxonset>
		<FossilSiteSamplingDates id="Holen_age" spec="beast.evolution.tree.FossilSiteSamplingDate" upper="467.3" lower="464.4"/>
	</operator>

	<operator id="AntelopeValley" spec="FossilSiteDateRandomWalker" windowSize="2" tree="@tree" weight="1" treeWOffset="@offset_tree">
		<taxonset spec="TaxonSet">
			<taxon idref="Leonardoceras_parvum"/>
		</taxonset>
		<FossilSiteSamplingDates id="AntelopeValley_age" spec="beast.evolution.tree.FossilSiteSamplingDate" upper="468.2" lower="464.4"/>
	</operator>
	
	<operator id="Setul_I" spec="FossilSiteDateRandomWalker" windowSize="2" tree="@tree" weight="1" treeWOffset="@offset_tree">
		<taxonset spec="TaxonSet">
			<taxon idref="Malayorthoceras_gracilentum"/>
			<taxon idref="Sibumasuoceras_langkawiense"/>
		</taxonset>
		<FossilSiteSamplingDates id="Setul_I_age" spec="beast.evolution.tree.FossilSiteSamplingDate" upper="468.2" lower="464.4"/>
	</operator>

	<operator id="Dawan" spec="FossilSiteDateRandomWalker" windowSize="2" tree="@tree" weight="1" treeWOffset="@offset_tree">
		<taxonset spec="TaxonSet">
			<taxon idref="XX_Sinoceras_fenxiangense"/>
		</taxonset>
		<FossilSiteSamplingDates id="Dawan_age" spec="beast.evolution.tree.FossilSiteSamplingDate" upper="468.2" lower="467.3"/>
	</operator>

	<operator id="LowerOrthoceras" spec="FossilSiteDateRandomWalker" windowSize="2" tree="@tree" weight="1" treeWOffset="@offset_tree">
		<taxonset spec="TaxonSet">
			<taxon idref="Archigeisonoceras_repplingense"/>
		</taxonset>
		<FossilSiteSamplingDates id="LowerOrthoceras_age" spec="beast.evolution.tree.FossilSiteSamplingDate" upper="470.0" lower="467.3"/>
	</operator>

	<operator id="Powell" spec="FossilSiteDateRandomWalker" windowSize="2" tree="@tree" weight="1" treeWOffset="@offset_tree">
		<taxonset spec="TaxonSet">
			<taxon idref="Clytoceras_capax"/>
		</taxonset>
		<FossilSiteSamplingDates id="Powell_age" spec="beast.evolution.tree.FossilSiteSamplingDate" upper="470.0" lower="467.3"/>
	</operator>

	<operator id="Juab" spec="FossilSiteDateRandomWalker" windowSize="2" tree="@tree" weight="1" treeWOffset="@offset_tree">
		<taxonset spec="TaxonSet">
			<taxon idref="Cacheoceras_unimodum"/>
		</taxonset>
		<FossilSiteSamplingDates id="Juab_age" spec="beast.evolution.tree.FossilSiteSamplingDate" upper="470.0" lower="469.1"/>
	</operator>

	<operator id="ElPaso_Top" spec="FossilSiteDateRandomWalker" windowSize="2" tree="@tree" weight="1" treeWOffset="@offset_tree">
		<taxonset spec="TaxonSet">
			<taxon idref="Buttsoceras_novemexicanum"/>
		</taxonset>
		<FossilSiteSamplingDates id="ElPaso_Top_age" spec="beast.evolution.tree.FossilSiteSamplingDate" upper="470.0" lower="469.1"/>
	</operator>

	<operator id="WahWah" spec="FossilSiteDateRandomWalker" windowSize="2" tree="@tree" weight="1" treeWOffset="@offset_tree">
		<taxonset spec="TaxonSet">
			<taxon idref="Tajaroceras_wardae"/>
		</taxonset>
		<FossilSiteSamplingDates id="WahWah_age" spec="beast.evolution.tree.FossilSiteSamplingDate" upper="472.6" lower="470.0"/>
	</operator>

	<operator id="Olenidsletta" spec="FossilSiteDateRandomWalker" windowSize="2" tree="@tree" weight="1" treeWOffset="@offset_tree">
		<taxonset spec="TaxonSet">
			<taxon idref="Valhalloceras_floweri"/>
		</taxonset>
		<FossilSiteSamplingDates id="Olenidsletta_age" spec="beast.evolution.tree.FossilSiteSamplingDate" upper="472.6" lower="470.0"/>
	</operator>

	<operator id="Setul_G" spec="FossilSiteDateRandomWalker" windowSize="2" tree="@tree" weight="1" treeWOffset="@offset_tree">
		<taxonset spec="TaxonSet">
			<taxon idref="Langgunites_mucronulatus"/>
		</taxonset>
		<FossilSiteSamplingDates id="Setul_G_age" spec="beast.evolution.tree.FossilSiteSamplingDate" upper="475.1" lower="470.0"/>
	</operator>

	<operator id="StGeorge_Cassinian" spec="FossilSiteDateRandomWalker" windowSize="2" tree="@tree" weight="1" treeWOffset="@offset_tree">
		<taxonset spec="TaxonSet">
			<taxon idref="Tarphyceras_prematurum"/>
		</taxonset>
		<FossilSiteSamplingDates id="StGeorge_Cassinian_age" spec="beast.evolution.tree.FossilSiteSamplingDate" upper="475.1" lower="472.6"/>
	</operator>

	<operator id="FortCassin" spec="FossilSiteDateRandomWalker" windowSize="2" tree="@tree" weight="1" treeWOffset="@offset_tree">
		<taxonset spec="TaxonSet">
			<taxon idref="Campbelloceras_virginianum"/>
			<taxon idref="Cassinoceras_wortheni"/>
			<taxon idref="Centrotarphyceras_seelyi"/>
			<taxon idref="Curtoceras_eatoni"/>
			<taxon idref="Cyclostomiceras_cassinense"/>
			<taxon idref="Glenisteroceras_obscurum"/>
			<taxon idref="Metabaltoceras_fusiforme"/>
			<taxon idref="Proterocameroceras_brainerdi"/>
			<taxon idref="Protocycloceras_lamarcki"/>
		</taxonset>
		<FossilSiteSamplingDates id="FortCassin_age" spec="beast.evolution.tree.FossilSiteSamplingDate" upper="475.1" lower="472.6"/>
	</operator>

	<operator id="Fezouata" spec="FossilSiteDateRandomWalker" windowSize="2" tree="@tree" weight="1" treeWOffset="@offset_tree">
		<taxonset spec="TaxonSet">
			<taxon idref="Destombesiceras_zagorense"/>
		</taxonset>
		<FossilSiteSamplingDates id="Fezouata_age" spec="beast.evolution.tree.FossilSiteSamplingDate" upper="475.1" lower="472.6"/>
	</operator>

	<operator id="Coolibah" spec="FossilSiteDateRandomWalker" windowSize="2" tree="@tree" weight="1" treeWOffset="@offset_tree">
		<taxonset spec="TaxonSet">
			<taxon idref="Wadema_taylori"/>
		</taxonset>
		<FossilSiteSamplingDates id="Coolibah_age" spec="beast.evolution.tree.FossilSiteSamplingDate" upper="477.7" lower="470.0"/>
	</operator>

	<operator id="Smithville" spec="FossilSiteDateRandomWalker" windowSize="2" tree="@tree" weight="1" treeWOffset="@offset_tree">
		<taxonset spec="TaxonSet">
			<taxon idref="Cycloplectoceras_miseri"/>
		</taxonset>
		<FossilSiteSamplingDates id="Smithville_age" spec="beast.evolution.tree.FossilSiteSamplingDate" upper="477.7" lower="470.0"/>
	</operator>

	<operator id="Wolungian" spec="FossilSiteDateRandomWalker" windowSize="2" tree="@tree" weight="1" treeWOffset="@offset_tree">
		<taxonset spec="TaxonSet">
			<taxon idref="Manchuroceras_wolungense"/>
		</taxonset>
		<FossilSiteSamplingDates id="Wolungian_age" spec="beast.evolution.tree.FossilSiteSamplingDate" upper="477.7" lower="470.0"/>
	</operator>

	<operator id="Bolahaul" spec="FossilSiteDateRandomWalker" windowSize="2" tree="@tree" weight="1" treeWOffset="@offset_tree">
		<taxonset spec="TaxonSet">
			<taxon idref="Moridunoceras_castelli"/>
			<taxon idref="Polymeres_demetarum"/>
		</taxonset>
		<FossilSiteSamplingDates id="Bolahaul_age" spec="beast.evolution.tree.FossilSiteSamplingDate" upper="477.7" lower="475.1"/>
	</operator>

	<operator id="Emanuel" spec="FossilSiteDateRandomWalker" windowSize="2" tree="@tree" weight="1" treeWOffset="@offset_tree">
		<taxonset spec="TaxonSet">
			<taxon idref="Apocrinoceras_talboti"/>
			<taxon idref="Eothinoceras_maitlandi"/>
			<taxon idref="Thylacoceras_kimberleyense"/>
		</taxonset>
		<FossilSiteSamplingDates id="Emanuel_age" spec="beast.evolution.tree.FossilSiteSamplingDate" upper="477.7" lower="475.1"/>
	</operator>

	<operator id="LaMaurerie" spec="FossilSiteDateRandomWalker" windowSize="2" tree="@tree" weight="1" treeWOffset="@offset_tree">
		<taxonset spec="TaxonSet">
			<taxon idref="Saloceras_chinianense"/>
		</taxonset>
		<FossilSiteSamplingDates id="LaMaurerie_age" spec="beast.evolution.tree.FossilSiteSamplingDate" upper="477.7" lower="475.1"/>
	</operator>

	<operator id="Liangchashian" spec="FossilSiteDateRandomWalker" windowSize="2" tree="@tree" weight="1" treeWOffset="@offset_tree">
		<taxonset spec="TaxonSet">
			<taxon idref="Mesothinoceras_floweri"/>
			<taxon idref="Protothinoceras_yini"/>
			<taxon idref="Tangshanoceras_endogastrum"/>
		</taxonset>
		<FossilSiteSamplingDates id="Liangchashian_age" spec="beast.evolution.tree.FossilSiteSamplingDate" upper="477.7" lower="475.1"/>
	</operator>

	<operator id="StChinian" spec="FossilSiteDateRandomWalker" windowSize="2" tree="@tree" weight="1" treeWOffset="@offset_tree">
		<taxonset spec="TaxonSet">
			<taxon idref="XX_Bactroceras_mourguesi"/>
			<taxon idref="Rioceras_escandei"/>
		</taxonset>
		<FossilSiteSamplingDates id="StChinian_age" spec="beast.evolution.tree.FossilSiteSamplingDate" upper="480.3" lower="477.7"/>
	</operator>

	<operator id="JeffersonCity" spec="FossilSiteDateRandomWalker" windowSize="2" tree="@tree" weight="1" treeWOffset="@offset_tree">
		<taxonset spec="TaxonSet">
			<taxon idref="Shumardoceras_complanatum"/>
		</taxonset>
		<FossilSiteSamplingDates id="JeffersonCity_age" spec="beast.evolution.tree.FossilSiteSamplingDate" upper="482.8" lower="477.7"/>
	</operator>

	<operator id="Victorio" spec="FossilSiteDateRandomWalker" windowSize="2" tree="@tree" weight="1" treeWOffset="@offset_tree">
		<taxonset spec="TaxonSet">
			<taxon idref="Bisonoceras_corniforme"/>
		</taxonset>
		<FossilSiteSamplingDates id="Victorio_age" spec="beast.evolution.tree.FossilSiteSamplingDate" upper="482.8" lower="477.7"/>
	</operator>

	<operator id="Bjorkasholmen" spec="FossilSiteDateRandomWalker" windowSize="2" tree="@tree" weight="1" treeWOffset="@offset_tree">
		<taxonset spec="TaxonSet">
			<taxon idref="Slemmestadoceras_attavus"/>
		</taxonset>
		<FossilSiteSamplingDates id="Bjorkasholmen_age" spec="beast.evolution.tree.FossilSiteSamplingDate" upper="482.8" lower="480.3"/>
	</operator>

	<operator id="NaylorsLedge" spec="FossilSiteDateRandomWalker" windowSize="2" tree="@tree" weight="1" treeWOffset="@offset_tree">
		<taxonset spec="TaxonSet">
			<taxon idref="Aphetoceras_attenuatum"/>
		</taxonset>
		<FossilSiteSamplingDates id="NaylorsLedge_age" spec="beast.evolution.tree.FossilSiteSamplingDate" upper="482.8" lower="480.3"/>
	</operator>

	<operator id="Rochdale" spec="FossilSiteDateRandomWalker" windowSize="2" tree="@tree" weight="1" treeWOffset="@offset_tree">
		<taxonset spec="TaxonSet">
			<taxon idref="Bassleroceras_champlainense"/>
			<taxon idref="Clitendoceras_saylesi"/>
			<taxon idref="Exoclitendoceras_rochdalense"/>
		</taxonset>
		<FossilSiteSamplingDates id="Rochdale_age" spec="beast.evolution.tree.FossilSiteSamplingDate" upper="482.8" lower="480.3"/>
	</operator>

	<operator id="Gasconade" spec="FossilSiteDateRandomWalker" windowSize="2" tree="@tree" weight="1" treeWOffset="@offset_tree">
		<taxonset spec="TaxonSet">
			<taxon idref="Pachendoceras_huzzahense"/>
		</taxonset>
		<FossilSiteSamplingDates id="Gasconade_age" spec="beast.evolution.tree.FossilSiteSamplingDate" upper="485.4" lower="480.3"/>
	</operator>

	<operator id="Oneota" spec="FossilSiteDateRandomWalker" windowSize="2" tree="@tree" weight="1" treeWOffset="@offset_tree">
		<taxonset spec="TaxonSet">
			<taxon idref="Clarkoceras_newtonwinchelli"/>
		</taxonset>
		<FossilSiteSamplingDates id="Oneota_age" spec="beast.evolution.tree.FossilSiteSamplingDate" upper="485.4" lower="482.8"/>
	</operator>

	<operator id="TribesHill" spec="FossilSiteDateRandomWalker" windowSize="2" tree="@tree" weight="1" treeWOffset="@offset_tree">
		<taxonset spec="TaxonSet">
			<taxon idref="Ectenolites_clelandi"/>
		</taxonset>
		<FossilSiteSamplingDates id="TribesHill_age" spec="beast.evolution.tree.FossilSiteSamplingDate" upper="485.4" lower="482.8"/>
	</operator>


	<!-- LOGGER -->

	<logger id="tracelog" fileName="11_CtEl_1.log" logEvery="10000" model="@posterior" sanitiseHeaders="true" sort="smart">
		<log idref="posterior"/>
		<log idref="likelihood"/>
		<log idref="prior"/>
		<log idref="morphTreeLikelihood_unord2"/>
		<log idref="morphTreeLikelihood_unord3"/>
		<log idref="morphTreeLikelihood_unord4"/>
		<log idref="morphTreeLikelihood_unord5"/>
		<log idref="morphTreeLikelihood_ord3"/>
		<log idref="morphTreeLikelihood_ord4"/>
		<log idref="morphTreeLikelihood_ord5"/>
		<log idref="morphTreeLikelihood_ord6"/>
		<log id="treeHeight" spec="beast.evolution.tree.TreeHeightLogger" tree="@tree"/>
		<log idref="gammaShape"/>
		<log idref="ucldMean"/>
		<log idref="ucldStdev"/>
		<log id="rate" spec="beast.evolution.branchratemodel.RateStatistic" branchratemodel="@RelaxedClock" tree="@tree"/>
		<log idref="diversificationRate"/>
		<log idref="turnover"/>
		<log idref="samplingProportion"/>
		<log idref="origin"/>
		<log id="SACount" spec="beast.evolution.tree.SampledAncestorLogger" tree="@tree"/>
		<log id="offset" spec="beast.evolution.tree.OffsetLogger" treeWOffset="@offset_tree"/>
	</logger>

	<logger id="screenlog" logEvery="10000">
		<log idref="posterior"/>
		<log id="ESS.0" spec="util.ESS" arg="@posterior"/>
		<log idref="likelihood"/>
		<log idref="prior"/>
		<log idref="treeHeight" />
		<log idref="SACount"/> 
	</logger>

	<logger id="treelog" fileName="11_CtEl_1.trees" logEvery="10000" mode="tree">
		<log id="TreeWithMetaDataLogger" spec="beast.evolution.tree.TreeWithMetaDataLogger" branchratemodel="@RelaxedClock" tree="@tree"/>
	</logger>

</run>

</beast>
