# Supplementary material for: Early cephalopod evolution clarified through Bayesian phylogenetic inference
Source: BMC Biol. 2022 Apr 14;20:88. doi: 10.1186/s12915-022-01284-5 (PMC9008929; doi:10.1186/s12915-022-01284-5)
Supplement: Supplementary file 6 — Additional file 6: Data S5. BEAST files. All xml-files used for the analyses and the corresponding summary trees are combined in a single zip-file. [file 12915_2022_1284_MOESM6_ESM.zip › 11_CtEl_mcc.tre]

#NEXUS
Begin taxa;
	Dimensions ntax=140;
		Taxlabels
			Actinoceras_tenuifilum
			Adamsoceras_oelandicum
			Allotrioceras_bifurcatum
			Ancistroceras_ristnensis
			Anthoceras_vaginatum
			Aphetoceras_attenuatum
			Apocrinoceras_talboti
			Apsidoceras_montrealense
			Archigeisonoceras_repplingense
			Arionoceras_lotskirkense
			Bactroceras_sandbergeri
			Bajkaloceras_angarense
			Barrandeoceras_natator
			Bassleroceras_champlainense
			Bathmoceras_holmi
			Beloitoceras_siljanense
			Bentoceras_proteus
			Bisonoceras_corniforme
			Botellusoceras_torpense
			Buttsoceras_novemexicanum
			Cabaneroceras_aznari
			Cacheoceras_unimodum
			Cameroceras_turrisoides
			Campbelloceras_virginianum
			Cassinoceras_wortheni
			Centrocyrtoceras_annulatum
			Centrocyrtocerina_frizonensis
			Centroonoceras_tokunagai
			Centrotarphyceras_seelyi
			Charactoceras_triangulum
			Clarkoceras_newtonwinchelli
			Clinoceras_dens
			Clitendoceras_saylesi
			Clytoceras_capax
			Cochlioceras_burchardi
			Ctenoceras_sweeti
			Curtoceras_eatoni
			Cyclolituites_lynnensis
			Cycloplectoceras_miseri
			Cyclorangeroceras_blakei
			Cyclostomiceras_cassinense
			Cyrtendoceras_hircus
			Cyrtocerina_madisonensis
			Cyrtonybyoceras_haesitans
			Dawsonoceras_fenestratum
			Destombesiceras_zagorense
			Dideroceras_incognitum
			Diestoceras_parallelum
			Discoceras_vasalemmense
			Ectenolites_clelandi
			Emmonsoceras_aristos
			Eothinoceras_maitlandi
			Estonioceras_imperfectum
			Exoclitendoceras_rochdalense
			Falcilituites_decheni
			Glenisteroceras_obscurum
			Gonioceras_anceps
			Gorbyoceras_textumaraneum
			Gouldoceras_synchonena
			Hebetoceras_mirandum
			Hedstroemoceras_haelluddenense
			Hoeloceras_muroni
			Intejoceras_angarense
			Isorthoceras_wahlenbergi
			Kundoceras_evansi
			Lambeoceras_lambii
			Langgunites_mucronulatus
			Leonardoceras_parvum
			Lituites_lituus
			Malayorthoceras_gracilentum
			Manchuroceras_wolungense
			Mesothinoceras_floweri
			Metabaltoceras_fusiforme
			Microstomiceras_holmi
			Montyoceras_arcuatum
			Moridunoceras_castelli
			Mysterioceras_australe
			Najaceras_triangulatum
			Neumatoceras_borense
			Nilssonoceras_latisiphonatum
			Ordosoceras_sphaeriforme
			Orthoceras_regulare
			Orthonybyoceras_dyeri
			Pachendoceras_huzzahense
			Padunoceras_rugosaeforme
			Palaeodawsonocerina_senckenbergi
			Paldoceras_paldiskense
			Parvihebetoceras_wahli
			Pictetoceras_oliviae
			Plagiostomoceras_fragile
			Plectoceras_jason
			Pleurorthoceras_osmundbergense
			Polydesmia_canaliculata
			Polygrammoceras_lineatum
			Polymeres_demetarum
			Pomerantsoceras_tibia
			Probillingsites_scandinavicum
			Proteoceras_perkinsi
			Proterocameroceras_brainerdi
			Proterovaginoceras_belemnitiforme
			Protocycloceras_lamarcki
			Protothinoceras_yini
			Pseudowutinoceras_wuhaiense
			Redpathoceras_bullatum
			Rhynchorthoceras_conicum
			Richardsonoceras_ellipticum
			Rioceras_escandei
			Ruedemannoceras_boycii
			Rummoceras_rummuensis
			Sacerdosoceras_promus
			Saloceras_chinianense
			Schuchertoceras_troedssoni
			Shumardoceras_complanatum
			Sibumasuoceras_langkawiense
			Siljanoceras_varians
			Sinoceras_chinense
			Slemmestadoceras_attavus
			Strandoceras_tyriense
			Striatocycloceras_undulostriatum
			Suecoceras_barrandei
			Tafadnatoceras_tiouririnense
			Tajaroceras_wardae
			Tangshanoceras_endogastrum
			Tarphyceras_prematurum
			Teichertoceras_sinclairi
			Thylacoceras_kimberleyense
			Tragoceras_falcatum
			Trocholites_depressus
			Troedssonella_endoceroides
			Ulrichoceras_beloitense
			Valcouroceras_bovinum
			Valhalloceras_floweri
			Vasalemmoceras_tolerabile
			Wadema_taylori
			Warburgoceras_longitudinale
			Westonoceras_albertasaskatuanae
			Wutinoceras_foerstei
			XX_Bactroceras_mourguesi
			XX_Sinoceras_fenxiangense
			Zitteloceras_halleanum
			;
End;
Begin trees;
	Translate
		1 Actinoceras_tenuifilum,
		2 Adamsoceras_oelandicum,
		3 Allotrioceras_bifurcatum,
		4 Ancistroceras_ristnensis,
		5 Anthoceras_vaginatum,
		6 Aphetoceras_attenuatum,
		7 Apocrinoceras_talboti,
		8 Apsidoceras_montrealense,
		9 Archigeisonoceras_repplingense,
		10 Arionoceras_lotskirkense,
		11 Bactroceras_sandbergeri,
		12 Bajkaloceras_angarense,
		13 Barrandeoceras_natator,
		14 Bassleroceras_champlainense,
		15 Bathmoceras_holmi,
		16 Beloitoceras_siljanense,
		17 Bentoceras_proteus,
		18 Bisonoceras_corniforme,
		19 Botellusoceras_torpense,
		20 Buttsoceras_novemexicanum,
		21 Cabaneroceras_aznari,
		22 Cacheoceras_unimodum,
		23 Cameroceras_turrisoides,
		24 Campbelloceras_virginianum,
		25 Cassinoceras_wortheni,
		26 Centrocyrtoceras_annulatum,
		27 Centrocyrtocerina_frizonensis,
		28 Centroonoceras_tokunagai,
		29 Centrotarphyceras_seelyi,
		30 Charactoceras_triangulum,
		31 Clarkoceras_newtonwinchelli,
		32 Clinoceras_dens,
		33 Clitendoceras_saylesi,
		34 Clytoceras_capax,
		35 Cochlioceras_burchardi,
		36 Ctenoceras_sweeti,
		37 Curtoceras_eatoni,
		38 Cyclolituites_lynnensis,
		39 Cycloplectoceras_miseri,
		40 Cyclorangeroceras_blakei,
		41 Cyclostomiceras_cassinense,
		42 Cyrtendoceras_hircus,
		43 Cyrtocerina_madisonensis,
		44 Cyrtonybyoceras_haesitans,
		45 Dawsonoceras_fenestratum,
		46 Destombesiceras_zagorense,
		47 Dideroceras_incognitum,
		48 Diestoceras_parallelum,
		49 Discoceras_vasalemmense,
		50 Ectenolites_clelandi,
		51 Emmonsoceras_aristos,
		52 Eothinoceras_maitlandi,
		53 Estonioceras_imperfectum,
		54 Exoclitendoceras_rochdalense,
		55 Falcilituites_decheni,
		56 Glenisteroceras_obscurum,
		57 Gonioceras_anceps,
		58 Gorbyoceras_textumaraneum,
		59 Gouldoceras_synchonena,
		60 Hebetoceras_mirandum,
		61 Hedstroemoceras_haelluddenense,
		62 Hoeloceras_muroni,
		63 Intejoceras_angarense,
		64 Isorthoceras_wahlenbergi,
		65 Kundoceras_evansi,
		66 Lambeoceras_lambii,
		67 Langgunites_mucronulatus,
		68 Leonardoceras_parvum,
		69 Lituites_lituus,
		70 Malayorthoceras_gracilentum,
		71 Manchuroceras_wolungense,
		72 Mesothinoceras_floweri,
		73 Metabaltoceras_fusiforme,
		74 Microstomiceras_holmi,
		75 Montyoceras_arcuatum,
		76 Moridunoceras_castelli,
		77 Mysterioceras_australe,
		78 Najaceras_triangulatum,
		79 Neumatoceras_borense,
		80 Nilssonoceras_latisiphonatum,
		81 Ordosoceras_sphaeriforme,
		82 Orthoceras_regulare,
		83 Orthonybyoceras_dyeri,
		84 Pachendoceras_huzzahense,
		85 Padunoceras_rugosaeforme,
		86 Palaeodawsonocerina_senckenbergi,
		87 Paldoceras_paldiskense,
		88 Parvihebetoceras_wahli,
		89 Pictetoceras_oliviae,
		90 Plagiostomoceras_fragile,
		91 Plectoceras_jason,
		92 Pleurorthoceras_osmundbergense,
		93 Polydesmia_canaliculata,
		94 Polygrammoceras_lineatum,
		95 Polymeres_demetarum,
		96 Pomerantsoceras_tibia,
		97 Probillingsites_scandinavicum,
		98 Proteoceras_perkinsi,
		99 Proterocameroceras_brainerdi,
		100 Proterovaginoceras_belemnitiforme,
		101 Protocycloceras_lamarcki,
		102 Protothinoceras_yini,
		103 Pseudowutinoceras_wuhaiense,
		104 Redpathoceras_bullatum,
		105 Rhynchorthoceras_conicum,
		106 Richardsonoceras_ellipticum,
		107 Rioceras_escandei,
		108 Ruedemannoceras_boycii,
		109 Rummoceras_rummuensis,
		110 Sacerdosoceras_promus,
		111 Saloceras_chinianense,
		112 Schuchertoceras_troedssoni,
		113 Shumardoceras_complanatum,
		114 Sibumasuoceras_langkawiense,
		115 Siljanoceras_varians,
		116 Sinoceras_chinense,
		117 Slemmestadoceras_attavus,
		118 Strandoceras_tyriense,
		119 Striatocycloceras_undulostriatum,
		120 Suecoceras_barrandei,
		121 Tafadnatoceras_tiouririnense,
		122 Tajaroceras_wardae,
		123 Tangshanoceras_endogastrum,
		124 Tarphyceras_prematurum,
		125 Teichertoceras_sinclairi,
		126 Thylacoceras_kimberleyense,
		127 Tragoceras_falcatum,
		128 Trocholites_depressus,
		129 Troedssonella_endoceroides,
		130 Ulrichoceras_beloitense,
		131 Valcouroceras_bovinum,
		132 Valhalloceras_floweri,
		133 Vasalemmoceras_tolerabile,
		134 Wadema_taylori,
		135 Warburgoceras_longitudinale,
		136 Westonoceras_albertasaskatuanae,
		137 Wutinoceras_foerstei,
		138 XX_Bactroceras_mourguesi,
		139 XX_Sinoceras_fenxiangense,
		140 Zitteloceras_halleanum
;
tree TREE1 = ((((((((((((((((1[&height=8.7301479191562,height_95%_HPD={6.603180311333574,10.884802158371038},height_median=8.658394972518806,height_range={6.600897522830678,11.199917838304941},length=13.14353790317655,length_95%_HPD={4.9382717193616585,21.219198132789504},length_median=12.99119376722042,length_range={0.9248514793435376,24.066505220962494},rate=0.012059298594779297,rate_95%_HPD={0…
End;
