# Supplementary material for: Early cephalopod evolution clarified through Bayesian phylogenetic inference
Source: BMC Biol. 2022 Apr 14;20:88. doi: 10.1186/s12915-022-01284-5 (PMC9008929; doi:10.1186/s12915-022-01284-5)
Supplement: Supplementary file 6 — Additional file 6: Data S5. BEAST files. All xml-files used for the analyses and the corresponding summary trees are combined in a single zip-file. [file 12915_2022_1284_MOESM6_ESM.zip › 11_CtEl_mcc_pr.tre]

#NEXUS

Begin taxa;
	Dimensions ntax=29;
		Taxlabels
			Actinoceras_tenuifilum
			Adamsoceras_oelandicum
			Bactroceras_sandbergeri
			Bathmoceras_holmi
			Bisonoceras_corniforme
			Buttsoceras_novemexicanum
			Centroonoceras_tokunagai
			Cyrtocerina_madisonensis
			Dawsonoceras_fenestratum
			Diestoceras_parallelum
			Estonioceras_imperfectum
			Intejoceras_angarense
			Isorthoceras_wahlenbergi
			Lituites_lituus
			Orthoceras_regulare
			Padunoceras_rugosaeforme
			Parvihebetoceras_wahli
			Proterocameroceras_brainerdi
			Proterovaginoceras_belemnitiforme
			Protocycloceras_lamarcki
			Richardsonoceras_ellipticum
			Rioceras_escandei
			Schuchertoceras_troedssoni
			Sinoceras_chinense
			Strandoceras_tyriense
			Suecoceras_barrandei
			Tarphyceras_prematurum
			Warburgoceras_longitudinale
			Westonoceras_albertasaskatuanae
			;
End;
Begin trees;
	Translate
		   1 Actinoceras_tenuifilum,
		   2 Adamsoceras_oelandicum,
		   3 Bactroceras_sandbergeri,
		   4 Bathmoceras_holmi,
		   5 Bisonoceras_corniforme,
		   6 Buttsoceras_novemexicanum,
		   7 Centroonoceras_tokunagai,
		   8 Cyrtocerina_madisonensis,
		   9 Dawsonoceras_fenestratum,
		  10 Diestoceras_parallelum,
		  11 Estonioceras_imperfectum,
		  12 Intejoceras_angarense,
		  13 Isorthoceras_wahlenbergi,
		  14 Lituites_lituus,
		  15 Orthoceras_regulare,
		  16 Padunoceras_rugosaeforme,
		  17 Parvihebetoceras_wahli,
		  18 Proterocameroceras_brainerdi,
		  19 Proterovaginoceras_belemnitiforme,
		  20 Protocycloceras_lamarcki,
		  21 Richardsonoceras_ellipticum,
		  22 Rioceras_escandei,
		  23 Schuchertoceras_troedssoni,
		  24 Sinoceras_chinense,
		  25 Strandoceras_tyriense,
		  26 Suecoceras_barrandei,
		  27 Tarphyceras_prematurum,
		  28 Warburgoceras_longitudinale,
		  29 Westonoceras_albertasaskatuanae
;
tree TREE1 = ((((((((1[&height=8.73014791909901,height_95%_HPD={6.603180307200006,10.884802159380001},height_median=8.658394973400004,height_range={6.600897522299995,11.199917844000005},length=18.095378210174605,length_95%_HPD={12.096245380000003,23.37115335},length_median=18.362236429999996,length_range={7.1602825800000005,26.63826823}]:15.765699759999997,2[&height=18.297003442295864,height_95%_HPD={16.900533121100008,19.689359140000004},height_median=18.222771093800002,height_range={16.900533121100008,19.8984264918},length=8.528522686977775,length_95%_HPD={2.5622761889999985,13.135950299999998},length_median=8.7967730355,length_range={0.059196095859999076,17.43023463}]:6.231961021)[&height=26.825526129273733,height_95%_HPD={20.980262478700002,31.246232424600002},height_median=27.2651641976,height_range={17.818094392400006,34.464572679899995},length=6.619573123139841,length_95%_HPD={1.5477658860000005,12.359437750000001},length_median=6.2132346215,length_range={0.6780294109000025,19.3065573},posterior=1.0]:5.910384148000002,((7[&height=17.124051865745695,height_95%_HPD={13.900664058410001,21.449456510500003},height_median=16.707686450749996,height_range={13.900664058410001,22.792307113000003},length=2.2080258767180427,length_95%_HPD={0.0,5.813313072},length_median=1.772517947499999,length_range={0.0,19.327781450000003}]:1.7002352420000015,13[&height=2.2793939920261606,height_95%_HPD={1.4943354866000007,2.6999752890999957},height_median=2.3867188501350043,height_range={0.714381503999995,2.6999752890999957},length=16.98438680847304,length_95%_HPD={12.21603399,21.926064829999998},length_median=16.77687528,length_range={4.014354164000004,32.80376224}]:21.917369)[&height=19.270013448862763,height_95%_HPD={14.818458503999999,24.105620654000003},height_median=19.071446775800002,height_range={14.116354763999997,28.335623765399998},length=8.192183669025818,length_95%_HPD={0.9679415238999987,15.976535249999998},length_median=7.782775751499999,length_range={0.35059439100000134,21.9205995},posterior=0.9516935036091061]:2.7133006339999994,9[&height=2.2793939919698243,height_95%_HPD={1.4943354886000009,2.699975281100002},height_median=2.386718854635003,height_range={0.7143815059999952,2.699975281100002},length=23.063257643831214,length_95%_HPD={16.518622050000005,30.87417231},length_median=22.704989285,length_range={4.014354164000004,38.19509438}]:24.63066964)[&height=26.544887573932492,height_95%_HPD={21.140499443400003,33.2788470209},height_median=26.306125704399996,height_range={15.384810387999998,36.214334530200006},length=6.538319057670532,length_95%_HPD={5.186503812026899E-4,12.204562539999998},length_median=6.557777343999998,length_range={5.186503812026899E-4,17.983507070000005},posterior=0.5347029428095502]:4.704401164)[&height=33.3795246464938,height_95%_HPD={30.333185257000004,36.693564037},height_median=33.313796429599996,height_range={28.753694461800002,39.8005371483},length=2.852198315173719,length_95%_HPD={0.42355273359999757,5.802358489000003},length_median=2.6733369640000006,length_range={0.014844008620002569,8.552814509999997},posterior=0.5016657412548584]:3.618608882,6[&height=25.066351473649373,height_95%_HPD={24.650313677,25.4982865716},height_median=25.074538822050002,height_range={24.6003757653,25.49996372386},length=10.620245280021992,length_95%_HPD={5.299358450999996,14.6626333},length_median=10.910380905,length_range={0.0,16.833928349999997}]:10.02508297)[&height=36.250467003756775,height_95%_HPD={33.623269750400006,38.984944500089995},height_median=36.248175463600006,height_range={30.7703030188,41.211486386500006},length=2.3281943720957723,length_95%_HPD={0.09759462192000257,4.8225807849999995},length_median=2.1092555279999985,length_range={0.048645073109994996,9.524303466},posterior=0.49000555247084954]:3.9103815739999987,15[&height=15.44138346891626,height_95%_HPD={14.108219996600006,16.871558531699996},height_median=15.44128974225,height_range={13.902351943019994,16.898839402419995},length=13.654478391430859,length_95%_HPD={4.097042176999999,24.850766429999997},length_median=12.752769825,length_range={1.287222889999999,27.92366716}]:22.063962259999997)[&height=36.33656088189757,height_95%_HPD={33.5268247816,39.762555690170004},height_median=36.2190018724,height_range={29.804324907,41.9193520458},length=2.4367534275554616,length_95%_HPD={0.09832917363999627,5.200442031999998},length_median=2.245991350000004,length_range={0.011574671790000934,9.014757955},posterior=0.4172681843420322]:0.45079887290000187,((12[&height=18.518710749353755,height_95%_HPD={17.1024877467,19.899569925400005},height_median=18.5586555658,height_range={16.900924715800006,19.899770960200005},length=13.266069332465856,length_95%_HPD={8.701578128999998,18.2837582},length_median=13.04707138,length_range={4.877011334999999,26.4133149}]:11.283495690000002,20[&height=28.89104001917741,height_95%_HPD={28.100436132,30.117581379},height_median=28.736170801262503,height_range={28.100436132,30.594411102900004},length=3.686163761314077,length_95%_HPD={0.0,9.861368656999996},length_median=2.904876827999999,length_range={0.0,16.80501372}]:0.994290276000001)[&height=31.8947287730543,height_95%_HPD={28.7554322912,35.7833075252},height_median=31.588694626785,height_range={28.263662951199997,40.646654821300004},length=6.271604397707079,length_95%_HPD={1.1070060380000015,12.575572429999994},length_median=6.072072263999999,length_range={0.08426124852000072,16.40824115},posterior=0.8784008883953359]:9.585193759,(14[&height=18.08955082806769,height_95%_HPD={16.900115810999996,19.5578608947},height_median=17.9454897624,height_range={16.900115810999996,19.894571864200003},length=7.677248584488338,length_95%_HPD={3.610189654999999,13.06778538},length_median=7.294080962000001,length_range={1.5854232390000007,21.554927400000004}]:12.070983419999997,24[&height=7.6735710932507635,height_95%_HPD={6.730056274000006,8.492964268000001},height_median=7.7359018755000015,height_range={6.600276806999993,8.4997964441},length=18.09119975428096,length_95%_HPD={13.966635199999999,23.51424554},length_median=17.702671725000002,length_range={11.372996439999998,28.406366230000003}]:23.47873645)[&height=25.761333940242675,height_95%_HPD={21.347996132199995,30.67108913925},height_median=25.334901965599997,height_range={19.146082246000002,35.961869068599995},length=9.822475296985536,length_95%_HPD={2.2098423959999955,16.0320738},length_median=10.161682849999998,length_range={0.11448044109999955,20.88174119},posterior=0.9991671293725708]:7.125340727000001)[&height=36.089561394650765,height_95%_HPD={31.911693601899998,39.8612368766},height_median=36.219316038,height_range={30.010103957299997,40.8499704339},length=2.6066779492489864,length_95%_HPD={0.006033339600996612,6.385110425000001},length_median=2.113766136499997,length_range={0.006033339600996612,9.575525020999997},posterior=0.2509716823986674]:0.2710799968999993)[&height=38.88608260789503,height_95%_HPD={36.211386243,41.29527714069},height_median=38.91329355980001,height_range={34.8020767401,44.1691621883},length=1.6424926523124723,length_95%_HPD={0.011024715819999642,4.025565046000004},length_median=1.387464008000002,length_range={0.003938884150002764,7.372896513000001},posterior=0.5360910605219322]:0.8068646834000006,3[&height=17.941362751858385,height_95%_HPD={14.821094885999997,19.899493488000005},height_median=18.3458616715,height_range={13.910217682000003,19.8998974527},length=21.79540381460016,length_95%_HPD={17.422808490000005,26.45039424},length_median=21.692251765,length_range={15.223407209999998,29.81102723}]:21.07266232)[&height=40.295299395821495,height_95%_HPD={37.932135527,42.60459094},height_median=40.276626495749994,height_range={36.259780983599995,44.736670499729996},length=2.0327623416360447,length_95%_HPD={0.24193428480000279,4.349277661999999},length_median=1.877938827499996,length_range={0.0011700332020012638,7.047271271999996},posterior=0.7068295391449195]:2.973941699000001,((((10[&height=2.279393991992257,height_95%_HPD={1.4943354930000012,2.699975280800004},height_median=2.386718849500003,height_range={0.7143815132999976,2.699975280800004},length=16.168739907144094,length_95%_HPD={9.656600857,24.53602472},length_median=15.681191709999998,length_range={2.2482133900000036,32.17232301}]:19.193735679999996,(25[&height=1.7766872383121015,height_95%_HPD={0.8371126723000017,2.6999006310000055},height_median=1.8129142391450017,height_range={0.7001679229999951,2.6999006310000055},length=11.304682074097983,length_95%_HPD={5.620587217000001,16.621741609999997},length_median=10.894505209999998,length_range={2.9123164339999974,42.82443028}]:13.98637252,29[&height=4.748945664515905,height_95%_HPD={2.9282422120000007,6.575390348629995},height_median=4.810632011099997,height_range={2.700703592999993,6.599458284149996},length=8.177591722503498,length_95%_HPD={3.1168465350000005,13.866867369999998},length_median=7.898682663999999,length_range={0.8051844805999977,20.13180598}]:12.323383169999996)[&height=12.807550154376877,height_95%_HPD={8.000196872000004,17.877839037000005},height_median=12.627647920000001,height_range={5.687000127000005,24.233093240300004},length=7.987147345944924,length_95%_HPD={0.42781967279999833,28.883839970000004},length_median=5.1810236110000005,length_range={0.04397082767000171,36.5610696},posterior=0.9752915047196002]:4.918339700000001)[&height=17.5745140772441,height_95%_HPD={11.71733468,23.542765573799997},height_median=17.3368260845,height_range={7.905458021199998,34.4897870196},length=7.705081543598385,length_95%_HPD={0.05255213054000052,19.38347084},length_median=6.8745532969999985,length_range={0.05255213054000052,31.353980050000004},posterior=0.8225985563575792]:4.011048692999999,21[&height=16.041251798212816,height_95%_HPD={14.644521130000001,16.899995226},height_median=16.20331319295,height_range={13.906550708699996,16.899995226},length=8.410166335031128,length_95%_HPD={1.3614610589999998,14.475634540000001},length_median=8.114791069499999,length_range={0.4678722746999995,26.28552199}]:8.271358399)[&height=24.416387620019673,height_95%_HPD={18.960559836,29.638242661000007},height_median=24.33834017500001,height_range={16.841092532999994,40.3954332989},length=6.5830137687434584,length_95%_HPD={0.01518736359999906,16.34811871},length_median=5.305075155000001,length_range={0.01518736359999906,24.295967370000003},posterior=0.6082731815657968]:5.850851576,((17[&height=0.0,length=13.622916710869792,length_95%_HPD={8.989398116000004,18.848511699999996},length_median=13.50938056,length_range={4.337351630999997,23.830238699999995}]:14.503321190000001,23[&height=2.27939399193504,height_95%_HPD={1.4943354899999974,2.6999752810000004},height_median=2.386718852000005,height_range={0.7143815099999955,2.6999752810000004},length=11.343522718934786,length_95%_HPD={6.452099967000002,16.468359710000005},length_median=11.226251325000002,length_range={2.026610069,21.199254090000004}]:12.773328059999997)[&height=13.622916710869792,height_95%_HPD={8.989398116000004,18.848511699999996},height_median=13.50938056,height_range={4.337351630999997,23.830238699999995},length=19.002187497077742,length_95%_HPD={3.8485174640000004,32.07460712},length_median=20.118705220000002,length_range={1.193555711000002,38.027177560000005},posterior=1.0]:9.226589703999998,28[&height=2.279393991953036,height_95%_HPD={1.4943354850000077,2.6999752758},height_median=2.386718854500007,height_range={0.7143814999999947,2.6999752758},length=22.618827373923065,length_95%_HPD={13.418248949999999,33.047270940000004},length_median=22.184950905,length_range={8.952353670999997,40.30680732}]:21.999917759999995)[&height=22.873962554865894,height_95%_HPD={16.217630872,31.323692027},height_median=22.366949387000002,height_range={11.389160121000003,42.86219627},length=9.814428655812048,length_95%_HPD={0.5708906013999986,21.629310780000004},length_median=8.887884704999998,length_range={0.02605991182999645,30.80707847},posterior=0.36646307606885065]:7.055718185)[&height=32.929832410925265,height_95%_HPD={24.773759856999995,40.920873785},height_median=32.53806283,height_range={22.2082157496,43.59716428},length=8.148368984516836,length_95%_HPD={0.13486149629999744,15.35941909},length_median=8.324488656000007,length_range={0.016019445519994235,20.38191415},posterior=0.39838978345363685]:8.985640366000002,(11[&height=16.04125179829056,height_95%_HPD={14.644521134000009,16.899995223000005},height_median=16.20331319145,height_range={13.9065507107,16.899995223000005},length=19.442834638106927,length_95%_HPD={16.041825430000003,23.495386789999998},length_median=19.3362233,length_range={4.158261121999999,26.66221557}]:17.20420215,27[&height=29.399606064606868,height_95%_HPD={28.264026702999995,30.59997364825},height_median=29.4213406765,height_range={28.100380752,30.59997364825},length=6.159273921107963,length_95%_HPD={2.6768023739999975,9.678535323999998},length_median=5.984303350999998,length_range={0.6922255678999996,13.175174639999998}]:5.738234366)[&height=35.55372860794594,height_95%_HPD={32.618909600900004,39.2641793405},height_median=35.369920749,height_range={28.839142378099996,42.010437186},length=5.121443912017341,length_95%_HPD={1.2822272089999984,9.085627144999997},length_median=5.052337838,length_range={0.4275784865999981,12.97577017},posterior=0.9897279289283731]:5.903648191000002)[&height=41.131895071241196,height_95%_HPD={38.476329869000004,43.872079211},height_median=41.193449817200005,height_range={35.655400997,44.71570036},length=1.5883466712545156,length_95%_HPD={4.4161935090158977E-4,4.000386272},length_median=1.314561139000002,length_range={4.4161935090158977E-4,6.858847791999999},posterior=0.43642420877290394]:3.0543902000000003)[&height=42.69372336658646,height_95%_HPD={40.648957917960004,44.60789789145},height_median=42.720609991299995,height_range={39.0313783389,45.3608217671},length=1.6353663563766436,length_95%_HPD={0.002963714279999863,3.2345094109999977},length_median=1.5296307469999988,length_range={0.002963714279999863,5.215716194000002},posterior=0.7970571904497501]:1.366699998999998,(((4[&height=18.521975905433084,height_95%_HPD={17.100270004400002,19.897240431649998},height_median=18.57708664042,height_range={16.901623012599995,19.8992450785},length=19.59415227288732,length_95%_HPD={15.80023456,23.554736449999996},length_median=19.54109329,length_range={13.104711370000004,26.678107120000004}]:20.94792636,8[&height=4.3120358885846475,height_95%_HPD={1.3159774603000045,6.599870507300004},height_median=4.610791941450003,height_range={0.707538278260003,6.599870507300004},length=33.811966881471385,length_95%_HPD={29.554708159999997,38.78957031},length_median=33.71822593500001,length_range={27.47047884,41.7534351}]:34.16932137)[&height=38.11239514797506,height_95%_HPD={34.794162735,41.628532852000006},height_median=38.063335406200004,height_range={33.353239470999995,44.353627714400005},length=5.066024445355753,length_95%_HPD={1.320782696000002,8.757483244},length_median=5.017950494000001,length_range={0.23501865270000621,11.269996640000002},posterior=0.9966685174902832]:4.903473329999997,22[&height=34.38106812689854,height_95%_HPD={33.202942471200004,35.6269302665},height_median=34.32248568795001,height_range={33.2005249188,35.7997396792},length=8.545264202082073,length_95%_HPD={5.036293824000005,11.445813350000002},length_median=8.760877852500006,length_range={0.0,12.24400558}]:9.326917733999998)[&height=42.360477873143125,height_95%_HPD={39.45684867952,44.786110101800006},height_median=42.551015080089996,height_range={36.5137732574,45.13296357189999},length=1.5263529216203244,length_95%_HPD={9.576515394016383E-4,4.067574221000001},length_median=1.1517987699999992,length_range={9.576515394016383E-4,6.984255592000004},posterior=0.3184342032204331]:0.44609380200000004,((5[&height=34.453719889562066,height_95%_HPD={33.2001576743,36.7289244103},height_median=34.15038607375,height_range={33.2001576743,38.2966964059},length=2.776401859855833,length_95%_HPD={0.0,5.6305405900000025},length_median=2.535401280500004,length_range={0.0,11.604224700000003}]:4.291526295000004,(16[&height=16.19510792542744,height_95%_HPD={13.900219163300001,19.207553148200006},height_median=15.937395947400006,height_range={13.900219163300001,19.89889423035},length=1.6909539624027188,length_95%_HPD={0.0,4.753440857000001},length_median=1.264705952,length_range={0.0,12.880389699999998}]:0.3760912621999992,19[&height=12.635752843690085,height_95%_HPD={11.350076009599995,13.89943599083},height_median=12.687561811349997,height_range={11.200518011,13.899723599400001},length=5.2567983212503275,length_95%_HPD={1.7008335690000003,9.375565498999997},length_median=5.062500629499999,length_range={0.5407335704000005,24.62150768}]:1.7277229060000003)[&height=17.96592748619279,height_95%_HPD={14.389263871499999,21.733376527999997},height_median=17.728464362940002,height_range={13.990134066299994,31.0142569345},length=18.899069781255125,length_95%_HPD={14.08768435,24.104870219999995},length_median=19.099940895000003,length_range={2.100830534,27.128865119999997},posterior=0.9194891726818434]:23.42629556)[&height=37.05398332852138,height_95%_HPD={34.369281867000005,39.80317238224001},height_median=36.95602238245,height_range={33.825044705699995,43.4223843715},length=4.120816940322438,length_95%_HPD={0.822156593599999,7.801121727999998},length_median=3.8297884920000023,length_range={0.022340375870001594,11.066874670000004},posterior=0.9544697390338701]:3.000924335999997,(18[&height=28.891040019126624,height_95%_HPD={28.100436131499997,30.117581381880004},height_median=28.7361707993625,height_range={28.100436131499997,30.594411104200006},length=7.416173323350557,length_95%_HPD={1.457164634999998,13.460782989999998},length_median=7.092542653999999,length_range={0.2725673879999988,16.477263449999995}]:6.918905427999995,26[&height=12.635752843787333,height_95%_HPD={11.350076006599998,13.89943598983},height_median=12.687561807849995,height_range={11.200518013999996,13.899723605399998},length=23.322621967724356,length_95%_HPD={17.075910980000003,29.479162869999996},length_median=23.203234409999997,length_range={5.386364061999998,32.18833722}]:22.391577939999998)[&height=35.375624939540685,height_95%_HPD={30.185418347700004,40.9909634222},height_median=35.21178599727,height_range={28.8513889934,43.6653972227},length=6.0191335902713625,length_95%_HPD={0.01462543515000192,11.207988739999998},length_median=5.9744161729999945,length_range={0.01462543515000192,15.036875780000003},posterior=0.8070516379789006]:5.763364864000003)[&height=41.032094305876164,height_95%_HPD={38.1623666131,43.8647297354},height_median=41.04084437470001,height_range={36.244951159399996,45.27441579733},length=2.7142155392795746,length_95%_HPD={0.1429879394000011,5.256570897000003},length_median=2.5718966969999997,length_range={0.0018626804030006383,8.275221361},posterior=0.8270405330372016]:2.5685162979999987)[&height=43.72140045193483,height_95%_HPD={42.122884851,45.0138885093},height_median=43.823808322699996,height_range={40.751924406200004,45.36213568701},length=0.9798142644840825,length_95%_HPD={0.0021309686909987136,2.3725727610000007},length_median=0.8387470138999973,length_range={0.0021309686909987136,4.013131399000002},posterior=0.417823431426985]:0.747283824900002)[&height=44.7779766421666,height_95%_HPD={43.9677487752,45.364085169},height_median=44.869392134,height_range={41.541316018,45.7643623625},length=0.0,posterior=1.0]:0.0;
End;
