# Supplementary material for: Early cephalopod evolution clarified through Bayesian phylogenetic inference
Source: BMC Biol. 2022 Apr 14;20:88. doi: 10.1186/s12915-022-01284-5 (PMC9008929; doi:10.1186/s12915-022-01284-5)
Supplement: Supplementary file 6 — Additional file 6: Data S5. BEAST files. All xml-files used for the analyses and the corresponding summary trees are combined in a single zip-file. [file 12915_2022_1284_MOESM6_ESM.zip › 12_CtRd_mcc.tre]

#NEXUS
Begin taxa;
	Dimensions ntax=87;
		Taxlabels
			Aetheloxoceras_suxianense
			Allotrioceras_bifurcatum
			Ancistroceras_ristnensis
			Annoceras_costatum
			Anthoceras_vaginatum
			Aphetoceras_attenuatum
			Apocrinoceras_talboti
			Archigeisonoceras_repplingense
			Bajkaloceras_angarense
			Balkoceras_gracile
			Barrandeoceras_natator
			Beloitoceras_siljanense
			Cabaneroceras_aznari
			Cacheoceras_unimodum
			Campbelloceras_virginianum
			Centroonoceras_tokunagai
			Chabactoceras_planum
			Charactoceras_triangulum
			Clinoceras_dens
			Cochlioceras_burchardi
			Ctenoceras_sweeti
			Curtoceras_eatoni
			Cyclorangeroceras_blakei
			Cyrtendoceras_hircus
			Cyrtocerina_madisonensis
			Destombesiceras_zagorense
			Diestoceras_parallelum
			Ectenolites_clelandi
			Emmonsoceras_aristos
			Estonioceras_imperfectum
			Gorbyoceras_textumaraneum
			Gouldoceras_synchonena
			Hebetoceras_mirandum
			Hoeloceras_muroni
			Huaihecerina_elegans
			Intejoceras_angarense
			Lebetoceras_oepiki
			Lituites_lituus
			Loxochoanella_warburtoni
			Malayorthoceras_gracilentum
			Manchuroceras_wolungense
			Mesothinoceras_floweri
			Metabaltoceras_fusiforme
			Microstomiceras_holmi
			Montyoceras_arcuatum
			Moridunoceras_castelli
			Oelandoceras_haelluddenense
			Oneotoceras_loculosum
			Ordosoceras_sphaeriforme
			Paldoceras_paldiskense
			Paradakeoceras_minor
			Phthanoncoceras_oelandense
			Pleurorthoceras_osmundbergense
			Polygrammoceras_lineatum
			Pomerantsoceras_tibia
			Proteoceras_perkinsi
			Proterovaginoceras_belemnitiforme
			Protocycloceras_lamarcki
			Pseudowutinoceras_wuhaiense
			Qiushugouceras_inclinatum
			Redpathoceras_bullatum
			Rhynchorthoceras_conicum
			Richardsonoceras_ellipticum
			Robsonoceras_robsonense
			Rummoceras_rummuensis
			Shideleroceras_sinuatum
			Sibumasuoceras_langkawiense
			Siljanoceras_varians
			Sinoceras_chinense
			Sinoeremoceras_sp
			Slemmestadoceras_attavus
			Striatocycloceras_undulostriatum
			Suecoceras_barrandei
			Tarphyceras_prematurum
			Teichertoceras_sinclairi
			Ulrichoceras_beloitense
			Valcouroceras_bovinum
			Valhalloceras_floweri
			Vasalemmoceras_tolerabile
			Vassaroceras_henrietta
			Wadema_taylori
			Westonoceras_albertasaskatuanae
			XX_Bactroceras_mourguesi
			XX_Ectenolites_primus
			XX_Sinoceras_fenxiangense
			Yanheceras_endogastrum
			Zitteloceras_halleanum
			;
End;
Begin trees;
	Translate
		1 Aetheloxoceras_suxianense,
		2 Allotrioceras_bifurcatum,
		3 Ancistroceras_ristnensis,
		4 Annoceras_costatum,
		5 Anthoceras_vaginatum,
		6 Aphetoceras_attenuatum,
		7 Apocrinoceras_talboti,
		8 Archigeisonoceras_repplingense,
		9 Bajkaloceras_angarense,
		10 Balkoceras_gracile,
		11 Barrandeoceras_natator,
		12 Beloitoceras_siljanense,
		13 Cabaneroceras_aznari,
		14 Cacheoceras_unimodum,
		15 Campbelloceras_virginianum,
		16 Centroonoceras_tokunagai,
		17 Chabactoceras_planum,
		18 Charactoceras_triangulum,
		19 Clinoceras_dens,
		20 Cochlioceras_burchardi,
		21 Ctenoceras_sweeti,
		22 Curtoceras_eatoni,
		23 Cyclorangeroceras_blakei,
		24 Cyrtendoceras_hircus,
		25 Cyrtocerina_madisonensis,
		26 Destombesiceras_zagorense,
		27 Diestoceras_parallelum,
		28 Ectenolites_clelandi,
		29 Emmonsoceras_aristos,
		30 Estonioceras_imperfectum,
		31 Gorbyoceras_textumaraneum,
		32 Gouldoceras_synchonena,
		33 Hebetoceras_mirandum,
		34 Hoeloceras_muroni,
		35 Huaihecerina_elegans,
		36 Intejoceras_angarense,
		37 Lebetoceras_oepiki,
		38 Lituites_lituus,
		39 Loxochoanella_warburtoni,
		40 Malayorthoceras_gracilentum,
		41 Manchuroceras_wolungense,
		42 Mesothinoceras_floweri,
		43 Metabaltoceras_fusiforme,
		44 Microstomiceras_holmi,
		45 Montyoceras_arcuatum,
		46 Moridunoceras_castelli,
		47 Oelandoceras_haelluddenense,
		48 Oneotoceras_loculosum,
		49 Ordosoceras_sphaeriforme,
		50 Paldoceras_paldiskense,
		51 Paradakeoceras_minor,
		52 Phthanoncoceras_oelandense,
		53 Pleurorthoceras_osmundbergense,
		54 Polygrammoceras_lineatum,
		55 Pomerantsoceras_tibia,
		56 Proteoceras_perkinsi,
		57 Proterovaginoceras_belemnitiforme,
		58 Protocycloceras_lamarcki,
		59 Pseudowutinoceras_wuhaiense,
		60 Qiushugouceras_inclinatum,
		61 Redpathoceras_bullatum,
		62 Rhynchorthoceras_conicum,
		63 Richardsonoceras_ellipticum,
		64 Robsonoceras_robsonense,
		65 Rummoceras_rummuensis,
		66 Shideleroceras_sinuatum,
		67 Sibumasuoceras_langkawiense,
		68 Siljanoceras_varians,
		69 Sinoceras_chinense,
		70 Sinoeremoceras_sp,
		71 Slemmestadoceras_attavus,
		72 Striatocycloceras_undulostriatum,
		73 Suecoceras_barrandei,
		74 Tarphyceras_prematurum,
		75 Teichertoceras_sinclairi,
		76 Ulrichoceras_beloitense,
		77 Valcouroceras_bovinum,
		78 Valhalloceras_floweri,
		79 Vasalemmoceras_tolerabile,
		80 Vassaroceras_henrietta,
		81 Wadema_taylori,
		82 Westonoceras_albertasaskatuanae,
		83 XX_Bactroceras_mourguesi,
		84 XX_Ectenolites_primus,
		85 XX_Sinoceras_fenxiangense,
		86 Yanheceras_endogastrum,
		87 Zitteloceras_halleanum
;
tree TREE1 = (((1[&height=42.71818588006412,height_95%_HPD={42.30001951411185,43.35460674529651},height_median=42.65142312604692,height_range={42.30001951411185,43.599709347316264},length=0.756059758777846,length_95%_HPD={0.0,1.5137673845158446},length_median=0.6972357887406417,length_range={0.0,2.8030787511110375},rate=0.06535551028580454,rate_95%_HPD={6.222346419177229E-4,0.16389787875036485},r…
End;
