# Supplementary material for: Early cephalopod evolution clarified through Bayesian phylogenetic inference
Source: BMC Biol. 2022 Apr 14;20:88. doi: 10.1186/s12915-022-01284-5 (PMC9008929; doi:10.1186/s12915-022-01284-5)
Supplement: Supplementary file 6 — Additional file 6: Data S5. BEAST files. All xml-files used for the analyses and the corresponding summary trees are combined in a single zip-file. [file 12915_2022_1284_MOESM6_ESM.zip › 12_CtRd_mcc_pr.tre]

#NEXUS

Begin taxa;
	Dimensions ntax=28;
		Taxlabels
			Anthoceras_vaginatum
			Cabaneroceras_aznari
			Centroonoceras_tokunagai
			Cochlioceras_burchardi
			Ctenoceras_sweeti
			Cyrtocerina_madisonensis
			Estonioceras_imperfectum
			Hebetoceras_mirandum
			Hoeloceras_muroni
			Intejoceras_angarense
			Lituites_lituus
			Manchuroceras_wolungense
			Mesothinoceras_floweri
			Ordosoceras_sphaeriforme
			Pomerantsoceras_tibia
			Proteoceras_perkinsi
			Proterovaginoceras_belemnitiforme
			Protocycloceras_lamarcki
			Redpathoceras_bullatum
			Richardsonoceras_ellipticum
			Siljanoceras_varians
			Sinoceras_chinense
			Striatocycloceras_undulostriatum
			Suecoceras_barrandei
			Tarphyceras_prematurum
			Ulrichoceras_beloitense
			Westonoceras_albertasaskatuanae
			XX_Bactroceras_mourguesi
			;
End;
Begin trees;
	Translate
		   1 Anthoceras_vaginatum,
		   2 Cabaneroceras_aznari,
		   3 Centroonoceras_tokunagai,
		   4 Cochlioceras_burchardi,
		   5 Ctenoceras_sweeti,
		   6 Cyrtocerina_madisonensis,
		   7 Estonioceras_imperfectum,
		   8 Hebetoceras_mirandum,
		   9 Hoeloceras_muroni,
		  10 Intejoceras_angarense,
		  11 Lituites_lituus,
		  12 Manchuroceras_wolungense,
		  13 Mesothinoceras_floweri,
		  14 Ordosoceras_sphaeriforme,
		  15 Pomerantsoceras_tibia,
		  16 Proteoceras_perkinsi,
		  17 Proterovaginoceras_belemnitiforme,
		  18 Protocycloceras_lamarcki,
		  19 Redpathoceras_bullatum,
		  20 Richardsonoceras_ellipticum,
		  21 Siljanoceras_varians,
		  22 Sinoceras_chinense,
		  23 Striatocycloceras_undulostriatum,
		  24 Suecoceras_barrandei,
		  25 Tarphyceras_prematurum,
		  26 Ulrichoceras_beloitense,
		  27 Westonoceras_albertasaskatuanae,
		  28 XX_Bactroceras_mourguesi
;
tree TREE1 = ((((1[&height=18.264693400565477,height_95%_HPD={16.901646434600003,19.708158428400004},height_median=18.220923015319997,height_range={16.900963104300004,19.8993054296},length=4.308835912306644,length_95%_HPD={0.2784342972999987,10.06669161},length_median=3.698419380999999,length_range={0.24272229629999842,19.954291649999995}]:2.836228176999999,24[&height=12.69665419755297,height_95%_HPD={11.396535067000002,13.894278089699998},height_median=12.763091328,height_range={11.200042169999996,13.89969721903},length=9.988574887278185,length_95%_HPD={4.849850848999999,16.54494672},length_median=9.4270333045,length_range={1.7541123009999993,24.005748229999995}]:6.706644608000001)[&height=22.375328106867954,height_95%_HPD={18.055672103000003,27.883839027300006},height_median=21.88799186575,height_range={17.327715939099996,35.5166637822},length=7.336964062454019,length_95%_HPD={0.005307248783001484,14.43760688},length_median=7.103842933999999,length_range={0.005307248783001484,22.08759848},posterior=0.7862298722931704]:8.251889485,((2[&height=18.51407219785049,height_95%_HPD={17.0969721835,19.897002925459997},height_median=18.560712691799992,height_range={16.900031708999993,19.898077060779993},length=6.0291684438842506,length_95%_HPD={0.2534872385,12.612375640000003},length_median=5.415726879000001,length_range={0.0,22.47719829}]:5.991112034,17[&height=12.69665419751402,height_95%_HPD={11.396535069999999,13.894278086699998},height_median=12.76309133,height_range={11.2000421694,13.899697223730001},length=14.211453580035254,length_95%_HPD={5.697382270000002,21.52207775},length_median=14.81788867,length_range={1.7541123009999993,28.360384800000002}]:10.34861545)[&height=23.604412304711037,height_95%_HPD={18.2599667315,29.355524512339997},height_median=23.07027636005,height_range={17.412875274899996,34.687210595159996},length=5.692876704396595,length_95%_HPD={0.032800614909998416,11.33862616},length_median=5.7029340935,length_range={0.00776452061599997,16.482208530000005},posterior=0.4097723486951694]:3.8382495389999995,12[&height=27.273603306154776,height_95%_HPD={25.500480035999995,30.4753572544},height_median=26.853046667999998,height_range={25.500480035999995,33.192156987000004},length=2.7973601819417397,length_95%_HPD={0.20777235079999912,6.288680531000001},length_median=2.441833633,length_range={0.0,14.859283220000002}]:0.6179435662999992)[&height=29.84547291974285,height_95%_HPD={26.502549675700003,33.7243238985},height_median=29.57092633715,height_range={25.753597505899997,38.2567864953},length=2.9961181081459833,length_95%_HPD={0.06452502540000182,6.761036901000001},length_median=2.606354803500002,length_range={0.008716550540000867,14.929104630000001},posterior=0.43420322043309273]:0.7716691060000009)[&height=32.281384806404546,height_95%_HPD={27.670927809700004,37.25667464429999},height_median=32.04372141911,height_range={26.119923476699995,42.451363896299995},length=9.772756468541282,length_95%_HPD={2.5036330240000026,15.803087130000002},length_median=10.038212970000002,length_range={0.18177684300000152,18.95777579},posterior=0.997223764575236]:14.285502850000004,(6[&height=4.76817177375683,height_95%_HPD={1.8209021837999941,6.599404242000006},height_median=5.1410347847,height_range={0.7201650089999987,6.599404242000006},length=28.318275830302664,length_95%_HPD={24.867101729999998,32.7119744},length_median=28.015158845000002,length_range={24.09437636,37.0641191}]:31.972297259999998,13[&height=31.746294115897282,height_95%_HPD={30.603042052299998,32.997568629099995},height_median=31.691166457005004,height_range={30.602245472600003,33.1997937101},length=1.340153488162156,length_95%_HPD={0.0,4.266002374999999},length_median=0.9314309675000025,length_range={0.0,10.956677249999998}]:1.984096712999996)[&height=33.313018841800435,height_95%_HPD={30.8069619807,36.407402151899994},height_median=33.054648051099996,height_range={30.622339879,42.8845147245},length=8.6390753036765,length_95%_HPD={2.932366315000003,13.433934090000001},length_median=9.023480924500003,length_range={0.30559351050000316,14.186218339999996},posterior=0.8589672404219878]:10.131970150000008)[&height=41.15528328604261,height_95%_HPD={36.0308773617,45.128745994800006},height_median=41.564838745805,height_range={32.09694086900001,45.77198447995},length=3.4195426043977344,length_95%_HPD={1.1800117660243359E-4,8.27752015},length_median=2.9435953254999987,length_range={1.1800117660243359E-4,12.651731319999996},posterior=0.4258745141588007]:2.013925344999997,((((((3[&height=18.320446324164458,height_95%_HPD={13.963640237300005,22.312118970100002},height_median=18.383425766000002,height_range={13.901727541300005,22.7967956237},length=3.977112073308213,length_95%_HPD={0.0,10.07102115},length_median=3.3604050675000003,length_range={0.0,21.65440799}]:3.3295474710000015,16[&height=11.777521423788185,height_95%_HPD={8.502523726900002,15.358022137099994},height_median=11.574717474600003,height_range={8.502523726900002,16.896817961900005},length=13.85940010822142,length_95%_HPD={3.223737088,24.11789157999999},length_median=14.458632135,length_range={0.7954004573999995,29.064713760000004}]:6.249282679)[&height=19.613234185224652,height_95%_HPD={14.574854775800006,24.409212383899998},height_median=19.41548689305,height_range={14.016229665000001,33.3666427191},length=5.136033821676568,length_95%_HPD={0.5601111215999985,10.85815479},length_median=4.789253583500001,length_range={0.08998298438000063,16.23163729},posterior=0.4125485841199334]:3.3932960650000012,(5[&height=15.104024454724032,height_95%_HPD={13.900056355399997,16.651603045},height_median=14.957021571920006,height_range={13.900056355399997,16.8983309641},length=5.376449273429707,length_95%_HPD={0.8256216270000003,11.84723966},length_median=4.7320052635,length_range={0.16323606599999962,23.77699757}]:5.914198425999999,23[&height=10.093550176015233,height_95%_HPD={8.744757025299997,11.198705738299992},height_median=10.2081567595,height_range={8.500174994199995,11.199643464799998},length=10.094545922254675,length_95%_HPD={4.830872620000001,16.73735785},length_median=9.675714822,length_range={0.7640300040000021,26.672139199999997}]:11.946253700000003)[&height=19.557270553636947,height_95%_HPD={15.451109732200003,23.6992218713},height_median=19.314248293849996,height_range={14.423941226099998,29.355266376},length=5.20982248394762,length_95%_HPD={0.04639921173000161,10.653507360000003},length_median=4.8711616985,length_range={0.00761358843099913,19.193282310000004},posterior=0.7606885063853415]:1.4488697580000007)[&height=25.0620641746827,height_95%_HPD={20.28963456033,31.733763148100003},height_median=24.712329496,height_range={17.439799182999995,35.276946883499996},length=3.971341445260792,length_95%_HPD={0.0017266287360016008,10.146350300000002},length_median=3.218975826000001,length_range={0.0017266287360016008,17.41368577},posterior=0.30955024986118823]:4.063250869000001,((9[&height=10.093550176038082,height_95%_HPD={8.7447570243,11.19870573339999},height_median=10.208156763249999,height_range={8.500174995199998,11.199643464799998},length=9.334890101317018,length_95%_HPD={3.498745258000003,16.261253449999998},length_median=8.8118675805,length_range={0.3355191153999968,22.41539359}]:8.746248613999999,14[&height=17.184403237545204,height_95%_HPD={13.900006387900003,21.839090020900002},height_median=16.706006014499998,height_range={13.900006387900003,22.790940031419996},length=3.3560952789538323,length_95%_HPD={0.0,10.034150100000002},length_median=2.4025351310000005,length_range={0.0,19.5889185}]:1.9902430980000005)[&height=19.547163190020846,height_95%_HPD={14.438525177699997,25.6846969511},height_median=18.953335571700002,height_range={14.042828767900001,32.6621594813},length=6.158755287603275,length_95%_HPD={0.2635535353000016,13.40362433},length_median=5.451308456,length_range={8.9746241869193E-5,21.8321961},posterior=0.7420877290394226]:4.652422767000001,26[&height=8.838274094676681,height_95%_HPD={6.601781133999999,10.932637452000002},height_median=8.831878795775001,height_range={6.600506530099999,11.198544158499999},length=12.755813862682695,length_95%_HPD={1.2984881360000031,22.73730791},length_median=12.69784627,length_range={0.8501041863000012,37.31175298}]:14.282370270000001)[&height=23.01933202490329,height_95%_HPD={17.2167401352,29.841422364899998},height_median=22.591737853710004,height_range={14.711236164600002,32.9967399403},length=5.238325878656756,length_95%_HPD={0.30911320939999953,11.14864593},length_median=4.793128663000001,length_range={0.11448832539999998,19.200331280000004},posterior=0.5483064963908939]:4.059702943000001)[&height=30.003878481836658,height_95%_HPD={23.849616223800002,35.706138952399996},height_median=30.1037537215,height_range={21.912249978000002,38.22966020372},length=6.370313032365654,length_95%_HPD={0.4815048458999982,12.642091149999999},length_median=6.073587063499998,length_range={0.004407761804998245,18.0827602},posterior=0.46807329261521374]:10.195083999999998,((4[&height=15.74454062296713,height_95%_HPD={14.191689351,16.897880820000005},height_median=15.8811526082,height_range={13.902465836700003,16.899794672900004},length=17.91755866929004,length_95%_HPD={8.091728320999998,25.594163199999997},length_median=18.47638057,length_range={0.436331062699999,28.29823165}]:19.011633699999997,(10[&height=18.536158428692435,height_95%_HPD={17.096251655499998,19.885177798999997},height_median=18.596804797605003,height_range={16.900077862999996,19.899976935},length=12.73454904492146,length_95%_HPD={7.445269781,20.337601290000002},length_median=12.381615665,length_range={1.7436436369999981,26.48471818}]:13.965970719999998,18[&height=28.916770597259443,height_95%_HPD={28.100002601999993,30.169369443},height_median=28.77585507085,height_range={28.100002601999993,30.592482452890003},length=2.7779564986897594,length_95%_HPD={0.0,7.019802838000004},length_median=2.271576952,length_range={0.0,11.725583420000003}]:3.579723678999997)[&height=31.083222870408257,height_95%_HPD={28.418711826800006,34.3381074878},height_median=30.816387075650002,height_range={28.173727125700005,39.805192737300004},length=4.283749391184761,length_95%_HPD={0.3354704990999977,8.409027440000003},length_median=4.05632159,length_range={0.022163202350000688,13.561038019999998},posterior=0.7173792337590228]:1.0485324249999977)[&height=33.83518987966032,height_95%_HPD={30.169946281299996,37.8984180618},height_median=33.7341377564,height_range={28.3970536195,39.940036343699994},length=2.789980131661556,length_95%_HPD={2.1035471979757858E-4,6.7613981819999935},length_median=2.4008036110000006,length_range={2.1035471979757858E-4,11.098596829999998},posterior=0.27568017767906716]:1.452740513000002,(11[&height=18.005899279696482,height_95%_HPD={16.900170686399996,19.533890191000005},height_median=17.8623094151,height_range={16.900170686399996,19.899831405},length=6.567608906076563,length_95%_HPD={1.651363904,10.519968200000001},length_median=6.359914230499999,length_range={0.659213491300001,18.627272620000003}]:5.855095288000001,22[&height=7.670950480240844,height_95%_HPD={6.750044228999997,8.4986844636},height_median=7.711366877750002,height_range={6.600420085899998,8.499818298400008},length=16.924371189132987,length_95%_HPD={12.289278329999998,21.59610463},length_median=16.68401566,length_range={4.233509918999999,30.111486209999995}]:16.198877639999996)[&height=24.640181725738824,height_95%_HPD={20.584721094800003,29.599528202000002},height_median=24.369752719600005,height_range={18.761329905400004,36.8448440618},length=8.94170187869436,length_95%_HPD={0.6384440644000016,15.728493470000004},length_median=9.488033904999995,length_range={0.024607798880001752,20.61937778},posterior=0.9230982787340366]:11.030808449999999)[&height=35.08046828696148,height_95%_HPD={30.911855400599997,39.26331449508},height_median=34.9919295918,height_range={29.403034225000003,41.5317424347},length=2.302696668934413,length_95%_HPD={0.002299824364996539,5.882798757},length_median=1.8649462159999928,length_range={0.002299824364996539,8.710237724999999},posterior=0.14519711271515826]:1.8377584159999998)[&height=37.727735194688215,height_95%_HPD={34.6442809108,40.7588188019},height_median=37.77173499005001,height_range={32.62159350900001,42.6873308563},length=2.3990276233795362,length_95%_HPD={0.040131636119994596,5.609944548999998},length_median=2.128323737499997,length_range={0.010788918800002989,8.873994367999998},posterior=0.47307051637978903]:2.134051692,28[&height=34.497055094846154,height_95%_HPD={33.316927561700005,35.790185292800004},height_median=34.4880130807,height_range={33.20159072,35.799710997},length=5.187786651588135,length_95%_HPD={1.3270137359999978,8.405549055000002},length_median=5.185627766,length_range={0.34253670920000445,11.50509554}]:4.426340738)[&height=39.72598116010014,height_95%_HPD={37.402532498,42.3413353156},height_median=39.6729695994,height_range={34.923358188,44.0625945716},length=2.305683639788134,length_95%_HPD={0.09040687936000324,4.995598756999996},length_median=2.1317820810000043,length_range={0.008887291390998087,7.413372199999998},posterior=0.4294836202109939]:2.393592314000003,((7[&height=15.34617053239382,height_95%_HPD={13.916960655899999,16.743730868},height_median=15.319328343,height_range={13.903470676000001,16.898689270000002},length=16.962893109804565,length_95%_HPD={13.805112600000001,20.408426649999996},length_median=16.86723181,length_range={6.713463746000002,23.230508639999996}]:18.04217338,25[&height=29.507960384565568,height_95%_HPD={28.313093587000004,30.598746918000003},height_median=29.5821980734,height_range={28.100398957000003,30.598746918000003},length=2.806414546990653,length_95%_HPD={0.0,5.607921297000004},length_median=2.5995234609999986,length_range={0.0,8.978745585999995}]:3.6624482)[&height=32.33413195274025,height_95%_HPD={29.678568516,35.269134714},height_median=32.19300683305,height_range={28.32735641,38.188749907399995},length=7.662451881648714,length_95%_HPD={3.802789509,11.325598709999998},length_median=7.693645777999999,length_range={0.9524132347000034,14.771444979999998},posterior=0.9900055524708495]:8.04464488,((8[&height=11.777521423748775,height_95%_HPD={8.502523732100002,15.358022138999996},height_median=11.574717479000007,height_range={8.502523732100002,16.89681796},length=1.9287350043361018,length_95%_HPD={0.0,4.813437965999999},length_median=1.548609185,length_range={0.0,13.346524039999998}]:1.311291349000001,(19[&height=2.132074916963284,height_95%_HPD={1.1634611232000012,2.699332958100001},height_median=2.2642895695000007,height_range={0.7206591359999948,2.699332958100001},length=3.0952032811655394,length_95%_HPD={0.2867388463999987,7.418903088},length_median=2.6013893705000015,length_range={0.18190666409999778,14.935435929999997}]:8.392818872999996,21[&height=2.13207491697861,height_95%_HPD={1.1634611232000012,2.699332958100001},height_median=2.2642895695000007,height_range={0.7206591359999948,2.699332958100001},length=3.1528048270022966,length_95%_HPD={0.23025510690000317,7.418903088},length_median=2.6013893705000015,length_range={0.18190666409999778,30.71038016}]:8.392818872999996)[&height=5.124664489359342,height_95%_HPD={1.9125810819999955,9.147823942800002},height_median=4.707589101779995,height_range={1.4365366139999978,17.169671514},length=8.600754599915994,length_95%_HPD={2.817213793999997,13.965312229999999},length_median=8.543996829999998,length_range={0.665928703699997,18.58747068},posterior=0.9858411993337035]:5.087212816000001)[&height=13.775794521670528,height_95%_HPD={9.386890480000005,18.008571317999994},height_median=13.609475556999996,height_range={8.806409529999996,33.3351546425},length=15.988624353954638,length_95%_HPD={4.537026531000002,27.71235315},length_median=15.213065674999998,length_range={0.5992986270000031,31.6861564},posterior=0.991671293725708]:22.13190739,(15[&height=0.0,length=25.513073538212936,length_95%_HPD={14.706868229999998,37.27801483},length_median=25.571372585,length_range={6.0297839400000015,42.99462946}]:19.87576772,(20[&height=15.34617053235729,height_95%_HPD={13.916960653999997,16.743730865},height_median=15.319328342999999,height_range={13.903470673000005,16.898689263900003},length=4.005125025487712,length_95%_HPD={0.36718683490000004,8.499270640999999},length_median=3.6224501139999994,length_range={0.0,17.65430088}]:3.3913033430000006,27[&height=4.498366236771434,height_95%_HPD={2.701466609999997,6.319818714999997},height_median=4.428689530500002,height_range={2.701466609999997,6.593281910999998},length=13.635058057151575,length_95%_HPD={5.462179986999999,19.727271679999998},length_median=13.854305874999998,length_range={2.3894018510000024,29.642072069999998}]:14.27702321)[&height=19.278118437196344,height_95%_HPD={15.304732356999995,23.969774760000004},height_median=18.975086653,height_range={14.223343779999997,30.008660459000005},length=6.50634585944738,length_95%_HPD={0.1284285581000013,14.555426829999995},length_median=5.768174332000001,length_range={5.546372943001643E-4,23.956065939999995},posterior=0.7337590227651305]:1.7435016770000011)[&height=25.03697255307217,height_95%_HPD={16.645372396000006,33.37110709},height_median=24.962157409999996,height_range={15.421571960090002,39.18187958},length=9.30642028044414,length_95%_HPD={0.019610175819998688,19.3700295},length_median=9.1028124275,length_range={0.009249456262999445,25.449218630000004},posterior=0.5235980011104941]:17.03732753)[&height=30.79910690750801,height_95%_HPD={21.6042798416,39.98584678000001},height_median=30.795769117,height_range={18.2276897536,42.1230223},length=8.86806914536262,length_95%_HPD={0.03911099225000214,18.20390931},length_median=8.6135361685,length_range={0.0016199005330008731,22.855228480000005},posterior=0.5469183786785119]:3.9146857120000007)[&height=39.89118701325421,height_95%_HPD={37.896010950599994,42.278776343000004},height_median=39.862218317,height_range={33.547503144,43.68992238142},length=2.0582557138742588,length_95%_HPD={0.051104670290001764,4.445284456000003},length_median=1.8297556499999992,length_range={0.016259780030004833,9.269262501999997},posterior=0.5374791782343142]:1.0706731639999987)[&height=41.82628784997243,height_95%_HPD={39.8274316292,43.8235041787},height_median=41.819371345,height_range={38.720496247199996,45.26539207},length=2.2989518798277806,length_95%_HPD={0.2804845220999965,4.331336446000002},length_median=2.2573379970000005,length_range={0.020980817640001703,5.969421976},posterior=0.6804553026096613]:3.058999673999999)[&height=44.67291684511099,height_95%_HPD={43.2572588398,45.696382553},height_median=44.85877221865,height_range={40.53523251734,46.290106366},length=0.0,posterior=1.0]:0.0;
End;
