# Supplementary material for: Early cephalopod evolution clarified through Bayesian phylogenetic inference
Source: BMC Biol. 2022 Apr 14;20:88. doi: 10.1186/s12915-022-01284-5 (PMC9008929; doi:10.1186/s12915-022-01284-5)
Supplement: Supplementary file 6 — Additional file 6: Data S5. BEAST files. All xml-files used for the analyses and the corresponding summary trees are combined in a single zip-file. [file 12915_2022_1284_MOESM6_ESM.zip › 13_CtPr.xml]

<?xml version="1.0" encoding="UTF-8" standalone="no"?><beast beautitemplate='Standard' beautistatus='' namespace="beast.core:beast.evolution.alignment:beast.evolution.tree.coalescent:beast.core.util:beast.evolution.nuc:beast.evolution.operators:beast.evolution.sitemodel:beast.evolution.substitutionmodel:beast.evolution.likelihood" required="BEAST v2.5.2:SA v2.0.1:MM v1.1.1" version="2.5">

<!-- DATA: taxa and character matrix -->

<data id="Nautiloidea_matrix" dataType="standard">
	<sequence id="seq_Actinoceras_tenuifilum" taxon="Actinoceras_tenuifilum" totalcount="7" 						value="00??0---000--11002220-------1000111000111010000000?00---0-------------1121001201000-0-???????????011101011?001111----121100000131113112122213012345"/>
	<sequence id="seq_Adamsoceras_oelandicum" taxon="Adamsoceras_oelandicum" totalcount="7" 						value="10200---000--0---2221100----1000?????0111010000000000---0-------------1121001101000-0-0-----?1100???????????02111----0211000???21102221103313012345"/>
	<sequence id="seq_Parvihebetoceras_wahli" taxon="Parvihebetoceras_wahli" totalcount="7" 						value="00????????0--0---2220-------110010--000---00000000?00---0-------------0--------0000-0-???????????1110110010021011----------01-101112212100112012345"/>
	<sequence id="seq_Schuchertoceras_troedssoni" taxon="Schuchertoceras_troedssoni" totalcount="7" 				value="00????????0--0---2320-------01112121000---00000000?00---0-------------0--------0000-0-??????????????????????21002----0310--001?22223221100212012345"/>
	<sequence id="seq_Warburgoceras_longitudinale" taxon="Warburgoceras_longitudinale" totalcount="7" 				value="10011000000--10002221100----10001121000---00000000?00---0-------------0--------0000-0-10000110---???????????11111----0211--010?23302221100212012345"/>
	<sequence id="seq_Bisonoceras_corniforme" taxon="Bisonoceras_corniforme" totalcount="7" 						value="??????????0--0---222????????0000?????00---001?1????00---111301010001100--------0000-0-???????????????????????111?--11------0???200101?0023051012345"/>
	<sequence id="seq_Proterovaginoceras_belemnitiforme" taxon="Proterovaginoceras_belemnitiforme" totalcount="7" 	value="00000---000--0---2220-------1000?????00---0000100??00---11110100---1100--------0000-0-???????????1001111110011111--11------1??221102200122151012345"/>
	<sequence id="seq_Bathmoceras_holmi" taxon="Bathmoceras_holmi" totalcount="7" 									value="10000---001010---2220-------100010--000---00001111101??10-------------0--------0000-1110000000---???????????11111--00------10-?21103110212021012345"/>
	<sequence id="seq_Cyrtocerina_madisonensis" taxon="Cyrtocerina_madisonensis" totalcount="7" 					value="10000----00--0---0120-------0000?????00---00100111?0????0-------------0--------0000-10??????????????0???????11110--00------0???20021000213010012345"/>
	<sequence id="seq_Strandoceras_tyriense" taxon="Strandoceras_tyriense" totalcount="7" 							value="00001111000--0---1220-------10001120000---00000012?10---0-------------0--------0000-0-???????????1000110??2011110----121102000020021111003313012345"/>
	<sequence id="seq_Westonoceras_albertasaskatuanae" taxon="Westonoceras_albertasaskatuanae" totalcount="7" 		value="??????????0--????1231001200020000101000---00000012?10---0-------------1020100-01000-0-10110010---???????????11110----121212001?22201101102313012345"/>
	<sequence id="seq_Buttsoceras_novemexicanum" taxon="Buttsoceras_novemexicanum" totalcount="7" 					value="00000---000--0---2220-------1000?????0111010000000?010000-------------120-----01100-0-??????????????????????11111----------0???11102211121111012345"/>
	<sequence id="seq_Protocycloceras_lamarcki" taxon="Protocycloceras_lamarcki" totalcount="7" 					value="20000---001010---2220-------1000?????011101000001??010100-------------0--------0010-0-??????????????????????11111----------0???21102111122021012345"/>
	<sequence id="seq_Proterocameroceras_brainerdi" taxon="Proterocameroceras_brainerdi" totalcount="7" 			value="????0---000--????2221110----100020--000---00111311?00---101210-0---0000--------0000-0-??????????????????????11111--10------01-?21103110123010012345"/>
	<sequence id="seq_Suecoceras_barrandei" taxon="Suecoceras_barrandei" totalcount="7" 							value="??????????0--????2220-------1000?????00---00101011100---101010-0---0000--------0000-0-???????????110011010?011111----------0??121102221121151012345"/>
	<sequence id="seq_Intejoceras_angarense" taxon="Intejoceras_angarense" totalcount="7" 							value="??????????0--????2220-------1000?????0101010100011?00---0-------------0--------0100-0-??????????????????????11111----------0???21001112123011012345"/>
	<sequence id="seq_Padunoceras_rugosaeforme" taxon="Padunoceras_rugosaeforme" totalcount="7" 					value="?????????????????????????????000?????00---00101????00---1?21?????????10--------0000-0-???????????????????????111?--1?------1???3110???0122141012345"/>
	<sequence id="seq_Lituites_lituus" taxon="Lituites_lituus" totalcount="7" 										value="10011110111020---2220-------100020--00111110000000000---0-------------0--------0000-0-0-----010010200100010111122-0--------02-021402223100131012345"/>
	<sequence id="seq_Sinoceras_chinense" taxon="Sinoceras_chinense" totalcount="7" 								value="10010---000--0---2220-------100020--00111110000000?00---0-------------0--------0000-0-??????????????????????11111----------01-?21112322100121012345"/>
	<sequence id="seq_Diestoceras_parallelum" taxon="Diestoceras_parallelum" totalcount="7" 						value="10001011000--0---2220-------10001111000---00000000?00---0-------------0--------000100-10010100---???????????11110--01021110001?21021110102213012345"/>
	<sequence id="seq_Richardsonoceras_ellipticum" taxon="Richardsonoceras_ellipticum" totalcount="7" 				value="20111101000--0---12210011000100010--100---00000000100---0-------------0--------0000-0-11010110---???0???????11110--0102111201-?12301220100213012345"/>
	<sequence id="seq_Dawsonoceras_fenestratum" taxon="Dawsonoceras_fenestratum" totalcount="7" 					value="10000---0010111102220-------100010--00110000000000?00---0-------------110-----00000-0-???????????0200??0??2011100----1302--01-?11012212101312012345"/>
	<sequence id="seq_Orthoceras_regulare" taxon="Orthoceras_regulare" totalcount="7" 								value="10000---000--10002220-------100010--11111000000000000---0-------------10101---00000-0-0-----11110???????????11111----------02-?21102322100111012345"/>
	<sequence id="seq_Centroonoceras_tokunagai" taxon="Centroonoceras_tokunagai" totalcount="7" 					value="10000---000--0---2220-------1000?????0101010000000?00---0-------------11101---00000-0-??????????????0???????00111----1211--0???01002212100212012345"/>
	<sequence id="seq_Isorthoceras_wahlenbergi" taxon="Isorthoceras_wahlenbergi" totalcount="7" 					value="00001000000--10002220-------100010--10111010000000?00---0-------------11101---00000-0-??????????????0???????00110----1201--01-?21002222100312012345"/>
	<sequence id="seq_Bactroceras_sandbergeri" taxon="Bactroceras_sandbergeri" totalcount="7" 						value="00001000000--0---2220-------100010--000---00001000000---0-------------0--------0000-0-0-----110000100110000101101--12------01-021102310100131012345"/>
	<sequence id="seq_Rioceras_escandei" taxon="Rioceras_escandei" totalcount="7" 									value="00000---000--0---2220-------100010--000---0000131??0????0-------------0--------0000-0-??????????????????????11111--12------01-?11102220111021012345"/>
	<sequence id="seq_Estonioceras_imperfectum" taxon="Estonioceras_imperfectum" totalcount="7" 					value="10111100100--0---2321110----100020--000---00000111100---0-------------0--------0000-0-11100110---02?0?10???01111110--------01-?24403211100121012345"/>
	<sequence id="seq_Tarphyceras_prematurum" taxon="Tarphyceras_prematurum" totalcount="7" 						value="10111100?00--0---14210111000100010--000---0000001??00---0-------------0--------0000-0-?????????????????0????1111110--------02-?155122?11001?1012345"/>
	<userDataType id="StandardData.0" spec="beast.evolution.datatype.StandardData" ambiguities="" nrOfStates="7">
		<charstatelabels id="UserDataType.1"   spec="beast.evolution.datatype.UserDataType" characterName="Transverse_ornamentation" codeMap="0=0, 1=1, 2=2, ? =0 1 2 " states="3" value="smooth, lirae, ribs"/>
		<charstatelabels id="UserDataType.2"   spec="beast.evolution.datatype.UserDataType" characterName="Frilled_collars" codeMap="0=0, 1=1, ? =0 1 " states="2" value="absent, present"/>
		<charstatelabels id="UserDataType.3"   spec="beast.evolution.datatype.UserDataType" characterName="Growth_lines_direction" codeMap="0=0, 1=1, 2=2, ? =0 1 2 " states="3" value="straight, dorsapertural, ventrapertural"/>
		<charstatelabels id="UserDataType.4"   spec="beast.evolution.datatype.UserDataType" characterName="Growth_lines_course" codeMap="0=0, 1=1, ? =0 1 " states="2" value="straight, curved"/>
		<charstatelabels id="UserDataType.5"   spec="beast.evolution.datatype.UserDataType" characterName="Hyponomic_sinus" codeMap="0=0, 1=1, ? =0 1 " states="2" value="absent, present"/>
		<charstatelabels id="UserDataType.6"   spec="beast.evolution.datatype.UserDataType" characterName="Hyponomic_sinus_length" codeMap="0=0, 1=1, ? =0 1 " states="2" value="short, deep"/>
		<charstatelabels id="UserDataType.7"   spec="beast.evolution.datatype.UserDataType" characterName="Hyponomic_sinus_width" codeMap="0=0, 1=1, ? =0 1 " states="2" value="broad, narrow"/>
		<charstatelabels id="UserDataType.8"   spec="beast.evolution.datatype.UserDataType" characterName="Hyponomic_sinus_shape" codeMap="0=0, 1=1, ? =0 1 " states="2" value="round, sharp"/>
		<charstatelabels id="UserDataType.9"   spec="beast.evolution.datatype.UserDataType" characterName="Dorsal_sinus" codeMap="0=0, 1=1, ? =0 1 " states="2" value="absent, present"/>
		<charstatelabels id="UserDataType.10"  spec="beast.evolution.datatype.UserDataType" characterName="Lateral_sinuses" codeMap="0=0, 1=1, ? =0 1 " states="2" value="absent, present"/>
		<charstatelabels id="UserDataType.11"  spec="beast.evolution.datatype.UserDataType" characterName="Annulations" codeMap="0=0, 1=1, ? =0 1 " states="2" value="absent, present"/>
		<charstatelabels id="UserDataType.12"  spec="beast.evolution.datatype.UserDataType" characterName="Annulation_direction" codeMap="0=0, 1=1, 2=2, ? =0 1 2 " states="3" value="straight, dorsapertural, ventrapertural"/>
		<charstatelabels id="UserDataType.13"  spec="beast.evolution.datatype.UserDataType" characterName="Annulation_distance" codeMap="0=0, 1=1, 2=2, ? =0 1 2 " states="3" value="short, equal_to_septa, long"/>
		<charstatelabels id="UserDataType.14"  spec="beast.evolution.datatype.UserDataType" characterName="Longitudinal_ornamentation" codeMap="0=0, 1=1, ? =0 1 " states="2" value="absent, present"/>
		<charstatelabels id="UserDataType.15"  spec="beast.evolution.datatype.UserDataType" characterName="Long._ornamentation_strength" codeMap="0=0, 1=1, ? =0 1 " states="2" value="weak, distinct"/>
		<charstatelabels id="UserDataType.16"  spec="beast.evolution.datatype.UserDataType" characterName="Longitudinal_element_distance" codeMap="0=0, 1=1, ? =0 1 " states="2" value="narrow, wide"/>
		<charstatelabels id="UserDataType.17"  spec="beast.evolution.datatype.UserDataType" characterName="Longitudinal_element_variation" codeMap="0=0, 1=1, ? =0 1 " states="2" value="uniform, variable"/>
		<charstatelabels id="UserDataType.18"  spec="beast.evolution.datatype.UserDataType" characterName="Ventral_cross_section" codeMap="0=0, 1=1, 2=2, 3=3, 4=4, ? =0 1 2 3 4 " states="5" value="angular, narrow, round, flattened, concave"/>
		<charstatelabels id="UserDataType.19"  spec="beast.evolution.datatype.UserDataType" characterName="Dorsal_cross_section" codeMap="0=0, 1=1, 2=2, 3=3, 4=4, ? =0 1 2 3 4 " states="5" value="angular, narrow, round, flattened, concave"/>
		<charstatelabels id="UserDataType.20"  spec="beast.evolution.datatype.UserDataType" characterName="Lateral_cross_section" codeMap="0=0, 1=1, 2=2, 3=3, 4=4, ? =0 1 2 3 4 " states="5" value="angular, narrow, round, flattened, concave"/>
		<charstatelabels id="UserDataType.21"  spec="beast.evolution.datatype.UserDataType" characterName="Suture_shape" codeMap="0=0, 1=1, ? =0 1 " states="2" value="straight, lobate"/>
		<charstatelabels id="UserDataType.22"  spec="beast.evolution.datatype.UserDataType" characterName="Ventral_lobe" codeMap="0=0, 1=1, ? =0 1 " states="2" value="absent, present"/>
		<charstatelabels id="UserDataType.23"  spec="beast.evolution.datatype.UserDataType" characterName="Dorsal_lobe" codeMap="0=0, 1=1, ? =0 1 " states="2" value="absent, present"/>
		<charstatelabels id="UserDataType.24"  spec="beast.evolution.datatype.UserDataType" characterName="Lateral_lobes" codeMap="0=0, 1=1, ? =0 1 " states="2" value="absent, present"/>
		<charstatelabels id="UserDataType.25"  spec="beast.evolution.datatype.UserDataType" characterName="Lateral_lobe_position" codeMap="0=0, 1=1, 2=2, ? =0 1 2 " states="3" value="dorsolateral, midlateral, ventrolateral"/>
		<charstatelabels id="UserDataType.26"  spec="beast.evolution.datatype.UserDataType" characterName="Lateral_lobe_depth" codeMap="0=0, 1=1, ? =0 1 " states="2" value="shallow, deep"/>
		<charstatelabels id="UserDataType.27"  spec="beast.evolution.datatype.UserDataType" characterName="Ventral_saddle_shape" codeMap="0=0, 1=1, ? =0 1 " states="2" value="round, angular"/>
		<charstatelabels id="UserDataType.28"  spec="beast.evolution.datatype.UserDataType" characterName="Dorsal_saddle_shape" codeMap="0=0, 1=1, ? =0 1 " states="2" value="round, angular"/>
		<charstatelabels id="UserDataType.29"  spec="beast.evolution.datatype.UserDataType" characterName="Sutures_direction" codeMap="0=0, 1=1, 2=2, ? =0 1 2 " states="3" value="dorsapertural, transverse, ventrapertural"/>
		<charstatelabels id="UserDataType.30"  spec="beast.evolution.datatype.UserDataType" characterName="Conch_truncation" codeMap="0=0, 1=1, ? =0 1 " states="2" value="absent, present"/>
		<charstatelabels id="UserDataType.31"  spec="beast.evolution.datatype.UserDataType" characterName="Mature_conch_inflation" codeMap="0=0, 1=1, ? =0 1 " states="2" value="absent, present"/>
		<charstatelabels id="UserDataType.32"  spec="beast.evolution.datatype.UserDataType" characterName="Ascoceroid_septa" codeMap="0=0, 1=1, ? =0 1 " states="2" value="absent, present"/>
		<charstatelabels id="UserDataType.33"  spec="beast.evolution.datatype.UserDataType" characterName="Aperture_cross_section" codeMap="0=0, 1=1, 2=2, ? =0 1 2 " states="3" value="more_compressed, as_phragmocone, more_depressed"/>
		<charstatelabels id="UserDataType.34"  spec="beast.evolution.datatype.UserDataType" characterName="Aperture_shape" codeMap="0=0, 1=1, ? =0 1 " states="2" value="open, contracted"/>
		<charstatelabels id="UserDataType.35"  spec="beast.evolution.datatype.UserDataType" characterName="Position_of_maximum_gibbosity" codeMap="0=0, 1=1, 2=2, 3=3, ? =0 1 2 3 " states="4" value="adapical, base_of_body_chamber, adapertural, terminal"/>
		<charstatelabels id="UserDataType.36"  spec="beast.evolution.datatype.UserDataType" characterName="Contraction_type" codeMap="0=0, 1=1, ? =0 1 " states="2" value="linear, non-linear"/>
		<charstatelabels id="UserDataType.37"  spec="beast.evolution.datatype.UserDataType" characterName="Apertural_constriction" codeMap="0=0, 1=1, ? =0 1 " states="2" value="absent, present"/>
		<charstatelabels id="UserDataType.38"  spec="beast.evolution.datatype.UserDataType" characterName="Body_chamber_impressions" codeMap="0=0, 1=1, ? =0 1 " states="2" value="absent, present"/>
		<charstatelabels id="UserDataType.39"  spec="beast.evolution.datatype.UserDataType" characterName="Nepionic_cameral_deposits" codeMap="0=0, 1=1, ? =0 1 " states="2" value="absent, present"/>
		<charstatelabels id="UserDataType.40"  spec="beast.evolution.datatype.UserDataType" characterName="Hyposeptal_deposits" codeMap="0=0, 1=1, ? =0 1 " states="2" value="absent, present"/>
		<charstatelabels id="UserDataType.41"  spec="beast.evolution.datatype.UserDataType" characterName="Episeptal_deposits" codeMap="0=0, 1=1, ? =0 1 " states="2" value="absent, present"/>
		<charstatelabels id="UserDataType.42"  spec="beast.evolution.datatype.UserDataType" characterName="Epichoanitic_deposits" codeMap="0=0, 1=1, ? =0 1 " states="2" value="absent, present"/>
		<charstatelabels id="UserDataType.43"  spec="beast.evolution.datatype.UserDataType" characterName="Ephebic_cameral_deposits" codeMap="0=0, 1=1, ? =0 1 " states="2" value="absent, present"/>
		<charstatelabels id="UserDataType.44"  spec="beast.evolution.datatype.UserDataType" characterName="Septal_flap" codeMap="0=0, 1=1, ? =0 1 " states="2" value="absent, present"/>
		<charstatelabels id="UserDataType.45"  spec="beast.evolution.datatype.UserDataType" characterName="Septal_neck_transition" codeMap="0=0, 1=1, ? =0 1 " states="2" value="abrupt, gradual"/>
		<charstatelabels id="UserDataType.46"  spec="beast.evolution.datatype.UserDataType" characterName="Septal_neck_tip" codeMap="0=0, 1=1, ? =0 1 " states="2" value="pointed, excavated"/>
		<charstatelabels id="UserDataType.47"  spec="beast.evolution.datatype.UserDataType" characterName="Ventral_segment_adnation" codeMap="0=0, 1=1, ? =0 1 " states="2" value="absent, present"/>
		<charstatelabels id="UserDataType.48"  spec="beast.evolution.datatype.UserDataType" characterName="Connecting_ring_shape" codeMap="0=0, 1=1, 2=2, 3=3, 4=4, ? =0 1 2 3 4 " states="5" value="straight, annular, wedged, apically_widened, aperutally_widened"/>
		<charstatelabels id="UserDataType.49"  spec="beast.evolution.datatype.UserDataType" characterName="Connecting_ring_thickness" codeMap="0=0, 1=1, ? =0 1 " states="2" value="thin, thick"/>
		<charstatelabels id="UserDataType.50"  spec="beast.evolution.datatype.UserDataType" characterName="Connecting_ring_differentiation" codeMap="0=0, 1=1, 2=2, 3=3, ? =0 1 2 3 " states="4" value="homogenous, layered, discosorid, eyelet"/>
		<charstatelabels id="UserDataType.51"  spec="beast.evolution.datatype.UserDataType" characterName="Connecting_ring_type" codeMap="0=0, 1=1, ? =0 1 " states="2" value="calciosiphonate, nautilosiphonate"/>
		<charstatelabels id="UserDataType.52"  spec="beast.evolution.datatype.UserDataType" characterName="Bullettes" codeMap="0=0, 1=1, ? =0 1 " states="2" value="absent, present"/>
		<charstatelabels id="UserDataType.53"  spec="beast.evolution.datatype.UserDataType" characterName="Siphuncular_diaphragms" codeMap="0=0, 1=1, ? =0 1 " states="2" value="absent, present"/>
		<charstatelabels id="UserDataType.54"  spec="beast.evolution.datatype.UserDataType" characterName="Diaphragm_shape" codeMap="0=0, 1=1, 2=2, ? =0 1 2 " states="3" value="shallow, conical, W-shaped"/>
		<charstatelabels id="UserDataType.55"  spec="beast.evolution.datatype.UserDataType" characterName="Diaphragm_spacing" codeMap="0=0, 1=1, ? =0 1 " states="2" value="narrow, wide"/>
		<charstatelabels id="UserDataType.56"  spec="beast.evolution.datatype.UserDataType" characterName="Diaphragm_inclination" codeMap="0=0, 1=1, ? =0 1 " states="2" value="directly_transverse, ventrapertural"/>
		<charstatelabels id="UserDataType.57"  spec="beast.evolution.datatype.UserDataType" characterName="Endocones" codeMap="0=0, 1=1, ? =0 1 " states="2" value="absent, present"/>
		<charstatelabels id="UserDataType.58"  spec="beast.evolution.datatype.UserDataType" characterName="Imperforate_endocones" codeMap="0=0, 1=1, ? =0 1 " states="2" value="absent, present"/>
		<charstatelabels id="UserDataType.59"  spec="beast.evolution.datatype.UserDataType" characterName="Endosiphocone_position" codeMap="0=0, 1=1, 2=2, ? =0 1 2 " states="3" value="ventral, central, dorsal"/>
		<charstatelabels id="UserDataType.60"  spec="beast.evolution.datatype.UserDataType" characterName="Endosiphocone_cross_section_shape" codeMap="0=0, 1=1, 2=2, 3=3, ? =0 1 2 3 " states="4" value="circular, crescentic, depressed, compressed"/>
		<charstatelabels id="UserDataType.61"  spec="beast.evolution.datatype.UserDataType" characterName="Endosiphoblades" codeMap="0=0, 1=1, ? =0 1 " states="2" value="absent, present"/>
		<charstatelabels id="UserDataType.62"  spec="beast.evolution.datatype.UserDataType" characterName="Ventral_conchiolin_crests" codeMap="0=0, 1=1, ? =0 1 " states="2" value="absent, present"/>
		<charstatelabels id="UserDataType.63"  spec="beast.evolution.datatype.UserDataType" characterName="Ventral_crest_size" codeMap="0=0, 1=1, ? =0 1 " states="2" value="small, large"/>
		<charstatelabels id="UserDataType.64"  spec="beast.evolution.datatype.UserDataType" characterName="Dorsal_conchiolin_crests" codeMap="0=0, 1=1, ? =0 1 " states="2" value="absent, present"/>
		<charstatelabels id="UserDataType.65"  spec="beast.evolution.datatype.UserDataType" characterName="Dorsal_crest_size" codeMap="0=0, 1=1, ? =0 1 " states="2" value="small, large"/>
		<charstatelabels id="UserDataType.66"  spec="beast.evolution.datatype.UserDataType" characterName="Dorsal_crest_number" codeMap="0=0, 1=1, 2=2, ? =0 1 2 " states="3" value="one, two, three"/>
		<charstatelabels id="UserDataType.67"  spec="beast.evolution.datatype.UserDataType" characterName="Dorsal_crest_shape" codeMap="0=0, 1=1, ? =0 1 " states="2" value="simple, bifurcating"/>
		<charstatelabels id="UserDataType.68"  spec="beast.evolution.datatype.UserDataType" characterName="Calcareous_crests" codeMap="0=0, 1=1, ? =0 1 " states="2" value="absent, present"/>
		<charstatelabels id="UserDataType.69"  spec="beast.evolution.datatype.UserDataType" characterName="Infula" codeMap="0=0, 1=1, ? =0 1 " states="2" value="absent, present"/>
		<charstatelabels id="UserDataType.70"  spec="beast.evolution.datatype.UserDataType" characterName="Lamellar_endocones" codeMap="0=0, 1=1, ? =0 1 " states="2" value="absent, present"/>
		<charstatelabels id="UserDataType.71"  spec="beast.evolution.datatype.UserDataType" characterName="Nepionic_annular_deposits" codeMap="0=0, 1=1, ? =0 1 " states="2" value="absent, present"/>
		<charstatelabels id="UserDataType.72"  spec="beast.evolution.datatype.UserDataType" characterName="Dorsoventral_annular_deposit_distribution" codeMap="0=0, 1=1, 2=2, ? =0 1 2 " states="3" value="ventral, equal, dorsal"/>
		<charstatelabels id="UserDataType.73"  spec="beast.evolution.datatype.UserDataType" characterName="Annular_deposit_extent" codeMap="0=0, 1=1, 2=2, ? =0 1 2 " states="3" value="septal_necks, moderate, fusing"/>
		<charstatelabels id="UserDataType.74"  spec="beast.evolution.datatype.UserDataType" characterName="Perispatium" codeMap="0=0, 1=1, ? =0 1 " states="2" value="absent, present"/>
		<charstatelabels id="UserDataType.75"  spec="beast.evolution.datatype.UserDataType" characterName="Annular_deposit_elongation" codeMap="0=0, 1=1, ? =0 1 " states="2" value="absent, present"/>
		<charstatelabels id="UserDataType.76"  spec="beast.evolution.datatype.UserDataType" characterName="Engrafts" codeMap="0=0, 1=1, ? =0 1 " states="2" value="absent, present"/>
		<charstatelabels id="UserDataType.77"  spec="beast.evolution.datatype.UserDataType" characterName="Canal_system" codeMap="0=0, 1=1, ? =0 1 " states="2" value="absent, present"/>
		<charstatelabels id="UserDataType.78"  spec="beast.evolution.datatype.UserDataType" characterName="Canal_system_type" codeMap="0=0, 1=1, 2=2, 3=3, 4=4, ? =0 1 2 3 4 " states="5" value="dendroid, reticulate, single-arc, double-arc, straight"/>
		<charstatelabels id="UserDataType.79"  spec="beast.evolution.datatype.UserDataType" characterName="Lamellar_annular_deposits" codeMap="0=0, 1=1, ? =0 1 " states="2" value="absent, present"/>
		<charstatelabels id="UserDataType.80"  spec="beast.evolution.datatype.UserDataType" characterName="Ephebic_annular_deposits" codeMap="0=0, 1=1, ? =0 1 " states="2" value="absent, present"/>
		<charstatelabels id="UserDataType.81"  spec="beast.evolution.datatype.UserDataType" characterName="Endosiphuncular_lining" codeMap="0=0, 1=1, ? =0 1 " states="2" value="absent, present"/>
		<charstatelabels id="UserDataType.82"  spec="beast.evolution.datatype.UserDataType" characterName="Endosiphuncular_rod" codeMap="0=0, 1=1, ? =0 1 " states="2" value="absent, present"/>
		<charstatelabels id="UserDataType.83"  spec="beast.evolution.datatype.UserDataType" characterName="Actinosiphonate_lamellae" codeMap="0=0, 1=1, ? =0 1 " states="2" value="absent, present"/>
		<charstatelabels id="UserDataType.84"  spec="beast.evolution.datatype.UserDataType" characterName="Actinosiphonate_type" codeMap="0=0, 1=1, ? =0 1 " states="2" value="discrete, continuous"/>
		<charstatelabels id="UserDataType.85"  spec="beast.evolution.datatype.UserDataType" characterName="Endosiphuncular_ridges" codeMap="0=0, 1=1, ? =0 1 " states="2" value="absent, present"/>
		<charstatelabels id="UserDataType.86"  spec="beast.evolution.datatype.UserDataType" characterName="Ridge_length" codeMap="0=0, 1=1, ? =0 1 " states="2" value="short, long"/>
		<charstatelabels id="UserDataType.87"  spec="beast.evolution.datatype.UserDataType" characterName="Ventral_retractor_differentiation" codeMap="0=0, 1=1, ? =0 1 " states="2" value="absent, present"/>
		<charstatelabels id="UserDataType.88"  spec="beast.evolution.datatype.UserDataType" characterName="Ventral_retractor_width" codeMap="0=0, 1=1, ? =0 1 " states="2" value="narrow, broad"/>
		<charstatelabels id="UserDataType.89"  spec="beast.evolution.datatype.UserDataType" characterName="Retractor_muscles_length" codeMap="0=0, 1=1, ? =0 1 " states="2" value="short, long"/>
		<charstatelabels id="UserDataType.90"  spec="beast.evolution.datatype.UserDataType" characterName="Number_of_retractor_pairs" codeMap="0=0, 1=1, ? =0 1 " states="2" value="few, multiple"/>
		<charstatelabels id="UserDataType.91"  spec="beast.evolution.datatype.UserDataType" characterName="Ventral_retractor_position" codeMap="0=0, 1=1, ? =0 1 " states="2" value="ventral, lateral"/>
		<charstatelabels id="UserDataType.92"  spec="beast.evolution.datatype.UserDataType" characterName="Ventral_periphract_shape" codeMap="0=0, 1=1, ? =0 1 " states="2" value="fused, bifid"/>
		<charstatelabels id="UserDataType.93"  spec="beast.evolution.datatype.UserDataType" characterName="Minimum_periphract_width" codeMap="0=0, 1=1, ? =0 1 " states="2" value="narrow, broad"/>
		<charstatelabels id="UserDataType.94"  spec="beast.evolution.datatype.UserDataType" characterName="Dorsal_aponeurosis_differentiation" codeMap="0=0, 1=1, ? =0 1 " states="2" value="absent, present"/>
		<charstatelabels id="UserDataType.95"  spec="beast.evolution.datatype.UserDataType" characterName="Dorsal_aponeurosis_width" codeMap="0=0, 1=1, ? =0 1 " states="2" value="narrow, broad"/>
		<charstatelabels id="UserDataType.96"  spec="beast.evolution.datatype.UserDataType" characterName="Dorsal_aponeurosis_length" codeMap="0=0, 1=1, ? =0 1 " states="2" value="short, long"/>
		<charstatelabels id="UserDataType.97"  spec="beast.evolution.datatype.UserDataType" characterName="Dorsal_periphract_shape" codeMap="0=0, 1=1, ? =0 1 " states="2" value="fused, bifid"/>
		<charstatelabels id="UserDataType.98"  spec="beast.evolution.datatype.UserDataType" characterName="Apex_shape" codeMap="0=0, 1=1, ? =0 1 " states="2" value="blunt, conical"/>
		<charstatelabels id="UserDataType.99"  spec="beast.evolution.datatype.UserDataType" characterName="Apex_curvature" codeMap="0=0, 1=1, 2=2, ? =0 1 2 " states="3" value="endogastric, straight, exogastric"/>
		<charstatelabels id="UserDataType.100" spec="beast.evolution.datatype.UserDataType" characterName="Cicatrix" codeMap="0=0, 1=1, ? =0 1 " states="2" value="absent, present"/>
		<charstatelabels id="UserDataType.101" spec="beast.evolution.datatype.UserDataType" characterName="Initial_chamber_diameter" codeMap="0=0, 1=1, ? =0 1 " states="2" value="small, large"/>
		<charstatelabels id="UserDataType.102" spec="beast.evolution.datatype.UserDataType" characterName="Initial_chamber_length" codeMap="0=0, 1=1, ? =0 1 " states="2" value="short, long"/>
		<charstatelabels id="UserDataType.103" spec="beast.evolution.datatype.UserDataType" characterName="Caecum_position" codeMap="0=0, 1=1, ? =0 1 " states="2" value="ventrad, constant"/>
		<charstatelabels id="UserDataType.104" spec="beast.evolution.datatype.UserDataType" characterName="Pre-septal cone" codeMap="0=0, 1=1, ? =0 1 " states="2" value="absent, present"/>
		<charstatelabels id="UserDataType.105" spec="beast.evolution.datatype.UserDataType" characterName="Caecum_attachment" codeMap="0=0, 1=1, ? =0 1 " states="2" value="free, direct"/>
		<charstatelabels id="UserDataType.106" spec="beast.evolution.datatype.UserDataType" characterName="Caecum_shape" codeMap="0=0, 1=1, 2=2, ? =0 1 2 " states="3" value="tubular, bulbous, expanded"/>
		<charstatelabels id="UserDataType.107" spec="beast.evolution.datatype.UserDataType" characterName="Apex_ornamentation" codeMap="0=0, 1=1, 2=2, 3=3, ? =0 1 2 3 " states="4" value="smooth, longitudinal, transverse, reticulate"/>
		<charstatelabels id="UserDataType.108" spec="beast.evolution.datatype.UserDataType" characterName="Nepionic_constriction" codeMap="0=0, 1=1, ? =0 1 " states="2" value="absent, present"/>
		<charstatelabels id="UserDataType.109" spec="beast.evolution.datatype.UserDataType" characterName="Ontogeny_siphuncle_diameter" codeMap="0=0, 1=1, 2=2, ? =0 1 2 " states="3" value="narrowing, constant, widening"/>
		<charstatelabels id="UserDataType.110" spec="beast.evolution.datatype.UserDataType" characterName="Ontogeny_siphuncle_position" codeMap="0=0, 1=1, 2=2, ? =0 1 2 " states="3" value="ventrad, constant, dorsad"/>
		<charstatelabels id="UserDataType.111" spec="beast.evolution.datatype.UserDataType" characterName="Ontogeny_septal_neck_shape" codeMap="0=0, 1=1, 2=2, ? =0 1 2 " states="3" value="curving, constant, straightening"/>
		<charstatelabels id="UserDataType.112" spec="beast.evolution.datatype.UserDataType" characterName="Ontogeny_cameral_length" codeMap="0=0, 1=1, 2=2, ? =0 1 2 " states="3" value="decreasing, constant, increasing"/>
		<charstatelabels id="UserDataType.113" spec="beast.evolution.datatype.UserDataType" characterName="Ontogeny_expansion_rate" codeMap="0=0, 1=1, 2=2, ? =0 1 2 " states="3" value="decreasing, constant, increasing"/>
		<charstatelabels id="UserDataType.114" spec="beast.evolution.datatype.UserDataType" characterName="Divergent_body_chamber" codeMap="0=0, 1=1, ? =0 1 " states="2" value="absent, present"/>
		<charstatelabels id="UserDataType.115" spec="beast.evolution.datatype.UserDataType" characterName="Umbilical_perforation" codeMap="0=0, 1=1, ? =0 1 " states="2" value="small, large"/>
		<charstatelabels id="UserDataType.116" spec="beast.evolution.datatype.UserDataType" characterName="Ventral_foramen_adnation" codeMap="0=0, 1=1, ? =0 1 " states="2" value="absent, present"/>
		<charstatelabels id="UserDataType.117" spec="beast.evolution.datatype.UserDataType" characterName="Siphuncular_suture" codeMap="0=0, 1=1, 2=2, ? =0 1 2 " states="3" value="saddle, straight, lobe"/>
		<charstatelabels id="UserDataType.118" spec="beast.evolution.datatype.UserDataType" characterName="Apical_segment_adnation" codeMap="0=0, 1=1, ? =0 1 " states="2" value="absent, present"/>
		<charstatelabels id="UserDataType.119" spec="beast.evolution.datatype.UserDataType" characterName="Siphuncular_segment_shape" codeMap="0=0, 1=1, 2=2, 3=3, ? =0 1 2 3 " states="4" value="concave, straight, biconvex, planoconvex"/>
		<charstatelabels id="UserDataType.120" spec="beast.evolution.datatype.UserDataType" characterName="Position_of_maximum_segment_height" codeMap="0=0, 1=1, 2=2, ? =0 1 2 " states="3" value="adoral, middle, apical"/>
		<charstatelabels id="UserDataType.121" spec="beast.evolution.datatype.UserDataType" characterName="Position_of_maximum_segment_convexity" codeMap="0=0, 1=1, 2=2, ? =0 1 2 " states="3" value="ventral, equal, dorsal"/>
		<charstatelabels id="UserDataType.122" spec="beast.evolution.datatype.UserDataType" characterName="Apertural_segment_adnation" codeMap="0=0, 1=1, ? =0 1 " states="2" value="absent, present"/>
		<charstatelabels id="UserDataType.123" spec="beast.evolution.datatype.UserDataType" characterName="Brim-neck ratio" codeMap="0=0, 1=1, 2=2, ? =0 1 2 " states="3" value="necks_longer, equal, brims_longer"/>
		<charstatelabels id="UserDataType.124" spec="beast.evolution.datatype.UserDataType" characterName="Neck_inward_projection" codeMap="0=0, 1=1, ? =0 1 " states="2" value="absent, present"/>
		<charstatelabels id="UserDataType.125" spec="beast.evolution.datatype.UserDataType" characterName="Body_chamber_length" codeMap="0=0, 1=1, 2=2, ? =0 1 2 " states="3" value="short, medium, long"/>
		<charstatelabels id="UserDataType.126" spec="beast.evolution.datatype.UserDataType" characterName="Contraction_strength" codeMap="0=0, 1=1, 2=2, ? =0 1 2 " states="3" value="weak, medium, strong"/>
		<charstatelabels id="UserDataType.127" spec="beast.evolution.datatype.UserDataType" characterName="Caecum_height" codeMap="0=0, 1=1, 2=2, ? =0 1 2 " states="3" value="small, moderate, large"/>
		<charstatelabels id="UserDataType.128" spec="beast.evolution.datatype.UserDataType" characterName="Maximum_conch_size" codeMap="0=0, 1=1, 2=2, 3=3, ? =0 1 2 3 " states="4" value="very_small, small, moderate, large"/>
		<charstatelabels id="UserDataType.129" spec="beast.evolution.datatype.UserDataType" characterName="Adult_phragmocone_form" codeMap="0=0, 1=1, 2=2, 3=3, 4=4, 5=5, ? =0 1 2 3 4 5 " states="6" value="endo-cyrtocone, orthocone, exo-cyrtocone, gyrocone, evolute, involute"/>
		<charstatelabels id="UserDataType.130" spec="beast.evolution.datatype.UserDataType" characterName="Juvenile_phragmocone_form" codeMap="0=0, 1=1, 2=2, 3=3, 4=4, 5=5, ? =0 1 2 3 4 5 " states="6" value="endo-cyrtocone, orthocone, exo-cyrtocone, gyrocone, evolute, involute"/>
		<charstatelabels id="UserDataType.131" spec="beast.evolution.datatype.UserDataType" characterName="Expansion_rate" codeMap="0=0, 1=1, 2=2, ? =0 1 2 " states="3" value="slow, moderate, rapid"/>
		<charstatelabels id="UserDataType.132" spec="beast.evolution.datatype.UserDataType" characterName="Conch_width_index" codeMap="0=0, 1=1, 2=2, 3=3, 4=4, ? =0 1 2 3 4 " states="5" value="strongly_compressed, slightly_compressed, circular, slightly_depressed, strongly_depressed"/>
		<charstatelabels id="UserDataType.133" spec="beast.evolution.datatype.UserDataType" characterName="Relative_cameral_length" codeMap="0=0, 1=1, 2=2, 3=3, ? =0 1 2 3 " states="4" value="extremely_short, short, moderate, long"/>
		<charstatelabels id="UserDataType.134" spec="beast.evolution.datatype.UserDataType" characterName="Septal_concavity" codeMap="0=0, 1=1, 2=2, ? =0 1 2 " states="3" value="shallow, moderate, deep"/>
		<charstatelabels id="UserDataType.135" spec="beast.evolution.datatype.UserDataType" characterName="Septal_foramen_position" codeMap="0=0, 1=1, 2=2, 3=3, 4=4, ? =0 1 2 3 4 " states="5" value="ventral, subventral, central, subdorsal, dorsal"/>
		<charstatelabels id="UserDataType.136" spec="beast.evolution.datatype.UserDataType" characterName="Siphuncle_width_index" codeMap="0=0, 1=1, 2=2, ? =0 1 2 " states="3" value="compressed, circular, depressed"/>
		<charstatelabels id="UserDataType.137" spec="beast.evolution.datatype.UserDataType" characterName="Septal_foramen_height" codeMap="0=0, 1=1, 2=2, ? =0 1 2 " states="3" value="narrow, medium, wide"/>
		<charstatelabels id="UserDataType.138" spec="beast.evolution.datatype.UserDataType" characterName="Siphuncule_compression_ratio" codeMap="0=0, 1=1, 2=2, 3=3, ? =0 1 2 3 " states="4" value="elongated, quadratic, slightly_broadened, strongly_broadened"/>
		<charstatelabels id="UserDataType.139" spec="beast.evolution.datatype.UserDataType" characterName="Relative_siphuncular_shape" codeMap="0=0, 1=1, 2=2, 3=3, ? =0 1 2 3 " states="4" value="concave, tubular, slightly_expanded, strongly_expanded"/>
		<charstatelabels id="UserDataType.140" spec="beast.evolution.datatype.UserDataType" characterName="Septal_neck_length" codeMap="0=0, 1=1, 2=2, 3=3, 4=4, 5=5, ? =0 1 2 3 4 5 " states="6" value="achoanitic, microchoanitic, mesochoanitic, hemichoanitic, holochoanitic, macrochoanitic"/>
		<charstatelabels id="UserDataType.141" spec="beast.evolution.datatype.UserDataType" characterName="Septal_neck_shape" codeMap="0=0, 1=1, 2=2, 3=3, ? =0 1 2 3 " states="4" value="loxochoanitic, orthochoanitic, suborthochoanitic, cyrtochoanitic"/>
	</userDataType>
</data>


<!-- TAXON SETS -->

<taxonset id="PostCambrian" spec="TaxonSet">
	<taxon id="Actinoceras_tenuifilum" spec="Taxon"/>
	<taxon id="Adamsoceras_oelandicum" spec="Taxon"/>
	<taxon id="Parvihebetoceras_wahli" spec="Taxon"/>
	<taxon id="Schuchertoceras_troedssoni" spec="Taxon"/>
	<taxon id="Warburgoceras_longitudinale" spec="Taxon"/>
	<taxon id="Bisonoceras_corniforme" spec="Taxon"/>
	<taxon id="Proterovaginoceras_belemnitiforme" spec="Taxon"/>
	<taxon id="Bathmoceras_holmi" spec="Taxon"/>
	<taxon id="Cyrtocerina_madisonensis" spec="Taxon"/>
	<taxon id="Strandoceras_tyriense" spec="Taxon"/>
	<taxon id="Westonoceras_albertasaskatuanae" spec="Taxon"/>
	<taxon id="Buttsoceras_novemexicanum" spec="Taxon"/>
	<taxon id="Protocycloceras_lamarcki" spec="Taxon"/>
	<taxon id="Proterocameroceras_brainerdi" spec="Taxon"/>
	<taxon id="Suecoceras_barrandei" spec="Taxon"/>
	<taxon id="Intejoceras_angarense" spec="Taxon"/>
	<taxon id="Padunoceras_rugosaeforme" spec="Taxon"/>
	<taxon id="Lituites_lituus" spec="Taxon"/>
	<taxon id="Sinoceras_chinense" spec="Taxon"/>
	<taxon id="Diestoceras_parallelum" spec="Taxon"/>
	<taxon id="Richardsonoceras_ellipticum" spec="Taxon"/>
	<taxon id="Dawsonoceras_fenestratum" spec="Taxon"/>
	<taxon id="Orthoceras_regulare" spec="Taxon"/>
	<taxon id="Centroonoceras_tokunagai" spec="Taxon"/>
	<taxon id="Isorthoceras_wahlenbergi" spec="Taxon"/>
	<taxon id="Bactroceras_sandbergeri" spec="Taxon"/>
	<taxon id="Rioceras_escandei" spec="Taxon"/>
	<taxon id="Estonioceras_imperfectum" spec="Taxon"/>
	<taxon id="Tarphyceras_prematurum" spec="Taxon"/>
</taxonset>


<!-- TIP DATES -->

<trait id="Nautiloidea_tipDates" spec="beast.evolution.tree.TraitSet" traitname="date-backward" value="
	Actinoceras_tenuifilum=453,
	Adamsoceras_oelandicum=463,
	Parvihebetoceras_wahli=444.5,
	Schuchertoceras_troedssoni=446,
	Warburgoceras_longitudinale=446,
	Bisonoceras_corniforme=480,
	Proterovaginoceras_belemnitiforme=457,
	Bathmoceras_holmi=463,
	Cyrtocerina_madisonensis=448,
	Strandoceras_tyriense=446,
	Westonoceras_albertasaskatuanae=449,
	Buttsoceras_novemexicanum=470,
	Protocycloceras_lamarcki=474,
	Proterocameroceras_brainerdi=474,
	Suecoceras_barrandei=457,
	Intejoceras_angarense=463,
	Padunoceras_rugosaeforme=461,
	Lituites_lituus=463,
	Sinoceras_chinense=452,
	Diestoceras_parallelum=446,
	Richardsonoceras_ellipticum=460,
	Dawsonoceras_fenestratum=446,
	Orthoceras_regulare=460,
	Centroonoceras_tokunagai=463,
	Isorthoceras_wahlenbergi=446,
	Bactroceras_sandbergeri=461,
	Rioceras_escandei=479,
	Estonioceras_imperfectum=460,
	Tarphyceras_prematurum=474">
	<taxa id="allTaxa" spec="TaxonSet">
		<alignment idref="Nautiloidea_matrix"/>
	</taxa>
</trait>


<!-- STARTING TREE -->

<init id="tree" spec="beast.evolution.tree.RandomTree" estimate="true" taxa="@Nautiloidea_matrix" trait="@Nautiloidea_tipDates">
	<populationModel id="ConstantPop" spec="ConstantPopulation">
		<parameter id="randomPopSize" name="popSize">1.0</parameter>
	</populationModel>
</init>


<!-- SITE MODEL -->

<!-- rate matrices for ordered characters -->
<parameter id="ordered_ratematrix_3s" dimension="6" name="rates">
		   1 0
		 1   1
		 0 1  
</parameter>

<parameter id="ordered_ratematrix_4s" dimension="12" name="rates">
		   1 0 0
		 1   1 0
		 0 1   1
		 0 0 1  
</parameter>

<parameter id="ordered_ratematrix_5s" dimension="20" name="rates">
		   1 0 0 0
		 1   1 0 0
		 0 1   1 0
		 0 0 1   1
		 0 0 0 1  
</parameter>

<parameter id="ordered_ratematrix_6s" dimension="30" name="rates">
		   1 0 0 0 0
		 1   1 0 0 0
		 0 1   1 0 0
		 0 0 1   1 0
		 0 0 0 1   1
		 0 0 0 0 1  
</parameter>

<!-- gamma shape -->
<parameter id="gammaShape" >1.0</parameter>

<!-- data partitions unordered characters -->
<!-- Excluded characters: -->
<!-- 46-Septal_neck_tip -->
<!-- 50-Connecting_ring_differentiation -->
<!-- 61-Endosiphoblades -->
<!-- 70-Lamellar_endocones -->
<!-- 78-Canal_system_type -->
<!-- 117-Siphuncular_suture -->
<data id="Nautiloidea_unord_2s" spec="FilteredAlignment" ascertained= "true" data="@Nautiloidea_matrix" excludefrom="88" excludeto="90" filter="2,4-11,14-17,21-24,26-28,30-32,34,36-45,47,49,51-53,55-58,62-65,67-69,71,74-77,79-98,100-105,108,114-116,118,122,124,142-143">
	<userDataType id="morph2" spec="beast.evolution.datatype.StandardData" ambiguities="" nrOfStates="2"/>
</data>

<data id="Nautiloidea_unord_3s" spec="FilteredAlignment" ascertained= "true" data="@Nautiloidea_matrix" excludefrom="22" excludeto="25" filter="1,3,12-13,25,29,33,54,59,66,72-73,99,106,109-113,120-121,123,142-144">
	<userDataType id="morph3" spec="beast.evolution.datatype.StandardData" ambiguities="" nrOfStates="3"/>
</data>

<data id="Nautiloidea_unord_4s" spec="FilteredAlignment" ascertained= "true" data="@Nautiloidea_matrix" excludefrom="4" excludeto="8" filter="35,60,107,119,142-145">
	<userDataType id="morph4" spec="beast.evolution.datatype.StandardData" ambiguities="" nrOfStates="4"/>
</data>

<data id="Nautiloidea_unord_5s" spec="FilteredAlignment" ascertained= "true" data="@Nautiloidea_matrix" excludefrom="4" excludeto="9" filter="18-20,48,142-146">
	<userDataType id="morph5" spec="beast.evolution.datatype.StandardData" ambiguities="" nrOfStates="5"/>
</data>

<!-- data partitions ordered characters -->
<data id="Nautiloidea_ord_3s" spec="FilteredAlignment" ascertained= "true" data="@Nautiloidea_matrix" excludefrom="7" excludeto="10" filter="125-127,131,134,136-137,142-144">
	<userDataType idref="morph3"/>
</data>

<data id="Nautiloidea_ord_4s" spec="FilteredAlignment" ascertained= "true" data="@Nautiloidea_matrix" excludefrom="5" excludeto="9" filter="128,133,138-139,141,142-145">
	<userDataType idref="morph4"/>
</data>

<data id="Nautiloidea_ord_5s" spec="FilteredAlignment" ascertained= "true" data="@Nautiloidea_matrix" excludefrom="2" excludeto="7" filter="132,135,142-146">
	<userDataType idref="morph5"/>
</data>

<data id="Nautiloidea_ord_6s" spec="FilteredAlignment" ascertained= "true" data="@Nautiloidea_matrix" excludefrom="3" excludeto="9" filter="129-130,140,142-147">
	<userDataType id="morph6" spec="beast.evolution.datatype.StandardData" ambiguities="" nrOfStates="6"/>
</data>

<!-- site model unordered characters -->
<siteModel id="morphUnorderedSiteModel2" gammaCategoryCount="8" shape="@gammaShape" spec="SiteModel">
	<parameter id="mutationRate2" estimate="false" name="mutationRate">1.0</parameter>
	<parameter id="proportionInvariant" estimate="false" lower="0.0" name="proportionInvariant" upper="1.0">0.0</parameter>
	<substModel datatype="@morph2" id="LewisMK2" spec="LewisMK"/>
</siteModel>

<siteModel id="morphUnorderedSiteModel3" gammaCategoryCount="8" shape="@gammaShape" spec="SiteModel">
	<parameter id="mutationRate3" estimate="false" name="mutationRate">1.5</parameter>
	<parameter idref="proportionInvariant" name="proportionInvariant"/>
	<substModel datatype="@morph3" id="LewisMK3" spec="LewisMK"/>
</siteModel>

<siteModel id="morphUnorderedSiteModel4" gammaCategoryCount="8" shape="@gammaShape" spec="SiteModel">
	<parameter id="mutationRate4" estimate="false" name="mutationRate">2.0</parameter>
	<parameter idref="proportionInvariant" name="proportionInvariant"/>
	<substModel datatype="@morph4" id="LewisMK4" spec="LewisMK"/>
</siteModel>

<siteModel id="morphUnorderedSiteModel5" gammaCategoryCount="8" shape="@gammaShape" spec="SiteModel">
	<parameter id="mutationRate5" estimate="false" name="mutationRate">2.5</parameter>
	<parameter idref="proportionInvariant" name="proportionInvariant"/>
	<substModel datatype="@morph5" id="LewisMK5" spec="LewisMK"/>
</siteModel>

<!-- site model ordered characters -->
<siteModel id="morphOrderedSiteModel3" gammaCategoryCount="8" shape="@gammaShape" spec="SiteModel">
	<parameter idref="mutationRate3" name="mutationRate"/>
	<parameter idref="proportionInvariant" name="proportionInvariant"/>
	<substModel id="orderedSubstModel3" spec="GeneralSubstitutionModel" rates="@ordered_ratematrix_3s" eigenSystem="beast.evolution.substitutionmodel.RobustEigenSystem">
		<frequencies id="3states_basefreqs" spec="Frequencies">
			<parameter dimension="3" id="traitfrequencies3" name="frequencies">0.3333333333333333333</parameter>
		</frequencies>
	</substModel>
</siteModel>

<siteModel id="morphOrderedSiteModel4" gammaCategoryCount="8" shape="@gammaShape" spec="SiteModel">
	<parameter idref="mutationRate4" name="mutationRate"/>
	<parameter idref="proportionInvariant" name="proportionInvariant"/>
	<substModel id="orderedSubstModel4" spec="GeneralSubstitutionModel" rates="@ordered_ratematrix_4s" eigenSystem="beast.evolution.substitutionmodel.RobustEigenSystem">
		<frequencies id="4states_basefreqs" spec="Frequencies">
			<parameter dimension="4" id="traitfrequencies4" name="frequencies">0.25</parameter>
		</frequencies>
	</substModel>
</siteModel>

<siteModel id="morphOrderedSiteModel5" gammaCategoryCount="8" shape="@gammaShape" spec="SiteModel">
	<parameter idref="mutationRate5" name="mutationRate"/>
	<parameter idref="proportionInvariant" name="proportionInvariant"/>
	<substModel id="orderedSubstModel5" spec="GeneralSubstitutionModel" rates="@ordered_ratematrix_5s" eigenSystem="beast.evolution.substitutionmodel.RobustEigenSystem">
		<frequencies id="5states_basefreqs" spec="Frequencies">
			<parameter dimension="5" id="traitfrequencies5" name="frequencies">0.2</parameter>
		</frequencies>
	</substModel>
</siteModel>

<siteModel id="morphOrderedSiteModel6" gammaCategoryCount="8" shape="@gammaShape" spec="SiteModel">
	<parameter id="mutationRate6" estimate="false" name="mutationRate">3.0</parameter>
	<parameter idref="proportionInvariant" name="proportionInvariant"/>
	<substModel id="orderedSubstModel6" spec="GeneralSubstitutionModel" rates="@ordered_ratematrix_6s" eigenSystem="beast.evolution.substitutionmodel.RobustEigenSystem">
		<frequencies id="6states_basefreqs" spec="Frequencies">
			<parameter dimension="6" id="traitfrequencies6" name="frequencies">0.1666666666666666666</parameter>
		</frequencies>
	</substModel>
</siteModel>


<!-- RELAXED CLOCK MODEL -->

<parameter id="ucldStdev" lower="0.0">0.1</parameter>
<IntegerParameter id="RateCategories" spec="parameter.IntegerParameter" dimension="344" estimate="true">1</IntegerParameter>

<branchRateModel id="RelaxedClock" spec="beast.evolution.branchratemodel.UCRelaxedClockModel" rateCategories="@RateCategories" tree="@tree">
	<parameter id="ucldMean" name="clock.rate">0.1</parameter>
	<distr S="@ucldStdev" id="clockLogNormal" spec="beast.math.distributions.LogNormalDistributionModel" meanInRealSpace="true" name="distr">
		<parameter estimate="false" id="Mrelaxed" lower="0.0" name="M" upper="1.0">1.0</parameter>
	</distr>
</branchRateModel>


<!-- MCMC CHAIN -->

<run id="mcmc" spec="MCMC" chainLength="200000000" storeEvery="10000">

	<distribution id="posterior" spec="util.CompoundDistribution">


		<!-- PRIORS -->

		<distribution id="prior" spec="util.CompoundDistribution">

			<!-- Tree prior -->
			<distribution id="FBD_Nautiloidea" spec="beast.evolution.speciation.SABirthDeathModel" tree="@tree" conditionOnRhoSampling="false">
				<parameter name="origin" id="origin" value="750.0"/>
				<parameter name="diversificationRate" id="diversificationRate" lower="0.0" value="0.1"/>
				<parameter name="turnover" id="turnover" lower="0.0" upper="1.0" value="0.5"/>
				<parameter name="samplingProportion" id="samplingProportion" lower="0.0" upper="1.0" value="0.1"/>
				<parameter name="removalProbability" id="r" lower="0.0" upper="1.0" value="0.0"/>
				<treeWOffset id="offset_tree" spec="beast.evolution.tree.TreeWOffset" tree="@tree" offset="444.5"/>
			</distribution>

			<!-- Origin prior -->
			<distribution id="originPrior" spec="beast.math.distributions.Prior" x="@origin">
				<distr spec="beast.math.distributions.Exponential" offset="489.5" mean="0.1"/>
			</distribution>

			<!-- Diversification rate prior -->
			<distribution id="diversificationRatePrior" spec="beast.math.distributions.Prior" x="@diversificationRate">
				<distr spec="beast.math.distributions.Exponential" mean="1.0"/>
			</distribution>

			<!-- Turnover prior -->
			<distribution id="turnoverPrior" spec="beast.math.distributions.Prior" x="@turnover">
				<distr spec="beast.math.distributions.Uniform"/>
			</distribution>

			<!-- Sampling proportion prior -->
			<distribution id="samplingProportionPrior" spec="beast.math.distributions.Prior" x="@samplingProportion">
				<distr spec="beast.math.distributions.Exponential" mean="0.1"/>
			</distribution>

			<!-- Gamma shape prior -->
			<distribution id="GammaShapePrior" spec="beast.math.distributions.Prior" x="@gammaShape">
				<distr spec="beast.math.distributions.Uniform" lower="0.0" upper="10.0"/>
			</distribution>

			<!-- Clock rate priors -->
			<distribution id="UCMeanRatePrior" spec="beast.math.distributions.Prior" x="@ucldMean">
				<distr spec="beast.math.distributions.Exponential" mean="1.0"/>
			</distribution>
			<distribution id="ucldStdevPrior" spec="beast.math.distributions.Prior" x="@ucldStdev">
				<distr spec="beast.math.distributions.Gamma" alpha="0.5396" beta="0.3819"/>
			</distribution>
		</distribution>


		<!-- LIKELIHOOD -->

		<distribution id="likelihood" spec="util.CompoundDistribution">
			<distribution id="morphTreeLikelihood_unord2" spec="TreeLikelihood" data="@Nautiloidea_unord_2s" tree="@tree" siteModel="@morphUnorderedSiteModel2" branchRateModel="@RelaxedClock"/>
			<distribution id="morphTreeLikelihood_unord3" spec="TreeLikelihood" data="@Nautiloidea_unord_3s" tree="@tree" siteModel="@morphUnorderedSiteModel3" branchRateModel="@RelaxedClock"/>
			<distribution id="morphTreeLikelihood_unord4" spec="TreeLikelihood" data="@Nautiloidea_unord_4s" tree="@tree" siteModel="@morphUnorderedSiteModel4" branchRateModel="@RelaxedClock"/>
			<distribution id="morphTreeLikelihood_unord5" spec="TreeLikelihood" data="@Nautiloidea_unord_5s" tree="@tree" siteModel="@morphUnorderedSiteModel5" branchRateModel="@RelaxedClock"/>
			<distribution id="morphTreeLikelihood_ord3" spec="TreeLikelihood" data="@Nautiloidea_ord_3s" tree="@tree" siteModel="@morphOrderedSiteModel3" branchRateModel="@RelaxedClock"/>
			<distribution id="morphTreeLikelihood_ord4" spec="TreeLikelihood" data="@Nautiloidea_ord_4s" tree="@tree" siteModel="@morphOrderedSiteModel4" branchRateModel="@RelaxedClock"/>
			<distribution id="morphTreeLikelihood_ord5" spec="TreeLikelihood" data="@Nautiloidea_ord_5s" tree="@tree" siteModel="@morphOrderedSiteModel5" branchRateModel="@RelaxedClock"/>
			<distribution id="morphTreeLikelihood_ord6" spec="TreeLikelihood" data="@Nautiloidea_ord_6s" tree="@tree" siteModel="@morphOrderedSiteModel6" branchRateModel="@RelaxedClock"/>
		</distribution>
	</distribution>


	<!-- STATE -->

	<state id="state" storeEvery="10000">
		<tree idref="tree" name="stateNode">
			<taxonset idref="allTaxa"/>
		</tree>
		<stateNode idref="ucldMean"/>
		<stateNode idref="ucldStdev"/>
		<stateNode idref="RateCategories"/>
		<stateNode idref="gammaShape"/>
		<stateNode idref="origin"/>
		<stateNode idref="diversificationRate"/>
		<stateNode idref="turnover"/>
		<stateNode idref="samplingProportion"/>
	</state>


	<!-- OPERATORS -->

	<operator id="ucldMeanScaler" spec="ScaleOperator" parameter="@ucldMean" scaleFactor="0.5" weight="3.0"/>
	<operator id="ucldStdevScaler" spec="ScaleOperator" parameter="@ucldStdev" scaleFactor="0.5" weight="3.0"/>
	<operator id="CategoriesRandomWalk" spec="IntRandomWalkOperator" parameter="@RateCategories" weight="3.0" windowSize="1"/>
	<operator id="CategoriesSwapOperator" spec="SwapOperator" intparameter="@RateCategories" weight="3.0"/>
	<operator id="CategoriesUniform" spec="UniformOperator" parameter="@RateCategories" weight="3.0"/>
	<operator id="relaxedUpDownOperator" spec="UpDownOperator" scaleFactor="0.75" weight="3.0" up="@ucldMean" down="@tree"/>
	<operator id="gammaShapeScaler" spec="ScaleOperator" parameter="@gammaShape" scaleFactor="0.5" weight="0.1"/>

	<operator spec="LeafToSampledAncestorJump" weight="20" tree="@tree"/>
	<operator spec="SAWilsonBalding" weight="20" tree="@tree"/>
	<operator spec="SAExchange" isNarrow="false" weight="20" tree="@tree"/>
	<operator spec="SAExchange" weight="20" tree="@tree"/>
	<operator spec="SAUniform" weight="30" tree="@tree"/>
	<operator id="treeScaler" spec='SAScaleOperator' scaleFactor=".8" weight="10.0" tree="@tree"/>
	<operator id="rootScaler" spec='SAScaleOperator' scaleFactor=".8" weight="5.0" tree="@tree" rootOnly='true'/>

	<operator id="diversificationRateScaler" spec="ScaleOperator" parameter="@diversificationRate" scaleFactor="0.75" weight="20.0"/>
	<operator id="turnoverScaler" spec="ScaleOperator" parameter="@turnover" scaleFactor="0.9" weight="20.0"/>
	<operator id="samplingProportionScaler" spec="ScaleOperator" parameter="@samplingProportion" scaleFactor="0.75" weight="20.0"/>
	<operator id="updownBD" spec="UpDownOperator" scaleFactor="0.9" weight="10.0" up="@turnover" down="@diversificationRate"/>
	<operator id="originScaler" spec="ScaleOperator" parameter="@origin" scaleFactor="0.9" weight="5.0"/>

	<!-- Fossil sites -->
	<!-- <operator id="Siuge" spec="FossilSiteDateRandomWalker" windowSize="2" tree="@tree" weight="1" treeWOffset="@offset_tree"> -->
		<!-- <taxonset spec="TaxonSet"> -->
			<!-- <taxon idref="Parvihebetoceras_wahli"/> -->
			<!-- <taxon idref="Pomerantsoceras_tibia"/> -->
		<!-- </taxonset> -->
		<!-- <FossilSiteSamplingDates id="Siuge_age" spec="beast.evolution.tree.FossilSiteSamplingDate" upper="445.2" lower="443.8"/> -->
	<!-- </operator> -->

	<operator id="Boda" spec="FossilSiteDateRandomWalker" windowSize="2" tree="@tree" weight="1" treeWOffset="@offset_tree">
		<taxonset spec="TaxonSet">
			<taxon idref="Dawsonoceras_fenestratum"/>
			<taxon idref="Diestoceras_parallelum"/>
			<taxon idref="Isorthoceras_wahlenbergi"/>
			<taxon idref="Schuchertoceras_troedssoni"/>
			<taxon idref="Warburgoceras_longitudinale"/>
		</taxonset>
		<FossilSiteSamplingDates id="Boda_age" spec="beast.evolution.tree.FossilSiteSamplingDate" upper="447.2" lower="445.2"/>
	</operator>

	<operator id="GastropodLst" spec="FossilSiteDateRandomWalker" windowSize="2" tree="@tree" weight="1" treeWOffset="@offset_tree">
		<taxonset spec="TaxonSet">
			<taxon idref="Strandoceras_tyriense"/>
		</taxonset>
		<FossilSiteSamplingDates id="GastropodLst_age" spec="beast.evolution.tree.FossilSiteSamplingDate" upper="447.2" lower="445.2"/>
	</operator>

	<operator id="Whitewater" spec="FossilSiteDateRandomWalker" windowSize="2" tree="@tree" weight="1" treeWOffset="@offset_tree">
		<taxonset spec="TaxonSet">
			<taxon idref="Cyrtocerina_madisonensis"/>
		</taxonset>
		<FossilSiteSamplingDates id="Whitewater_age" spec="beast.evolution.tree.FossilSiteSamplingDate" upper="451.1" lower="445.2"/>
	</operator>

	<operator id="Selkirk" spec="FossilSiteDateRandomWalker" windowSize="2" tree="@tree" weight="1" treeWOffset="@offset_tree">
		<taxonset spec="TaxonSet">
			<taxon idref="Westonoceras_albertasaskatuanae"/>
		</taxonset>
		<FossilSiteSamplingDates id="Selkirk_age" spec="beast.evolution.tree.FossilSiteSamplingDate" upper="451.1" lower="447.2"/>
	</operator>

	<operator id="Pagoda" spec="FossilSiteDateRandomWalker" windowSize="2" tree="@tree" weight="1" treeWOffset="@offset_tree">
		<taxonset spec="TaxonSet">
			<taxon idref="Sinoceras_chinense"/>
		</taxonset>
		<FossilSiteSamplingDates id="Pagoda_age" spec="beast.evolution.tree.FossilSiteSamplingDate" upper="453.0" lower="451.1"/>
	</operator>

	<operator id="BlackRiver" spec="FossilSiteDateRandomWalker" windowSize="2" tree="@tree" weight="1" treeWOffset="@offset_tree">
		<taxonset spec="TaxonSet">
			<taxon idref="Actinoceras_tenuifilum"/>
		</taxonset>
		<FossilSiteSamplingDates id="BlackRiver_age" spec="beast.evolution.tree.FossilSiteSamplingDate" upper="455.7" lower="451.1"/>
	</operator>

	<operator id="Echinosphaerites" spec="FossilSiteDateRandomWalker" windowSize="2" tree="@tree" weight="1" treeWOffset="@offset_tree">
		<taxonset spec="TaxonSet">
			<taxon idref="Proterovaginoceras_belemnitiforme"/>
			<taxon idref="Suecoceras_barrandei"/>
		</taxonset>
		<FossilSiteSamplingDates id="Echinosphaerites_age" spec="beast.evolution.tree.FossilSiteSamplingDate" upper="458.4" lower="455.7"/>
	</operator>

	<operator id="Folkeslunda" spec="FossilSiteDateRandomWalker" windowSize="2" tree="@tree" weight="1" treeWOffset="@offset_tree">
		<taxonset spec="TaxonSet">
			<taxon idref="Estonioceras_imperfectum"/>
			<taxon idref="Richardsonoceras_ellipticum"/>
		</taxonset>
		<FossilSiteSamplingDates id="Folkeslunda_age" spec="beast.evolution.tree.FossilSiteSamplingDate" upper="461.4" lower="458.4"/>
	</operator>

	<operator id="UpperOrthoceras" spec="FossilSiteDateRandomWalker" windowSize="2" tree="@tree" weight="1" treeWOffset="@offset_tree">
		<taxonset spec="TaxonSet">
			<taxon idref="Orthoceras_regulare"/>
		</taxonset>
		<FossilSiteSamplingDates id="UpperOrthoceras_age" spec="beast.evolution.tree.FossilSiteSamplingDate" upper="461.4" lower="458.4"/>
	</operator>

	<operator id="Krivolutskyian" spec="FossilSiteDateRandomWalker" windowSize="2" tree="@tree" weight="1" treeWOffset="@offset_tree">
		<taxonset spec="TaxonSet">
			<taxon idref="Padunoceras_rugosaeforme"/>
		</taxonset>
		<FossilSiteSamplingDates id="Krivolutskyian_age" spec="beast.evolution.tree.FossilSiteSamplingDate" upper="464.4" lower="458.4"/>
	</operator>

	<operator id="Sarka" spec="FossilSiteDateRandomWalker" windowSize="2" tree="@tree" weight="1" treeWOffset="@offset_tree">
		<taxonset spec="TaxonSet">
			<taxon idref="Bactroceras_sandbergeri"/>
		</taxonset>
		<FossilSiteSamplingDates id="Sarka_age" spec="beast.evolution.tree.FossilSiteSamplingDate" upper="464.4" lower="458.4"/>
	</operator>

	<operator id="Harku_Aluojan" spec="FossilSiteDateRandomWalker" windowSize="2" tree="@tree" weight="1" treeWOffset="@offset_tree">
		<taxonset spec="TaxonSet">
			<taxon idref="Bathmoceras_holmi"/>
		</taxonset>
		<FossilSiteSamplingDates id="Harku_Aluojan_age" spec="beast.evolution.tree.FossilSiteSamplingDate" upper="464.4" lower="461.4"/>
	</operator>

	<operator id="Platyurus" spec="FossilSiteDateRandomWalker" windowSize="2" tree="@tree" weight="1" treeWOffset="@offset_tree">
		<taxonset spec="TaxonSet">
			<taxon idref="Adamsoceras_oelandicum"/>
		</taxonset>
		<FossilSiteSamplingDates id="Platyurus_age" spec="beast.evolution.tree.FossilSiteSamplingDate" upper="464.4" lower="461.4"/>
	</operator>

	<operator id="Segerstad" spec="FossilSiteDateRandomWalker" windowSize="2" tree="@tree" weight="1" treeWOffset="@offset_tree">
		<taxonset spec="TaxonSet">
			<taxon idref="Lituites_lituus"/>
		</taxonset>
		<FossilSiteSamplingDates id="Segerstad_age" spec="beast.evolution.tree.FossilSiteSamplingDate" upper="464.4" lower="461.4"/>
	</operator>

	<operator id="Vikhorevian" spec="FossilSiteDateRandomWalker" windowSize="2" tree="@tree" weight="1" treeWOffset="@offset_tree">
		<taxonset spec="TaxonSet">
			<taxon idref="Intejoceras_angarense"/>
		</taxonset>
		<FossilSiteSamplingDates id="Vikhorevian_age" spec="beast.evolution.tree.FossilSiteSamplingDate" upper="464.4" lower="461.4"/>
	</operator>

	<operator id="Jigunsan" spec="FossilSiteDateRandomWalker" windowSize="2" tree="@tree" weight="1" treeWOffset="@offset_tree">
		<taxonset spec="TaxonSet">
			<taxon idref="Centroonoceras_tokunagai"/>
		</taxonset>
		<FossilSiteSamplingDates id="Jigunsan_age" spec="beast.evolution.tree.FossilSiteSamplingDate" upper="467.3" lower="458.4"/>
	</operator>

	<operator id="ElPaso_Top" spec="FossilSiteDateRandomWalker" windowSize="2" tree="@tree" weight="1" treeWOffset="@offset_tree">
		<taxonset spec="TaxonSet">
			<taxon idref="Buttsoceras_novemexicanum"/>
		</taxonset>
		<FossilSiteSamplingDates id="ElPaso_Top_age" spec="beast.evolution.tree.FossilSiteSamplingDate" upper="470.0" lower="469.1"/>
	</operator>

	<operator id="StGeorge_Cassinian" spec="FossilSiteDateRandomWalker" windowSize="2" tree="@tree" weight="1" treeWOffset="@offset_tree">
		<taxonset spec="TaxonSet">
			<taxon idref="Tarphyceras_prematurum"/>
		</taxonset>
		<FossilSiteSamplingDates id="StGeorge_Cassinian_age" spec="beast.evolution.tree.FossilSiteSamplingDate" upper="475.1" lower="472.6"/>
	</operator>

	<operator id="FortCassin" spec="FossilSiteDateRandomWalker" windowSize="2" tree="@tree" weight="1" treeWOffset="@offset_tree">
		<taxonset spec="TaxonSet">
			<taxon idref="Proterocameroceras_brainerdi"/>
			<taxon idref="Protocycloceras_lamarcki"/>
		</taxonset>
		<FossilSiteSamplingDates id="FortCassin_age" spec="beast.evolution.tree.FossilSiteSamplingDate" upper="475.1" lower="472.6"/>
	</operator>

	<operator id="StChinian" spec="FossilSiteDateRandomWalker" windowSize="2" tree="@tree" weight="1" treeWOffset="@offset_tree">
		<taxonset spec="TaxonSet">
			<taxon idref="Rioceras_escandei"/>
		</taxonset>
		<FossilSiteSamplingDates id="StChinian_age" spec="beast.evolution.tree.FossilSiteSamplingDate" upper="480.3" lower="477.7"/>
	</operator>

	<operator id="Victorio" spec="FossilSiteDateRandomWalker" windowSize="2" tree="@tree" weight="1" treeWOffset="@offset_tree">
		<taxonset spec="TaxonSet">
			<taxon idref="Bisonoceras_corniforme"/>
		</taxonset>
		<FossilSiteSamplingDates id="Victorio_age" spec="beast.evolution.tree.FossilSiteSamplingDate" upper="482.8" lower="477.7"/>
	</operator>

	<!-- LOGGER -->

	<logger id="tracelog" fileName="13_CtPr_1.log" logEvery="10000" model="@posterior" sanitiseHeaders="true" sort="smart">
		<log idref="posterior"/>
		<log idref="likelihood"/>
		<log idref="prior"/>
		<log idref="morphTreeLikelihood_unord2"/>
		<log idref="morphTreeLikelihood_unord3"/>
		<log idref="morphTreeLikelihood_unord4"/>
		<log idref="morphTreeLikelihood_unord5"/>
		<log idref="morphTreeLikelihood_ord3"/>
		<log idref="morphTreeLikelihood_ord4"/>
		<log idref="morphTreeLikelihood_ord5"/>
		<log idref="morphTreeLikelihood_ord6"/>
		<log id="treeHeight" spec="beast.evolution.tree.TreeHeightLogger" tree="@tree"/>
		<log idref="gammaShape"/>
		<log idref="ucldMean"/>
		<log idref="ucldStdev"/>
		<log id="rate" spec="beast.evolution.branchratemodel.RateStatistic" branchratemodel="@RelaxedClock" tree="@tree"/>
		<log idref="diversificationRate"/>
		<log idref="turnover"/>
		<log idref="samplingProportion"/>
		<log idref="origin"/>
		<log id="SACount" spec="beast.evolution.tree.SampledAncestorLogger" tree="@tree"/>
		<log id="offset" spec="beast.evolution.tree.OffsetLogger" treeWOffset="@offset_tree"/>
	</logger>

	<logger id="screenlog" logEvery="10000">
		<log idref="posterior"/>
		<log id="ESS.0" spec="util.ESS" arg="@posterior"/>
		<log idref="likelihood"/>
		<log idref="prior"/>
		<log idref="treeHeight" />
		<log idref="SACount"/> 
	</logger>

	<logger id="treelog" fileName="13_CtPr_1.trees" logEvery="10000" mode="tree">
		<log id="TreeWithMetaDataLogger" spec="beast.evolution.tree.TreeWithMetaDataLogger" branchratemodel="@RelaxedClock" tree="@tree"/>
	</logger>

</run>

</beast>
