# Supplementary material for: Early cephalopod evolution clarified through Bayesian phylogenetic inference
Source: BMC Biol. 2022 Apr 14;20:88. doi: 10.1186/s12915-022-01284-5 (PMC9008929; doi:10.1186/s12915-022-01284-5)
Supplement: Supplementary file 6 — Additional file 6: Data S5. BEAST files. All xml-files used for the analyses and the corresponding summary trees are combined in a single zip-file. [file 12915_2022_1284_MOESM6_ESM.zip › 13_CtPr_mcc.tre]

#NEXUS

Begin taxa;
	Dimensions ntax=29;
		Taxlabels
			Actinoceras_tenuifilum
			Adamsoceras_oelandicum
			Bactroceras_sandbergeri
			Bathmoceras_holmi
			Bisonoceras_corniforme
			Buttsoceras_novemexicanum
			Centroonoceras_tokunagai
			Cyrtocerina_madisonensis
			Dawsonoceras_fenestratum
			Diestoceras_parallelum
			Estonioceras_imperfectum
			Intejoceras_angarense
			Isorthoceras_wahlenbergi
			Lituites_lituus
			Orthoceras_regulare
			Padunoceras_rugosaeforme
			Parvihebetoceras_wahli
			Proterocameroceras_brainerdi
			Proterovaginoceras_belemnitiforme
			Protocycloceras_lamarcki
			Richardsonoceras_ellipticum
			Rioceras_escandei
			Schuchertoceras_troedssoni
			Sinoceras_chinense
			Strandoceras_tyriense
			Suecoceras_barrandei
			Tarphyceras_prematurum
			Warburgoceras_longitudinale
			Westonoceras_albertasaskatuanae
			;
End;
Begin trees;
	Translate
		   1 Actinoceras_tenuifilum,
		   2 Adamsoceras_oelandicum,
		   3 Bactroceras_sandbergeri,
		   4 Bathmoceras_holmi,
		   5 Bisonoceras_corniforme,
		   6 Buttsoceras_novemexicanum,
		   7 Centroonoceras_tokunagai,
		   8 Cyrtocerina_madisonensis,
		   9 Dawsonoceras_fenestratum,
		  10 Diestoceras_parallelum,
		  11 Estonioceras_imperfectum,
		  12 Intejoceras_angarense,
		  13 Isorthoceras_wahlenbergi,
		  14 Lituites_lituus,
		  15 Orthoceras_regulare,
		  16 Padunoceras_rugosaeforme,
		  17 Parvihebetoceras_wahli,
		  18 Proterocameroceras_brainerdi,
		  19 Proterovaginoceras_belemnitiforme,
		  20 Protocycloceras_lamarcki,
		  21 Richardsonoceras_ellipticum,
		  22 Rioceras_escandei,
		  23 Schuchertoceras_troedssoni,
		  24 Sinoceras_chinense,
		  25 Strandoceras_tyriense,
		  26 Suecoceras_barrandei,
		  27 Tarphyceras_prematurum,
		  28 Warburgoceras_longitudinale,
		  29 Westonoceras_albertasaskatuanae
;
tree TREE1 = (((((((((1[&height=9.1474201943986,height_95%_HPD={6.906792800408255,11.199498037898422},height_median=9.267230702123413,height_range={6.600441802620139,11.199498037898422},length=10.541854685853597,length_95%_HPD={6.446855043534363,14.894948454837433},length_median=10.34781900401066,length_range={1.8011324088076037,24.51166620782544},rate=0.002417979151346748,rate_95%_HPD={5.434408912860423E-4,0.004560816318440308},rate_median=0.002267421278629915,rate_range={1.4299927777323488E-4,0.01206679819657243}]:10.560118079935922,2[&height=18.02581272124476,height_95%_HPD={16.900020713555136,19.55411372593653},height_median=17.85943399853886,height_range={16.900020713555136,19.89975402258915},length=1.6728698392224846,length_95%_HPD={0.0,4.814217109643071},length_median=1.3068363054968728,length_range={0.0,14.03998377507969},rate=0.004082691816390547,rate_95%_HPD={6.106819846294639E-5,0.011808033825954804},rate_median=0.002741726528375402,rate_range={6.106819846294639E-5,0.335714126655162}]:3.307217031581093)[&height=19.986083537533297,height_95%_HPD={17.19210978327758,23.449048556243078},height_median=19.721350732536607,height_range={16.940235385577267,31.020437263028896},length=3.9761084166802436,length_95%_HPD={0.5064350320491542,8.573046128043405},length_median=3.495524766527728,length_range={0.1891507993051249,20.940587801604426},posterior=0.8359071214309521,rate=0.007211319721231286,rate_95%_HPD={6.649876726099277E-4,0.0175403251671348},rate_median=0.005622717178076072,rate_range={1.8572824582649547E-4,0.10007800484261317}]:1.1214308396108095,(7[&height=17.447514532281065,height_95%_HPD={13.90146005261306,21.606184753557777},height_median=17.18216150739488,height_range={13.90146005261306,22.797972935605117},length=3.035245855102137,length_95%_HPD={0.0,7.295840572272869},length_median=2.580738105433234,length_range={0.0,15.785387998495182},rate=0.0027719531641110834,rate_95%_HPD={1.4582180241626326E-4,0.007672967036846186},rate_median=0.001965467707612311,rate_range={7.718158896422368E-5,0.04732254378193294}]:2.3025350620374745,(9[&height=1.845820010438714,height_95%_HPD={0.8631347133924621,2.699316374695286},height_median=1.91634194856573,height_range={0.7002071710292057,2.6995668261344576},length=8.529972515797734,length_95%_HPD={0.9679818596977299,18.189797553565395},length_median=7.507683237753845,length_range={0.537467643097898,30.446307964300154},rate=0.004468452941379148,rate_95%_HPD={6.480601774991338E-4,0.011665956524491363},rate_median=0.0033402663799690364,rate_range={3.7850343133926756E-4,0.06794898712551008}]:3.875488757937731,13[&height=1.845820010438714,height_95%_HPD={0.8631347133924621,2.699316374695286},height_median=1.91634194856573,height_range={0.7002071710292057,2.6995668261344576},length=8.613552858979022,length_95%_HPD={1.156996360732613,18.86529545306632},length_median=7.522813021031354,length_range={0.537467643097898,28.483399165575698},rate=0.00110147715020196,rate_95%_HPD={8.39154671266917E-5,0.00276230869859821},rate_median=8.593671576552336E-4,rate_range={3.0504681607305243E-5,0.011025532787749166}]:3.875488757937731)[&height=9.722646490018818,height_95%_HPD={2.562878796296026,17.9723895039108},height_median=8.955052741840333,height_range={1.471317487482736,26.23025360919479},length=10.781833793466056,length_95%_HPD={1.1148505965111042,18.951301906891374},length_median=11.024895745867994,length_range={0.0058505966427944145,27.055492209451057},posterior=0.9315631596489279,rate=9.761680455944626E-4,rate_95%_HPD={7.943315640515604E-5,0.002454447084456494},rate_median=7.421101896804147E-4,rate_range={5.8254588231985516E-5,0.018950570791464238}]:11.12066502517575)[&height=19.929227888448867,height_95%_HPD={15.118033955227546,24.83513854263017},height_median=19.80736436338546,height_range={14.11918097145118,30.29187495317409},length=3.4700085289855673,length_95%_HPD={2.7073137156463645E-4,8.526218131885166},length_median=2.926581906330499,length_range={2.7073137156463645E-4,17.178996938997997},posterior=0.6781468725697145,rate=0.0020859376104156915,rate_95%_HPD={4.025503735606898E-5,0.00591581070768803},rate_median=0.001389233656029732,rate_range={4.025503735606898E-5,0.08837171710371762}]:4.47246689369323)[&height=23.463293094977573,height_95%_HPD={18.99815791713998,28.09597755346232},height_median=23.2089995198189,height_range={17.807801674692712,35.21386614155692},length=3.173086315518406,length_95%_HPD={0.059824979467489214,7.3290542839730755},length_median=2.704608378410173,length_range={0.010518720383149827,16.30157167619294},posterior=0.7612487501388735,rate=0.004240084317764902,rate_95%_HPD={1.8154054236106727E-4,0.01130751361362774},rate_median=0.003141645403135867,rate_range={9.191794731482545E-5,0.04274761256567302}]:4.521916871291424,15[&height=15.536061623475725,height_95%_HPD={14.090680759047643,16.892375363980932},height_median=15.608772842944227,height_range={13.900658992460137,16.89967821753674},length=9.231624804024843,length_95%_HPD={1.87067591087364,16.00734109257831},length_median=9.134191370773184,length_range={0.0,25.244103849059904},rate=0.0015959609246532435,rate_95%_HPD={1.9819380115144905E-4,0.00374932568020902},rate_median=0.0012626155345086688,rate_range={1.180893997747072E-4,0.03548319242056904}]:9.874279102981863)[&height=25.521754012276826,height_95%_HPD={20.43621042286209,30.672565409788373},height_median=25.246117694070804,height_range={19.11866894165235,36.968923351825225},length=2.987525272923485,length_95%_HPD={0.005795484504822923,7.526740453965601},length_median=2.4284907837296483,length_range={0.0018481216934738143,16.966024139468647},posterior=0.4448394622819687,rate=0.002878116875409844,rate_95%_HPD={4.887309730490223E-5,0.008091528261798507},rate_median=0.0020035377895655116,rate_range={3.772317680030571E-5,0.07287761735537657}]:4.2526479049329104,(14[&height=18.221288487882074,height_95%_HPD={16.900055658973542,19.696871149046103},height_median=18.128902597528963,height_range={16.900055658973542,19.8995524328705},length=5.335946774536367,length_95%_HPD={0.4570369736896964,11.55001070352182},length_median=4.686943364397401,length_range={0.23534012703095897,24.928778205944766},rate=0.007832204882684622,rate_95%_HPD={0.001342467091680161,0.01894923738483533},rate_median=0.006088414743707025,rate_range={7.132831051229515E-4,0.1260143275589688}]:5.368617459988876,24[&height=7.624058997148096,height_95%_HPD={6.718521090344218,8.499756887054389},height_median=7.660605905580262,height_range={6.600186312603796,8.499756887054389},length=14.472240126841083,length_95%_HPD={4.016223632557267,22.655827098145295},length_median=14.595788800460046,length_range={0.0,30.63931380516688},rate=5.669020785452168E-4,rate_95%_HPD={5.406301632174316E-5,0.0012941742354250483},rate_median=4.3280306867053583E-4,rate_range={3.339923938065413E-5,0.03883842782131185}]:17.462585637480423)[&height=22.840772977093046,height_95%_HPD={18.446867893273325,28.032194950387833},height_median=22.441276642405803,height_range={17.488639027041447,36.581804792072575},length=4.329765758878812,length_95%_HPD={0.09065807048742869,10.091129328833624},length_median=3.7542573108845314,length_range={1.8460276603349257E-5,19.60373314651197},posterior=0.7483612931896456,rate=0.002670905998373214,rate_95%_HPD={1.1663392801378311E-4,0.007114616391741338},rate_median=0.0019284206041051077,rate_range={4.839848419278861E-5,0.09246797904894684}]:6.480908925674008)[&height=28.05674988470233,height_95%_HPD={22.81359212941816,34.24591771160547},height_median=27.744949252564716,height_range={20.32918533911763,40.12882853749332},length=3.5448251970107827,length_95%_HPD={0.003274401587340492,8.456225297639328},length_median=2.9611850483841575,length_range={0.003274401587340492,16.751092712652703},posterior=0.4295078324630597,rate=0.00272239119487761,rate_95%_HPD={1.3448705632172628E-4,0.007537440665772151},rate_median=0.0019303337713228513,rate_range={5.9294950247396054E-5,0.061794637890427564}]:1.2581244140947376,(3[&height=17.29519724806506,height_95%_HPD={14.344357161758182,19.899627102987665},height_median=17.47291320358073,height_range={13.902650301450478,19.899627102987665},length=11.301348597273433,length_95%_HPD={1.0612371476753033,21.563722146329212},length_median=10.914525923759857,length_range={0.0,29.743308138410136},rate=0.00198828681136343,rate_95%_HPD={1.918022419010784E-4,0.005031771062659418},rate_median=0.0014196391148029045,rate_range={7.815680490598955E-5,0.06170109461306845}]:5.627591357172825,(17[&height=0.0,length=9.646947824131571,length_95%_HPD={2.7503539271867155,19.246870017579152},length_median=8.642464998330837,length_range={1.2138078731451856,37.26445861794672},rate=0.0010269565446615224,rate_95%_HPD={6.377662692174297E-5,0.002567555436793328},rate_median=8.08587696429175E-4,rate_range={3.301259458830778E-5,0.010191021433860147}]:16.27685085746739,23[&height=1.845820010438713,height_95%_HPD={0.8631347133924692,2.699316374695286},height_median=1.91634194856573,height_range={0.7002071710292057,2.6995668261344576},length=7.738824329145659,length_95%_HPD={0.994488446039675,16.967641756157004},length_median=6.745474367823242,length_range={0.28822547110013375,32.07348791927454},rate=0.006967024814765154,rate_95%_HPD={9.650045137825332E-4,0.01787105804762664},rate_median=0.005163828998020225,rate_range={4.3147767879379E-4,0.10658759644249977}]:13.922801601381334)[&height=9.537191033843296,height_95%_HPD={2.7503539271867155,18.90139715139985},height_median=8.603317850704574,height_range={1.2138078731451856,32.15547863573302},length=14.739601841110247,length_95%_HPD={1.571752781239141,28.118432926567813},length_median=14.356028179055915,length_range={0.09399968207127785,40.38306198200241},posterior=0.9923341850905455,rate=0.0018290951145174266,rate_95%_HPD={1.4017500871654195E-4,0.004868938179264088},rate_median=0.001264999723964517,rate_range={1.0654141485425018E-4,0.05563342668730055}]:4.516606154210731)[&height=24.212238097075026,height_95%_HPD={16.262560336391324,33.08042603831394},height_median=23.492379408068565,height_range={14.757912785822533,39.83855750944755},length=6.826399983793102,length_95%_HPD={0.007033135811116864,15.467357503389394},length_median=6.089402501189575,length_range={0.0011421367671573535,27.63649584237541},posterior=0.2533051883124097,rate=0.0012069299149201915,rate_95%_HPD={4.459134893406065E-5,0.003450009189517133},rate_median=7.758506081583967E-4,rate_range={4.459134893406065E-5,0.023470603799536333}]:11.061902111533719)[&height=30.990749407772498,height_95%_HPD={24.333303687322168,37.051996793698294},height_median=30.89465442450872,height_range={21.923322638958297,44.18168703875381},length=4.814096679773287,length_95%_HPD={0.019530793432842586,10.708408346679146},length_median=4.382750271389163,length_range={0.0024623369250065252,19.39247132810772},posterior=0.5053882901899789,rate=0.0018528287152827874,rate_95%_HPD={6.565682495999071E-5,0.0049813563225582615},rate_median=0.0013280708243669276,rate_range={3.076547296177414E-5,0.027374934015884575}]:2.4946114080773754,(((((10[&height=1.8458200104387155,height_95%_HPD={0.8631347133924621,2.699316374695286},height_median=1.916341948565723,height_range={0.7002071710292057,2.6995668261344576},length=6.372778597243442,length_95%_HPD={0.8412346618512387,13.220214023463114},length_median=5.756410470962912,length_range={0.0,33.908292276083316},rate=0.0027535629563464345,rate_95%_HPD={7.978500564609206E-5,0.007240176437666443},rate_median=0.002030509391895758,rate_range={5.8219546354922715E-5,0.10607592542659443}]:4.591811253135226,25[&height=1.7101671964383847,height_95%_HPD={0.8053508438952051,2.696560899165604},height_median=1.722864956334206,height_range={0.7001123147904877,2.6998771611811847},length=5.803237287245613,length_95%_HPD={0.9032432266439017,10.847762448712551},length_median=5.462005748074382,length_range={0.0,25.092384081857947},rate=0.003406295535409008,rate_95%_HPD={1.7604958309134258E-4,0.008538974225860052},rate_median=0.002656006005316989,rate_range={5.609927499912998E-5,0.06056663913562802}]:6.232521960971148)[&height=6.978370625171484,height_95%_HPD={2.737747816766827,11.827229530150646},height_median=6.677550064940661,height_range={1.5174839530241826,20.961482359794186},length=5.1098494059827395,length_95%_HPD={0.0027390524715187325,10.944527477420301},length_median=4.5851203562108225,length_range={0.0027390524715187325,32.398094235266925},posterior=0.6932563048550161,rate=0.0029145098132706553,rate_95%_HPD={5.939179543644283E-5,0.007707676656712093},rate_median=0.002193047206995951,rate_range={5.6546358671639966E-5,0.055923047353761565}]:7.369632747074245,29[&height=4.538986339184984,height_95%_HPD={2.7004814524341327,6.36561940565656},height_median=4.477631915186521,height_range={2.7004814524341327,6.598794803642534},length=6.67836457448428,length_95%_HPD={0.9734372180326432,12.920117735341247},length_median=6.252000579217558,length_range={0.45928312802520566,26.281980032634205},rate=0.006063325248184356,rate_95%_HPD={8.611991376333245E-4,0.015729214408471397},rate_median=0.004495371006102434,rate_range={5.790650452366884E-4,0.0972479940560706}]:9.04524357359239)[&height=11.896043542836994,height_95%_HPD={6.224762666458233,17.840721604028783},height_median=11.604976678702066,height_range={4.056091797577892,30.707315625745117},length=7.204381741950444,length_95%_HPD={0.9763452250466855,14.309241897826126},length_median=6.781380217855652,length_range={0.006548491865949302,36.115964787926686},posterior=0.9021219864459504,rate=0.0043154140603823676,rate_95%_HPD={1.3566469843721558E-4,0.010604577621819027},rate_median=0.003346448704924506,rate_range={5.404117440225178E-5,0.05576016651343777}]:3.0271825274918953,21[&height=15.496761719562684,height_95%_HPD={14.092226685953392,16.898496385235376},height_median=15.550237686912226,height_range={13.900204079050809,16.899825568332062},length=3.8910714419798684,length_95%_HPD={0.0,10.942288250853984},length_median=3.026683896173232,length_range={0.0,21.88697781367172},rate=0.00313014778055983,rate_95%_HPD={5.0095178833494326E-5,0.008884618326092046},rate_median=0.0020753739656172803,rate_range={5.0095178833494326E-5,0.06539962541886628}]:1.5346938101010572)[&height=19.182958390181266,height_95%_HPD={14.448992315760627,25.048294171608433},height_median=18.640495330239325,height_range={13.98698215266134,33.45275064789104},length=6.460819915627085,length_95%_HPD={0.6927141717397305,14.366743440907047},length_median=5.785029586784425,length_range={0.04294723510391307,24.374246865137014},posterior=0.7302521942006444,rate=0.0038580743453769445,rate_95%_HPD={2.0738546065374443E-4,0.01041704136298995},rate_median=0.002806416055022713,rate_range={1.7037878886959053E-4,0.05054112892033494}]:6.029909170216136,28[&height=1.8458200104387148,height_95%_HPD={0.8631347133924621,2.699316374695286},height_median=1.91634194856573,height_range={0.7002071710292057,2.6995668261344576},length=22.689094519657253,length_95%_HPD={13.490931580947041,33.918345986868985},length_median=22.565861527733546,length_range={2.9388481202282577,38.755953307402066},rate=4.502467853778031E-4,rate_95%_HPD={5.212929726175685E-5,9.527328308533826E-4},rate_median=3.8531344246279045E-4,rate_range={3.533334850552027E-5,0.0046132308460048056}]:21.018535697917503)[&height=24.903170074893104,height_95%_HPD={17.703959438805676,33.10078363076478},height_median=24.631029417429456,height_range={14.806549990843724,38.296904759199684},length=7.095113722938915,length_95%_HPD={0.005583163510568312,14.064665228463841},length_median=6.885284323636018,length_range={0.005583163510568312,24.393493104125785},posterior=0.6408176869236751,rate=0.001377558061450594,rate_95%_HPD={4.2118884444823625E-5,0.0036636373736507917},rate_median=9.644309006819144E-4,rate_range={4.2118884444823625E-5,0.027463651922361776}]:8.161392027579598,(11[&height=15.496761719562684,height_95%_HPD={14.092226685953392,16.898496385235376},height_median=15.550237686912226,height_range={13.900204079050809,16.899825568332062},length=14.774294604928384,length_95%_HPD={8.019844705202924,20.01179154484911},length_median=15.095823800708612,length_range={1.0516636178108527,26.915184961148846},rate=0.0010729888474255845,rate_95%_HPD={9.755521143913603E-5,0.002386397275124459},rate_median=8.477556014009292E-4,rate_range={4.3700955762351713E-5,0.023456317212985706}]:14.578197666694699,27[&height=28.90497834949992,height_95%_HPD={28.100005069513088,30.16578124749578},height_median=28.745176256258105,height_range={28.100005069513088,30.598554071893886},length=2.11743167624066,length_95%_HPD={0.0,4.551222556825472},length_median=1.8555167850858894,length_range={0.0,11.587149713574384},rate=0.008591204512957631,rate_95%_HPD={3.5562119676113514E-4,0.021503259330966727},rate_median=0.006633769086547722,rate_range={1.1458570545036895E-4,0.11665836885950091}]:2.2319415732224783)[&height=30.957530627564775,height_95%_HPD={28.702325547936262,33.72472792471414},height_median=30.7402706225445,height_range={28.23240368832738,41.53865204351059},length=2.3015083225819812,length_95%_HPD={0.09384538817521104,5.367253452590738},length_median=1.9640868982877926,length_range={0.006812443021154024,12.69765870570847},posterior=0.8260193311854238,rate=0.007830816868626321,rate_95%_HPD={9.28232251288017E-5,0.021023733588218973},rate_median=0.0057753076652595015,rate_range={9.28232251288017E-5,0.09578101365295003}]:1.147797341202093)[&height=32.96820490848907,height_95%_HPD={29.574296135152775,37.13323496699097},height_median=32.663025692265684,height_range={28.532995549006845,43.78759176836651},length=2.9676392763174904,length_95%_HPD={0.2915885185122633,6.966211113748614},length_median=2.5903284162364457,length_range={0.016664956257997687,13.364631415684325},posterior=0.6469281190978781,rate=0.006686719113874109,rate_95%_HPD={1.950321682114225E-4,0.01736371837880121},rate_median=0.005001407107508674,rate_range={1.3999111234436087E-4,0.12021997163021657}]:2.8159935497060573)[&height=35.98157605178042,height_95%_HPD={31.57000747770509,41.1407905145695},height_median=35.63589262924618,height_range={29.50616813988771,45.119973803790245},length=3.065173911362559,length_95%_HPD={0.20008424572770167,6.856636509053622},length_median=2.7185099795024215,length_range={0.022259341824749868,11.822401568199474},posterior=0.7243639595600488,rate=0.005431357571198893,rate_95%_HPD={7.529364720335143E-5,0.014239349959312409},rate_median=0.0040226807935400885,rate_range={7.529364720335143E-5,0.07182483897831853}]:2.537066362730556,22[&height=34.573624039802624,height_95%_HPD={33.35866850967636,35.7996875728532},height_median=34.6078548287976,height_range={33.200546628133736,35.7996875728532},length=3.558828753406738,length_95%_HPD={0.0,8.260497467310294},length_median=3.1919650219930773,length_range={0.0,11.635374212542288},rate=0.0019422875833551366,rate_95%_HPD={8.197609794527468E-5,0.005440243922937847},rate_median=0.0012814494266265627,rate_range={4.142751680605164E-5,0.09578101365295003}]:2.2265716061318557)[&height=38.125932328715365,height_95%_HPD={34.250283509856295,42.498513992513615},height_median=37.86765275563734,height_range={33.42227203794385,44.85081853342913},length=2.2606863543217863,length_95%_HPD={0.003987557029496713,5.543319358789333},length_median=1.9078822391159704,length_range={0.003987557029496713,9.384234581272885},posterior=0.37051438729030106,rate=0.003161439444156579,rate_95%_HPD={7.145331244511444E-5,0.008893419475203735},rate_median=0.0022305419892813933,rate_range={6.169936981192106E-5,0.05027377416984709}]:0.3772241231207971,((4[&height=18.445381826570976,height_95%_HPD={17.043466800923625,19.861162617480602},height_median=18.461362767702724,height_range={16.900710269521028,19.89962082574823},length=5.263210625142478,length_95%_HPD={0.0,17.459251845801887},length_median=3.2750185089973165,length_range={0.0,27.72402765171438},rate=0.0022705497564148025,rate_95%_HPD={4.025503735606898E-5,0.006515271929893976},rate_median=0.001511646284678281,rate_range={4.025503735606898E-5,0.08785063686321222}]:0.3514501526412488,8[&height=3.9210880778945563,height_95%_HPD={1.0673073255928216,6.59956841601047},height_median=4.056358473537841,height_range={0.7002575803447826,6.599918359910248},length=17.071367244979076,length_95%_HPD={3.089575568690279,27.310016137077454},length_median=16.956332686849382,length_range={0.9719085577821005,43.17952592670744},rate=0.003762231108259751,rate_95%_HPD={8.266791801330957E-4,0.009018382824591211},rate_median=0.0029465840316924745,rate_range={2.68512060100923E-4,0.05828598370470715}]:14.69033812288582)[&height=22.554273953213972,height_95%_HPD={17.291860620355653,30.14786452986082},height_median=21.65819672871128,height_range={16.963598542350457,40.711903178859494},length=12.816442887998836,length_95%_HPD={3.104910742987972,21.78206670758914},length_median=13.000207366600014,length_range={0.1555893312308534,26.214204080482475},posterior=0.7301410954338406,rate=0.001792004000792592,rate_95%_HPD={2.1554034676955132E-4,0.004131576189147342},rate_median=0.001483605395447251,rate_range={9.302485357214523E-5,0.024736178409901676}]:16.94730149548922,((6[&height=25.043131691234617,height_95%_HPD={24.607546170827966,25.45745409449676},height_median=25.038403260499024,height_range={24.60008958984161,25.499939395833223},length=5.102976885092228,length_95%_HPD={0.584733790525604,10.952785915936992},length_median=4.712119155278344,length_range={0.0,20.153086860757462},rate=0.004064039209678665,rate_95%_HPD={4.0025235071288314E-4,0.009953330223316651},rate_median=0.003125019862412313,rate_range={1.2272645554199966E-4,0.0728124146659634}]:3.1505113046694575,12[&height=18.555669205340227,height_95%_HPD={17.112277640985496,19.899945402839762},height_median=18.643123145960658,height_range={16.900338079673418,19.899945402839762},length=11.398612873276376,length_95%_HPD={5.91964588268349,18.10816952099163},length_median=11.315856487381517,length_range={0.0,27.22364618554142},rate=0.0016430051359488463,rate_95%_HPD={4.1736559016190665E-4,0.0032519277736332087},rate_median=0.001475216794362586,rate_range={4.5897995565333146E-5,0.02984826692855151}]:8.116315169211468)[&height=29.281251350747617,height_95%_HPD={25.652704336531357,33.39398864812091},height_median=29.04131311766151,height_range={24.937910414149144,41.60377064397494},length=3.1575755527672027,length_95%_HPD={0.004059191219930369,7.232272104003467},length_median=2.781019254921464,length_range={0.004059191219930369,15.563762328298154},posterior=0.6220419953338518,rate=0.0021736828418476802,rate_95%_HPD={5.81247502561867E-5,0.005843897600135899},rate_median=0.001534311560424783,rate_range={5.81247502561867E-5,0.05574659505815079}]:5.706155776848604,20[&height=29.276387754581968,height_95%_HPD={28.106287637424828,30.462256488425794},height_median=29.238491607213348,height_range={28.100042870273448,30.599895762616086},length=2.7899421784199743,length_95%_HPD={0.0,6.874260124883563},length_median=2.3175394922976196,length_range={0.0,16.767349640523904},rate=0.0029124821545001164,rate_95%_HPD={1.348180960563329E-4,0.008265922938372375},rate_median=0.00202573072288361,rate_range={5.880482516205816E-5,0.05691686710997074}]:3.3074607730107815)[&height=32.58371179250826,height_95%_HPD={28.9844663679711,37.1108044391215},height_median=32.182899693928384,height_range={28.18963091753886,43.5156123328324},length=4.50277441488003,length_95%_HPD={0.2112161295874273,9.78901401983143},length_median=4.0222462028906385,length_range={0.08001464973686723,15.883192419332524},posterior=0.7445839351183202,rate=0.00316179387604043,rate_95%_HPD={1.4845858380892812E-4,0.008354567980961045},rate_median=0.002255709248635199,rate_range={3.608925990220729E-5,0.07004840730417457}]:1.1554980796969687)[&height=35.07696276906127,height_95%_HPD={29.79111510417547,40.1526467838674},height_median=34.88459955385328,height_range={28.885749392840044,44.497967685281154},length=3.8723757579504925,length_95%_HPD={4.102093487077241E-4,8.776161660771827},length_median=3.4225460890961017,length_range={4.102093487077241E-4,13.567379096447034},posterior=0.337740251083213,rate=0.002434389637686382,rate_95%_HPD={1.0564069307003598E-4,0.0068381535732630816},rate_median=0.0017145410890408153,rate_range={3.7670299126016075E-5,0.05734894231417147}]:2.5085013878157483)[&height=39.360977042347514,height_95%_HPD={35.621618066282586,43.64184376356858},height_median=39.18998078954078,height_range={34.03752898014471,44.94471650676038},length=2.0435158385101406,length_95%_HPD={0.0035235497932717408,4.933779079818137},length_median=1.7226343025466129,length_range={0.0035235497932717408,9.468256809673925},posterior=0.241084323964004,rate=0.003406053796955104,rate_95%_HPD={7.519098990972113E-5,0.009677412155549184},rate_median=0.0023290072902873854,rate_range={7.519098990972113E-5,0.10607592542659443}]:4.063689793769861,(5[&height=35.0337978863964,height_95%_HPD={33.20021135792496,37.715374639794504},height_median=34.729884097967556,height_range={33.20021135792496,38.2974957849172},length=4.690002113543389,length_95%_HPD={0.8329929663101723,9.211730880266181},length_median=4.340129809890051,length_range={0.0,11.951638507179474},rate=0.01050452897529123,rate_95%_HPD={2.931209551111738E-4,0.025533512469005513},rate_median=0.00839452620194392,rate_range={9.430432032817521E-5,0.2130627722142435}]:3.9679181219857895,(((16[&height=16.52119441382,height_95%_HPD={13.901513343566364,19.457378393987085},height_median=16.36700336838777,height_range={13.900086937162882,19.899455278464472},length=3.2240407248814447,length_95%_HPD={0.0,8.843032992375498},length_median=2.447157252885365,length_range={0.0,25.12201442385534},rate=0.002969385851834136,rate_95%_HPD={6.35704157156682E-5,0.008350941897173406},rate_median=0.002025508398594411,rate_range={3.492547555549453E-5,0.05686941554372341}]:1.0810263016213248,19[&height=12.767204758225203,height_95%_HPD={11.424201867806914,13.899863372081995},height_median=12.869575103436546,height_range={11.203423316670296,13.899863372081995},length=6.986797533063805,length_95%_HPD={1.4221850867521582,13.827951557697695},length_median=6.375163592295351,length_range={0.45872109442382225,30.632855019582365},rate=0.0019557358424471144,rate_95%_HPD={7.807952886047948E-5,0.00478167354712579},rate_median=0.0015416378951513745,rate_range={1.2687672496258515E-5,0.03354320168067796}]:7.03334771406789)[&height=19.656482139887803,height_95%_HPD={14.558057732974774,25.69454849958651},height_median=19.169110208677992,height_range={13.958934565891461,40.176831020594385},length=7.848885769063017,length_95%_HPD={0.02446142841818144,19.727416035279678},length_median=6.263037720062378,length_range={0.02446142841818144,28.753715781417917},posterior=0.836684812798578,rate=0.0025583594060066476,rate_95%_HPD={6.177124755444099E-5,0.007563426202464591},rate_median=0.0017210551950302747,rate_range={3.143549416151445E-5,0.04486685649352897}]:10.767848783283092,26[&height=12.767204758225203,height_95%_HPD={11.424201867806914,13.899863372081995},height_median=12.869575103436546,height_range={11.203423316670296,13.899863372081995},length=13.741615426772166,length_95%_HPD={3.6236802995290063,28.075938860667307},length_median=12.230985515456318,length_range={1.0535629265949105,33.22236265929331},rate=0.0011679352788076715,rate_95%_HPD={7.879210129017174E-5,0.0028469266631657407},rate_median=9.175582110710962E-4,rate_range={3.905862034960526E-5,0.013467343036520609}]:17.801196497350983)[&height=25.11879821097583,height_95%_HPD={16.73205895292051,34.904695236099386},height_median=24.362878682373587,height_range={14.825708671260578,43.69862645475923},length=11.76436788998419,length_95%_HPD={1.2540668496006688,21.40673722728446},length_median=11.965196986014938,length_range={0.0031504536335162925,26.894814395342824},posterior=0.8572380846572603,rate=0.0010393915520156352,rate_95%_HPD={6.105887478708721E-5,0.0027103415717164283},rate_median=7.598699481878709E-4,rate_range={5.609927499912998E-5,0.030154404378990755}]:2.541237275828191,18[&height=29.276387754581968,height_95%_HPD={28.106287637424828,30.462256488425794},height_median=29.238491607213348,height_range={28.100042870273448,30.599895762616086},length=7.258952909744513,length_95%_HPD={0.8277605793751555,13.654330472397874},length_median=7.195601700853459,length_range={0.0,17.065388821660136},rate=0.0031949284952387017,rate_95%_HPD={2.0867069050731712E-4,0.008126102058094883},rate_median=0.0023434919097955367,rate_range={1.0845464163910295E-4,0.06061929960295457}]:3.674798787247788)[&height=34.85695829769414,height_95%_HPD={29.885897133910174,40.47042797446122},height_median=34.60342042427328,height_range={28.613492449650565,44.3166173862385},length=3.628028358420428,length_95%_HPD={0.0018559177399382065,8.778350487772748},length_median=3.0947565204286516,length_range={0.0018559177399382065,14.570447204311606},posterior=0.2661926452616376,rate=0.0015976803819171012,rate_95%_HPD={7.113565013271383E-5,0.00448570573803143},rate_median=0.001083309336090623,rate_range={3.309903477253508E-5,0.03455152940350402}]:6.771059256424245)[&height=39.117282529889046,height_95%_HPD={35.46500968960846,43.274740237757015},height_median=39.01573513986173,height_range={33.925420668765554,46.14957743131649},length=2.232439912650788,length_95%_HPD={0.003567001917687662,5.318055064611784},length_median=1.8312621362141854,length_range={0.003567001917687662,9.338096901198554},posterior=0.28030218864570605,rate=0.003210949292653097,rate_95%_HPD={7.809777839256717E-5,0.008479137278951963},rate_median=0.002334573113747696,rate_range={5.2328201449651656E-5,0.05735129655783155}]:0.5892919906213265)[&height=42.94112046965526,height_95%_HPD={39.7456533377264,45.167354821967685},height_median=43.26406018024821,height_range={35.274881676718394,46.24616539607484},length=0.0,posterior=0.9998889012331963,rate=1.0]:0.0;
End;
