# Supplementary material for: Early cephalopod evolution clarified through Bayesian phylogenetic inference
Source: BMC Biol. 2022 Apr 14;20:88. doi: 10.1186/s12915-022-01284-5 (PMC9008929; doi:10.1186/s12915-022-01284-5)
Supplement: Supplementary file 7 — Additional file 7: Data S6. R-script. This file contains the script file that was used to calculate node distances of the closest tips. [file 12915_2022_1284_MOESM7_ESM.zip]

Archive with 1 entries (1 files):
- Data_S6.R
