# Supplementary material for: Early cephalopod evolution clarified through Bayesian phylogenetic inference
Source: BMC Biol. 2022 Apr 14;20:88. doi: 10.1186/s12915-022-01284-5 (PMC9008929; doi:10.1186/s12915-022-01284-5)
Supplement: Supplementary file 7 — Additional file 7: Data S6. R-script. This file contains the script file that was used to calculate node distances of the closest tips. [file 12915_2022_1284_MOESM7_ESM.zip › Data_S6.R]

library(ape)
library(adephylo)
library(treeio)

ptsample <- read.nexus("01_CtCo_comb.trees")        # read posterior tree sample
cftree <- .compressTipLabel(c(ptsample$STATE_0, read.beast("01_CtCo_mcc.tre")@phylo))[[2]]       # read MCC tree

cfdist <- as.matrix(distTips(cftree, method = "nNodes"))     # node distances between all taxa in the MCC tree
cfdist[cfdist == 0] <- NA     # replacing node distances with the same taxon with NA in order to not influence the analyses

df <- data.frame(matrix(NA, nrow = 3*length(ptsample), ncol = length(cftree$tip.label)))   # preparing data frame
colnames(df) <- cftree$tip.label  # column are labled after tips

for (i in 1:length(ptsample)) {    # in each tree in the posterior tree sample ...
  
  ndist <- as.matrix(distTips(ptsample[[i]], method = "nNodes"))   # ... calculate node distances
  
  for (j in cftree$tip.label) {    # for each taxon in the current posterior tree ...
    
    k <- colnames(cfdist)[which(cfdist[j,]%in%sort(cfdist[j,])[1:3])[1:3]]   # identify the three closest taxa in the MCC tree
    df[(3*i-2):(3*i),j] <- sort(unname(ndist[j,k]))     # Write node distances of those taxa in the current tree to the data frame
    
  }

}

# Selecting every third row to separate closest, 2nd closest and 3rd closest tips; reset row names
ct1 <- df[c(TRUE, FALSE, FALSE),]
rownames(ct1)<-NULL

ct2 <- df[c(FALSE, TRUE, FALSE),]
rownames(ct2)<-NULL

ct2 <- df[c(FALSE, FALSE, TRUE),]
rownames(ct3)<-NULL
